# Supplementary material for: Synthesis and crystal structure of ((E)-{2-[(E)-(4-hy­droxynaphthalen-1-yl)methyl­idene]hydrazin-1-yl}(methyl­sulfan­yl)methyl­idene)azanium hydrogen sulfate monohydrate
Source: Acta Crystallogr E Crystallogr Commun. 2016 Aug 26;72(Pt 9):1326–9. doi: 10.1107/S2056989016013232 (PMC5120717; doi:10.1107/S2056989016013232)
Supplement: Supplementary file 1 [file e-72-01326-sup1.cif]

##############################################################################
#                                                                            #
# This CIF contains the data in a paper accepted for publication in          #
# Acta Crystallographica Section E. It conforms to the requirements of       #
# Notes for Authors for Acta Crystallographica Section E, and has been       #
# peer reviewed under the auspices of the IUCr Commission on Journals.       #
#                                                                            #
# Full details of the Crystallographic Information File format               #
# are given in the paper "The Crystallographic Information File (CIF):       #
# a New Standard Archive File for Crystallography" by S. R. Hall, F. H.      #
# Allen and I. D. Brown [Acta Cryst. (1991), A47, 655-685].                  #
#                                                                            #
# The current version of the core CIF dictionary is obtainable from          #
# ftp://ftp.iucr.org/pub/cif_core.dic.                                       #
#                                                                            #
# Software is freely available for graphical display of the structure(s)     #
# in this CIF. For information consult the CIF software page                 #
# http://www.iucr.org/resources/cif/software.                                #
#                                                                            #
# This file may be used for bona fide research purposes within the           #
# scientific community so long as proper attribution is given to the journal # 
# article from which it was obtained.                                        #
#                                                                            #
##############################################################################
data_I
_audit_creation_method     SHELXL-2014/6
_database_code_depnum_ccdc_archive     'CCDC 1451398'
_chemical_name_systematic
;\
((<i>E</i>)-{2-[(<i>E</i>)-(4-Hydroxynaphthalen-1-yl)methylidene]hydrazin-1-\
yl}(methylsulfanyl)methylidene)azanium hydrogen sulfate monohydrate
;
_chemical_name_common     ?
_chemical_formula_moiety     'C13 H14 N3 O S +, H O4 S -, H2 O'
_chemical_formula_sum     'C13 H17 N3 O6 S2'
_chemical_formula_iupac     'C13 H14 N3 O S +, H O4 S -, H2 O'
_chemical_formula_weight     375.41
_chemical_melting_point     ?
_shelx_space_group_comment
;
The symmetry employed for this shelxl refinement is uniquely defined
by the following loop, which should always be used as a source of
symmetry information in preference to the above space-group names.
They are only intended as comments.
;
_space_group_crystal_system     orthorhombic
_space_group_name_H-M_alt     'P 21 21 21'
_space_group_name_Hall     'P 2ac 2ab'
loop_
    _space_group_symop_operation_xyz
    'x, y, z'
    '-x+1/2, -y, z+1/2'
    'x+1/2, -y+1/2, -z'
    '-x, y+1/2, -z+1/2'
_cell_length_a     6.3726(5)
_cell_length_b     14.2549(11)
_cell_length_c     18.2817(12)
_cell_angle_alpha     90
_cell_angle_beta     90
_cell_angle_gamma     90
_cell_volume     1660.7(2)
_cell_formula_units_Z     4
_cell_measurement_reflns_used     9907
_cell_measurement_theta_min     2.86
_cell_measurement_theta_max     27.51
_cell_measurement_temperature     150(2)
_exptl_crystal_description     block
_exptl_crystal_colour     brown
_exptl_crystal_size_max     0.42
_exptl_crystal_size_mid     0.33
_exptl_crystal_size_min     0.19
_exptl_crystal_density_diffrn     1.501
_exptl_crystal_density_meas     ?
_exptl_crystal_density_method     ?
_exptl_crystal_F_000     784
_exptl_absorpt_coefficient_mu     0.356
_exptl_absorpt_correction_type     multi-scan
_exptl_absorpt_process_details
;
(SADABS; Bruker, 2015)
;
_shelx_estimated_absorpt_T_min     ?
_shelx_estimated_absorpt_T_max     ?
_exptl_absorpt_correction_T_min     0.752
_exptl_absorpt_correction_T_max     0.935
_diffrn_ambient_temperature     150(2)
_diffrn_radiation_type     MoK\a
_diffrn_radiation_wavelength     0.71073
_diffrn_radiation_monochromator     'multilayer monochromator'
_diffrn_measurement_device_type     'Bruker D8 VENTURE'
_diffrn_measurement_method     'rotation images'
_diffrn_detector_area_resol_mean     ?
_diffrn_reflns_number     19123
_diffrn_reflns_av_R_equivalents     0.0726
_diffrn_reflns_theta_min     3.386
_diffrn_reflns_theta_max     27.482
_diffrn_reflns_theta_full     25.242
_diffrn_measured_fraction_theta_max     0.994
_diffrn_measured_fraction_theta_full     0.992
_diffrn_reflns_limit_h_min     -8
_diffrn_reflns_limit_h_max     8
_diffrn_reflns_limit_k_min     -18
_diffrn_reflns_limit_k_max     18
_diffrn_reflns_limit_l_min     -23
_diffrn_reflns_limit_l_max     23
_refine_special_details     ?
_reflns_number_total     3786
_reflns_number_gt     3586
_reflns_threshold_expression     'I > 2\s(I)'
_refine_ls_structure_factor_coef     Fsqd
_refine_ls_matrix_type     full
_refine_ls_R_factor_all     0.0413
_refine_ls_R_factor_gt     0.0386
_refine_ls_wR_factor_gt     0.1004
_refine_ls_wR_factor_ref     0.1025
_refine_ls_goodness_of_fit_ref     1.070
_refine_ls_restrained_S_all     1.071
_refine_ls_number_reflns     3786
_refine_ls_number_parameters     247
_refine_ls_number_restraints     5
_refine_ls_hydrogen_treatment     mixed
_refine_ls_weighting_scheme     calc
_refine_ls_weighting_details
              'w=1/[\s^2^(Fo^2^)+(0.0581P)^2^+0.4752P] where P=(Fo^2^+2Fc^2^)/3'
_atom_sites_solution_hydrogens     mixed
_atom_sites_solution_primary     direct
_atom_sites_solution_secondary     difmap
_refine_ls_shift/su_max     0.000
_refine_ls_shift/su_mean     0.000
_refine_diff_density_max     0.355
_refine_diff_density_min     -0.332
_refine_ls_extinction_method
;
SHELXL2014 (Sheldrick, 2015)
;
_refine_ls_extinction_coef     0.027(5)
_refine_ls_extinction_expression
                                  'Fc^*^=kFc[1+0.001xFc^2^\l^3^/sin(2\q)]^-1/4^'
_refine_ls_abs_structure_details
;
Flack <i>x</i> determined using 1477 quotients
[(<i>I</i>^+^)-(<i>I</i>^-^)]/[(<i>I</i>^+^)+(<i>I</i>^-^)]
(Parsons <i>et al.</i>,  2013)
;
_refine_ls_abs_structure_Flack     0.03(5)
loop_
    _atom_type_symbol
    _atom_type_description
    _atom_type_scat_dispersion_real
    _atom_type_scat_dispersion_imag
    _atom_type_scat_source
    'C' 'C' 0.0033 0.0016
                         'International Tables Vol C Tables 4.2.6.8 and 6.1.1.4'
    'H' 'H' 0.0000 0.0000
                         'International Tables Vol C Tables 4.2.6.8 and 6.1.1.4'
    'N' 'N' 0.0061 0.0033
                         'International Tables Vol C Tables 4.2.6.8 and 6.1.1.4'
    'O' 'O' 0.0106 0.0060
                         'International Tables Vol C Tables 4.2.6.8 and 6.1.1.4'
    'S' 'S' 0.1246 0.1234
                         'International Tables Vol C Tables 4.2.6.8 and 6.1.1.4'
_computing_data_collection
;
APEX3 (Bruker, 2015)
;
_computing_cell_refinement
;
SAINT (Bruker, 2015)
;
_computing_data_reduction
;
SAINT (Bruker, 2015)
;
_computing_structure_solution
;
SIR97 (Altomare <i>et al.</i>,  1999)
;
_computing_structure_refinement
;
SHELXL2014 (Sheldrick, 2015)
;
_computing_molecular_graphics
;
PLATON (Spek, 2009)
;
_computing_publication_material
;
SHELXL2014 (Sheldrick, 2015) and PLATON (Spek, 2009)
;
loop_
    _atom_site_type_symbol
    _atom_site_label
    _atom_site_fract_x
    _atom_site_fract_y
    _atom_site_fract_z
    _atom_site_U_iso_or_equiv
    _atom_site_adp_type
    _atom_site_calc_flag
    _atom_site_occupancy
    _atom_site_disorder_assembly
    _atom_site_disorder_group
    S S1 0.33252(11) 0.30710(5) 0.35547(4) 0.0214(2) Uani d 1 . .
    C C1 0.6277(5) 0.5080(2) 0.06062(17) 0.0274(6) Uani d 1 . .
    H H1 0.5211 0.5545 0.0624 0.033 Uiso calc 1 . .
    C C2 0.8011(5) 0.5215(2) 0.01485(18) 0.0302(7) Uani d 1 . .
    H H2 0.8125 0.5775 -0.0130 0.036 Uiso calc 1 . .
    C C3 0.9553(5) 0.4542(2) 0.00993(16) 0.0244(6) Uani d 1 . .
    O O4 1.1258(4) 0.46247(17) -0.03340(14) 0.0334(6) Uani d 1 . .
    H H4O 1.141(10) 0.520(5) -0.059(3) 0.09(2) Uiso d 1 . .
    C C5 0.9393(5) 0.3697(2) 0.05103(15) 0.0210(6) Uani d 1 . .
    C C6 1.0925(5) 0.2980(2) 0.04354(16) 0.0256(6) Uani d 1 . .
    H H6 1.2085 0.3069 0.0117 0.031 Uiso calc 1 . .
    C C7 1.0739(5) 0.2162(2) 0.08197(17) 0.0308(7) Uani d 1 . .
    H H7 1.1746 0.1678 0.0755 0.037 Uiso calc 1 . .
    C C8 0.9071(6) 0.2033(2) 0.13084(17) 0.0299(7) Uani d 1 . .
    H H8 0.8977 0.1467 0.1581 0.036 Uiso calc 1 . .
    C C9 0.7567(5) 0.2716(2) 0.13989(16) 0.0246(6) Uani d 1 . .
    H H9 0.6458 0.2620 0.1738 0.029 Uiso calc 1 . .
    C C10 0.7656(4) 0.3566(2) 0.09897(14) 0.0192(5) Uani d 1 . .
    C C11 0.6085(5) 0.4279(2) 0.10353(16) 0.0215(6) Uani d 1 . .
    C C12 0.4268(5) 0.4151(2) 0.15100(15) 0.0220(6) Uani d 1 . .
    H H12A 0.4066 0.3563 0.1744 0.026 Uiso calc 1 . .
    N N13 0.2939(4) 0.48088(17) 0.16192(12) 0.0205(5) Uani d 1 . .
    N N14 0.1329(4) 0.45700(16) 0.20919(13) 0.0202(5) Uani d 1 . .
    H H14 0.144(7) 0.406(2) 0.234(2) 0.040(11) Uiso d 1 . .
    C C15 -0.0120(4) 0.5212(2) 0.22410(14) 0.0182(5) Uani d 1 . .
    N N16 -0.0075(4) 0.60276(18) 0.19085(14) 0.0249(5) Uani d 1 . .
    H H16B -0.103(5) 0.641(2) 0.199(2) 0.032(10) Uiso d 1 . .
    H H16A 0.084(5) 0.614(3) 0.1575(18) 0.036(11) Uiso d 1 . .
    C C17 -0.3802(5) 0.5843(2) 0.28398(18) 0.0253(6) Uani d 1 . .
    H H17A -0.4311 0.5911 0.2337 0.038 Uiso calc 1 . .
    H H17B -0.3101 0.6423 0.2992 0.038 Uiso calc 1 . .
    H H17C -0.4990 0.5718 0.3166 0.038 Uiso calc 1 . .
    S S2 -0.19735(11) 0.48825(5) 0.28856(4) 0.0245(2) Uani d 1 . .
    O O11 0.3992(4) 0.40352(16) 0.36112(13) 0.0348(6) Uani d 1 . .
    O O12 0.5287(4) 0.2471(2) 0.33653(15) 0.0442(7) Uani d 1 . .
    H H12O 0.631(8) 0.246(4) 0.374(3) 0.059(14) Uiso d 1 . .
    O O13 0.2455(5) 0.2712(2) 0.42322(13) 0.0433(7) Uani d 1 . .
    O O14 0.1937(4) 0.29015(14) 0.29348(11) 0.0278(5) Uani d 1 . .
    O O1W 0.8206(4) 0.2244(2) 0.42969(13) 0.0385(6) Uani d 1 . .
    H H1WA 0.939(6) 0.256(4) 0.426(3) 0.060(16) Uiso d 1 . .
    H H1WB 0.784(8) 0.225(3) 0.4750(15) 0.061(15) Uiso d 1 . .
loop_
    _atom_site_aniso_label
    _atom_site_aniso_U_11
    _atom_site_aniso_U_22
    _atom_site_aniso_U_33
    _atom_site_aniso_U_12
    _atom_site_aniso_U_13
    _atom_site_aniso_U_23
    S1 0.0240(3) 0.0184(3) 0.0220(3) -0.0050(3) -0.0028(3) 0.0010(2)
    C1 0.0309(15) 0.0164(14) 0.0349(15) 0.0031(12) 0.0053(12) 0.0021(11)
    C2 0.0386(17) 0.0186(13) 0.0333(15) 0.0000(14) 0.0083(14) 0.0045(12)
    C3 0.0286(15) 0.0232(14) 0.0215(13) -0.0062(11) 0.0019(12) -0.0019(11)
    O4 0.0336(13) 0.0323(13) 0.0344(12) 0.0011(10) 0.0136(10) 0.0079(10)
    C5 0.0226(14) 0.0217(14) 0.0186(12) -0.0016(11) -0.0032(11) -0.0032(10)
    C6 0.0250(14) 0.0321(17) 0.0196(13) 0.0047(13) 0.0002(11) -0.0013(12)
    C7 0.0324(17) 0.0351(18) 0.0248(14) 0.0145(14) 0.0001(13) 0.0014(13)
    C8 0.0347(16) 0.0299(16) 0.0253(14) 0.0108(14) 0.0001(13) 0.0084(12)
    C9 0.0254(14) 0.0265(14) 0.0218(13) 0.0037(11) 0.0008(11) 0.0031(11)
    C10 0.0202(13) 0.0207(13) 0.0166(12) -0.0004(10) -0.0020(10) -0.0027(10)
    C11 0.0244(14) 0.0176(13) 0.0226(13) -0.0011(11) 0.0024(11) -0.0026(10)
    C12 0.0234(14) 0.0192(13) 0.0233(13) -0.0003(11) -0.0012(11) -0.0009(11)
    N13 0.0204(11) 0.0196(11) 0.0215(11) 0.0001(10) 0.0021(9) -0.0011(9)
    N14 0.0212(11) 0.0160(11) 0.0233(11) 0.0010(8) 0.0028(10) 0.0028(9)
    C15 0.0198(12) 0.0182(12) 0.0166(11) -0.0002(10) -0.0008(9) -0.0006(10)
    N16 0.0287(13) 0.0187(12) 0.0273(12) 0.0058(10) 0.0084(11) 0.0056(10)
    C17 0.0218(13) 0.0214(13) 0.0326(15) 0.0023(11) 0.0030(12) -0.0007(12)
    S2 0.0264(4) 0.0209(3) 0.0263(3) 0.0027(3) 0.0080(3) 0.0056(3)
    O11 0.0456(14) 0.0215(11) 0.0372(12) -0.0120(10) -0.0030(11) -0.0060(10)
    O12 0.0395(14) 0.0493(17) 0.0437(14) 0.0146(13) -0.0118(12) -0.0185(13)
    O13 0.0443(15) 0.0602(17) 0.0254(11) -0.0204(13) -0.0057(10) 0.0137(11)
    O14 0.0353(12) 0.0209(10) 0.0271(10) -0.0059(9) -0.0089(10) 0.0040(8)
    O1W 0.0277(12) 0.0604(17) 0.0274(11) 0.0027(12) 0.0015(10) 0.0012(11)
_geom_special_details
;
 All esds (except the esd in the dihedral angle between two l.s. planes)
 are estimated using the full covariance matrix.  The cell esds are taken
 into account individually in the estimation of esds in distances, angles
 and torsion angles; correlations between esds in cell parameters are only
 used when they are defined by crystal symmetry.  An approximate (isotropic)
 treatment of cell esds is used for estimating esds involving l.s. planes.
;
loop_
    _geom_bond_atom_site_label_1
    _geom_bond_atom_site_label_2
    _geom_bond_site_symmetry_2
    _geom_bond_distance
    _geom_bond_publ_flag
    S1 O11 . 1.442(2) ?
    S1 O13 . 1.450(2) ?
    S1 O14 . 1.458(2) ?
    S1 O12 . 1.554(3) ?
    C1 C11 . 1.391(4) ?
    C1 C2 . 1.399(4) ?
    C1 H1 . 0.9500 ?
    C2 C3 . 1.375(4) ?
    C2 H2 . 0.9500 ?
    C3 O4 . 1.350(4) ?
    C3 C5 . 1.424(4) ?
    O4 H4O . 0.96(6) ?
    C5 C6 . 1.420(4) ?
    C5 C10 . 1.424(4) ?
    C6 C7 . 1.366(5) ?
    C6 H6 . 0.9500 ?
    C7 C8 . 1.400(5) ?
    C7 H7 . 0.9500 ?
    C8 C9 . 1.376(4) ?
    C8 H8 . 0.9500 ?
    C9 C10 . 1.425(4) ?
    C9 H9 . 0.9500 ?
    C10 C11 . 1.429(4) ?
    C11 C12 . 1.459(4) ?
    C12 N13 . 1.279(4) ?
    C12 H12A . 0.9500 ?
    N13 N14 . 1.384(3) ?
    N14 C15 . 1.328(4) ?
    N14 H14 . 0.86(2) ?
    C15 N16 . 1.313(4) ?
    C15 S2 . 1.733(3) ?
    N16 H16B . 0.84(2) ?
    N16 H16A . 0.86(2) ?
    C17 S2 . 1.800(3) ?
    C17 H17A . 0.9800 ?
    C17 H17B . 0.9800 ?
    C17 H17C . 0.9800 ?
    O12 H12O . 0.94(5) ?
    O1W H1WA . 0.89(3) ?
    O1W H1WB . 0.86(2) ?
loop_
    _geom_angle_atom_site_label_1
    _geom_angle_atom_site_label_2
    _geom_angle_atom_site_label_3
    _geom_angle_site_symmetry_1
    _geom_angle_site_symmetry_3
    _geom_angle
    _geom_angle_publ_flag
    O11 S1 O13 . . 112.83(16) ?
    O11 S1 O14 . . 113.10(14) ?
    O13 S1 O14 . . 111.92(14) ?
    O11 S1 O12 . . 107.66(17) ?
    O13 S1 O12 . . 107.67(18) ?
    O14 S1 O12 . . 102.94(13) ?
    C11 C1 C2 . . 121.3(3) ?
    C11 C1 H1 . . 119.4 ?
    C2 C1 H1 . . 119.4 ?
    C3 C2 C1 . . 120.5(3) ?
    C3 C2 H2 . . 119.7 ?
    C1 C2 H2 . . 119.7 ?
    O4 C3 C2 . . 123.5(3) ?
    O4 C3 C5 . . 116.2(3) ?
    C2 C3 C5 . . 120.3(3) ?
    C3 O4 H4O . . 117(4) ?
    C6 C5 C10 . . 120.0(3) ?
    C6 C5 C3 . . 120.6(3) ?
    C10 C5 C3 . . 119.4(3) ?
    C7 C6 C5 . . 120.3(3) ?
    C7 C6 H6 . . 119.9 ?
    C5 C6 H6 . . 119.9 ?
    C6 C7 C8 . . 120.4(3) ?
    C6 C7 H7 . . 119.8 ?
    C8 C7 H7 . . 119.8 ?
    C9 C8 C7 . . 120.8(3) ?
    C9 C8 H8 . . 119.6 ?
    C7 C8 H8 . . 119.6 ?
    C8 C9 C10 . . 120.7(3) ?
    C8 C9 H9 . . 119.6 ?
    C10 C9 H9 . . 119.6 ?
    C5 C10 C9 . . 117.7(3) ?
    C5 C10 C11 . . 119.2(3) ?
    C9 C10 C11 . . 123.1(3) ?
    C1 C11 C10 . . 119.3(3) ?
    C1 C11 C12 . . 120.5(3) ?
    C10 C11 C12 . . 120.1(3) ?
    N13 C12 C11 . . 121.8(3) ?
    N13 C12 H12A . . 119.1 ?
    C11 C12 H12A . . 119.1 ?
    C12 N13 N14 . . 114.1(2) ?
    C15 N14 N13 . . 118.3(2) ?
    C15 N14 H14 . . 122(3) ?
    N13 N14 H14 . . 118(3) ?
    N16 C15 N14 . . 120.0(3) ?
    N16 C15 S2 . . 124.7(2) ?
    N14 C15 S2 . . 115.3(2) ?
    C15 N16 H16B . . 119(3) ?
    C15 N16 H16A . . 120(3) ?
    H16B N16 H16A . . 120(4) ?
    S2 C17 H17A . . 109.5 ?
    S2 C17 H17B . . 109.5 ?
    H17A C17 H17B . . 109.5 ?
    S2 C17 H17C . . 109.5 ?
    H17A C17 H17C . . 109.5 ?
    H17B C17 H17C . . 109.5 ?
    C15 S2 C17 . . 101.74(14) ?
    S1 O12 H12O . . 114(3) ?
    H1WA O1W H1WB . . 108(5) ?
loop_
    _geom_torsion_atom_site_label_1
    _geom_torsion_atom_site_label_2
    _geom_torsion_atom_site_label_3
    _geom_torsion_atom_site_label_4
    _geom_torsion_site_symmetry_1
    _geom_torsion_site_symmetry_2
    _geom_torsion_site_symmetry_3
    _geom_torsion_site_symmetry_4
    _geom_torsion
    _geom_torsion_publ_flag
    C11 C1 C2 C3 . . . . 1.5(5) ?
    C1 C2 C3 O4 . . . . 179.6(3) ?
    C1 C2 C3 C5 . . . . 0.5(5) ?
    O4 C3 C5 C6 . . . . -2.3(4) ?
    C2 C3 C5 C6 . . . . 176.9(3) ?
    O4 C3 C5 C10 . . . . 178.9(3) ?
    C2 C3 C5 C10 . . . . -1.9(4) ?
    C10 C5 C6 C7 . . . . 0.2(4) ?
    C3 C5 C6 C7 . . . . -178.6(3) ?
    C5 C6 C7 C8 . . . . -2.0(5) ?
    C6 C7 C8 C9 . . . . 1.5(5) ?
    C7 C8 C9 C10 . . . . 0.9(5) ?
    C6 C5 C10 C9 . . . . 2.0(4) ?
    C3 C5 C10 C9 . . . . -179.2(3) ?
    C6 C5 C10 C11 . . . . -177.5(3) ?
    C3 C5 C10 C11 . . . . 1.4(4) ?
    C8 C9 C10 C5 . . . . -2.5(4) ?
    C8 C9 C10 C11 . . . . 176.9(3) ?
    C2 C1 C11 C10 . . . . -2.0(5) ?
    C2 C1 C11 C12 . . . . 179.9(3) ?
    C5 C10 C11 C1 . . . . 0.6(4) ?
    C9 C10 C11 C1 . . . . -178.9(3) ?
    C5 C10 C11 C12 . . . . 178.6(3) ?
    C9 C10 C11 C12 . . . . -0.8(4) ?
    C1 C11 C12 N13 . . . . -8.9(4) ?
    C10 C11 C12 N13 . . . . 173.1(3) ?
    C11 C12 N13 N14 . . . . -179.2(2) ?
    C12 N13 N14 C15 . . . . 179.6(2) ?
    N13 N14 C15 N16 . . . . 4.2(4) ?
    N13 N14 C15 S2 . . . . -175.70(19) ?
    N16 C15 S2 C17 . . . . 7.7(3) ?
    N14 C15 S2 C17 . . . . -172.4(2) ?
loop_
    _geom_hbond_atom_site_label_D
    _geom_hbond_atom_site_label_H
    _geom_hbond_atom_site_label_A
    _geom_hbond_site_symmetry_A
    _geom_hbond_distance_DH
    _geom_hbond_distance_HA
    _geom_hbond_distance_DA
    _geom_hbond_angle_DHA
    O1W H1WA O13 1_655 0.89(3) 1.96(3) 2.791(4) 155(5)
    O1W H1WB O13 3_556 0.86(2) 1.88(3) 2.732(3) 172(5)
    O4 H4O O11 2_664 0.96(6) 1.84(6) 2.719(3) 153(6)
    O12 H12O O1W . 0.94(5) 1.61(5) 2.543(4) 168(5)
    N14 H14 O14 . 0.86(2) 2.00(2) 2.860(3) 176(4)
    N16 H16A O1W 4_655 0.86(2) 2.32(3) 3.046(4) 142(4)
    N16 H16B O14 4 0.84(2) 2.20(3) 2.937(3) 147(4)
    C6 H6 Cg2 3_555 0.95 2.67 3.451(3) 140
    C7 H7 Cg1 3_555 0.95 2.94 3.622(3) 130
_shelx_hkl_file
;
   1   0   0   -3.43    0.77   0
   1   0   0   -2.83    0.92   0
  -1   0   0   -2.85    0.77   0
  -2   0   0 2546.83  210.63   0
   2   0   0 2825.75  210.62   0
   2   0   0 2306.20  210.56   0
   2   0   0 2672.60  210.64   0
  -3   0   0   -2.56    2.23   0
   3   0   0   -0.24    2.59   0
   3   0   0   -1.64    2.18   0
   3   0   0    2.84    2.89   0
   4   0   0  171.66   19.91   0
   4   0   0  189.05   19.90   0
   4   0   0  247.47   20.36   0
  -4   0   0  253.54   20.33   0
   5   0   0   -4.26    4.82   0
   5   0   0    2.01    4.60   0
   5   0   0   -1.99    4.93   0
  -5   0   0    0.35    4.59   0
   6   0   0  121.31   17.45   0
   6   0   0  159.08   18.52   0
  -6   0   0  115.66   17.15   0
   6   0   0  161.89   17.53   0
   7   0   0   -0.22    8.32   0
   7   0   0    4.13    8.21   0
  -7   0   0  -13.04    8.46   0
   7   0   0   -2.52    8.45   0
   8   0   0   57.99   14.58   0
   8   0   0   16.73   14.52   0
   8   0   0   55.24   15.14   0
   1  -1   0  301.45   24.32   0
  -1   1   0  308.32   24.10   0
   1   1   0  252.70   24.14   0
  -1  -1   0  293.76   24.17   0
   1  -1   0  244.76   24.01   0
  -1   1   0  289.78   24.27   0
   1   1   0  337.29   24.21   0
  -1  -1   0  301.02   24.24   0
   2   1   0 1349.91  108.95   0
   2  -1   0 1368.73  108.89   0
   2  -1   0 1380.73  109.20   0
   2   1   0 1162.57  108.94   0
  -2   1   0 1403.38  109.18   0
  -3   1   0  497.92   38.36   0
   3  -1   0  469.15   38.30   0
   3  -1   0  380.57   37.68   0
  -3  -1   0  426.59   37.99   0
   3   1   0  475.35   38.06   0
  -4  -1   0  526.17   50.37   0
   4  -1   0  519.92   50.23   0
   4  -1   0  638.49   50.86   0
   4   1   0  600.03   50.74   0
  -4   1   0  627.91   50.79   0
   4   1   0  668.90   50.91   0
   4  -1   0  598.39   50.82   0
   5  -1   0  409.32   36.54   0
  -5   1   0  434.45   36.51   0
   5   1   0  398.03   36.38   0
   5   1   0  395.70   35.95   0
   5  -1   0  410.06   36.28   0
  -5  -1   0  416.85   36.30   0
   5  -1   0  376.73   35.87   0
   6   1   0   16.10    6.79   0
   6  -1   0   21.85    8.32   0
   6   1   0   12.21    7.69   0
  -6   1   0   12.77    7.84   0
  -6  -1   0    1.92    7.58   0
   6  -1   0   23.88    7.68   0
   6   1   0   15.44    6.86   0
   6  -1   0   31.64    8.19   0
  -7  -1   0   98.18   14.98   0
   7   1   0   88.47   14.01   0
   7   1   0   68.15   13.16   0
   7   1   0   73.02   13.00   0
   7  -1   0   91.28   14.40   0
  -7   1   0   70.12   13.41   0
   7  -1   0  121.62   17.78   0
   7  -1   0   91.04   15.78   0
   8   1   0   49.80   16.31   0
   8   1   0   45.33   13.52   0
  -8  -1   0   36.23   13.32   0
   8  -1   0   45.41   14.48   0
   8  -1   0   36.37   15.04   0
   8  -1   0   34.73   14.03   0
   8   1   0   18.29   13.68   0
   1  -2   0 1302.54  106.21   0
   1   2   0 1293.24  106.36   0
   2   2   0  531.97   45.01   0
   2   2   0  483.88   45.07   0
  -2  -2   0  564.40   45.15   0
  -2   2   0  595.68   45.45   0
  -2   2   0  542.27   44.92   0
   3  -2   0    2.34    3.34   0
  -3   2   0    4.27    3.32   0
   3   2   0   -2.61    2.24   0
   3   2   0    8.85    3.09   0
   3  -2   0    1.49    2.07   0
  -3  -2   0    1.57    2.46   0
  -3  -2   0    2.12    2.50   0
  -4  -2   0  299.85   24.27   0
   4   2   0  301.95   23.91   0
   4  -2   0  260.61   24.39   0
   4   2   0  234.66   23.94   0
   4  -2   0  223.35   23.44   0
   5  -2   0    6.99    5.15   0
   5  -2   0   11.36    5.02   0
   5   2   0    5.50    5.57   0
  -5   2   0    3.53    5.36   0
   5   2   0    4.95    4.97   0
   5  -2   0   11.25    5.90   0
   5   2   0    4.10    4.48   0
  -5  -2   0   -0.41    4.70   0
   6  -2   0   32.00    9.05   0
   6   2   0   27.88    9.41   0
  -6  -2   0   16.58    8.43   0
   6   2   0   42.47    8.74   0
   6  -2   0   25.18    8.48   0
   6  -2   0   32.93    8.73   0
   6   2   0   38.73    7.93   0
   7  -2   0   27.25   10.67   0
   7  -2   0   39.80   11.64   0
  -7  -2   0   22.03   10.20   0
   7   2   0   40.91   10.52   0
   7   2   0   18.42    8.44   0
   7   2   0   13.97    9.61   0
   7  -2   0   35.10   10.04   0
   8  -2   0   18.51   13.98   0
   8  -2   0   16.46   14.41   0
  -8  -2   0   21.12   13.04   0
   8  -2   0   -0.30   12.19   0
   8   2   0   13.49   11.16   0
   8   2   0   28.15   14.98   0
   8   2   0    5.60   14.42   0
   0  -3   0    1.07    0.97   0
   0   3   0    0.97    1.02   0
  -2  -3   0  299.93   29.13   0
   2  -3   0  365.83   28.90   0
   2  -3   0  382.17   29.59   0
   2   3   0  357.38   29.19   0
  -2   3   0  313.66   28.80   0
  -2  -3   0  348.98   29.14   0
   3  -3   0   35.00    5.58   0
  -3  -3   0   41.15    6.34   0
   3   3   0   38.02    6.49   0
  -3  -3   0   35.27    6.01   0
   3  -3   0   39.86    6.55   0
   3   3   0   56.62    6.42   0
  -3   3   0   40.42    5.95   0
   4   3   0 1432.38  104.63   0
   4  -3   0 1271.83  104.46   0
   4  -3   0 1292.49  105.22   0
  -4  -3   0 1064.94  104.60   0
   5   3   0  467.39   40.07   0
   5  -3   0  468.35   41.13   0
   5   3   0  514.45   41.29   0
   5  -3   0  379.86   40.50   0
   5   3   0  468.10   40.80   0
   5  -3   0  529.06   40.65   0
  -5  -3   0  403.22   40.34   0
   6  -3   0  356.54   30.96   0
  -6  -3   0  288.18   30.85   0
   6  -3   0  298.79   31.25   0
   6   3   0  334.24   29.98   0
   6   3   0  337.77   31.44   0
   6   3   0  306.91   31.42   0
   6  -3   0  312.90   31.35   0
   7  -3   0  671.34   56.43   0
  -7  -3   0  658.67   55.65   0
   7  -3   0  643.29   55.23   0
   7   3   0  578.37   55.42   0
   7  -3   0  550.13   56.08   0
   7   3   0  592.73   56.20   0
   8   3   0  110.03   19.72   0
   8  -3   0  109.77   18.24   0
   8  -3   0  166.90   25.73   0
   8   3   0  126.82   20.60   0
   8  -3   0   70.48   18.69   0
  -8  -3   0  109.96   18.60   0
   1   4   0  714.57   57.93   0
  -1  -4   0  651.99   58.00   0
  -1   4   0  746.49   57.88   0
  -2   4   0 4409.89  413.03   0
  -2  -4   0 5726.04  413.60   0
   2  -4   0 5439.18  413.80   0
   2   4   0 4843.19  413.32   0
  -2  -4   0 4437.89  413.40   0
   2  -4   0 5671.26  413.22   0
   3  -4   0 1868.54  142.98   0
   3   4   0 1626.43  143.12   0
  -3  -4   0 1627.64  143.34   0
   3  -4   0 1865.94  143.78   0
  -4  -4   0  181.35   18.52   0
   4  -4   0  195.38   19.25   0
   4  -4   0  195.94   17.86   0
   4   4   0  197.63   18.38   0
  -4  -4   0  176.18   18.31   0
   5  -4   0   -7.53    5.20   0
   5   4   0   -6.57    5.06   0
  -5  -4   0   -0.50    5.03   0
   5  -4   0    2.93    4.71   0
  -5  -4   0    0.32    4.51   0
   6   4   0  277.58   29.26   0
   6   4   0  341.34   30.62   0
  -6  -4   0  289.94   29.48   0
   6  -4   0  299.08   30.05   0
   6  -4   0  338.23   30.66   0
   6  -4   0  250.88   28.57   0
   7   4   0  259.26   25.15   0
   7  -4   0  157.95   23.20   0
   7  -4   0  198.63   25.80   0
  -7  -4   0  173.74   24.40   0
   7   4   0  234.83   25.94   0
   7  -4   0  214.76   26.28   0
   8   4   0   48.73   16.52   0
   8  -4   0   81.18   17.84   0
   8  -4   0   76.44   18.39   0
   8  -4   0   65.05   17.52   0
   8   4   0   77.20   18.37   0
  -8  -4   0   74.68   16.14   0
   0  -5   0   -1.29    1.89   0
  -1   5   0 2539.13  185.63   0
  -1  -5   0 2210.85  185.75   0
   1   5   0 2087.41  185.49   0
  -2  -5   0  957.92   87.24   0
   2  -5   0 1206.90   86.95   0
  -2   5   0  985.94   86.83   0
   2   5   0 1081.17   87.12   0
  -3  -5   0    2.88    2.99   0
   3  -5   0    0.44    2.45   0
  -3  -5   0    1.02    3.34   0
   3   5   0   -0.43    2.77   0
   3  -5   0    2.51    3.76   0
  -3   5   0    1.85    2.88   0
   4   5   0  142.67   14.18   0
   4  -5   0  139.00   13.25   0
  -4   5   0  121.54   13.14   0
  -4  -5   0  121.25   13.87   0
  -4  -5   0  114.95   14.12   0
   4  -5   0  138.78   15.08   0
   5  -5   0  408.98   38.68   0
   5  -5   0  362.39   39.76   0
   5   5   0  520.62   39.75   0
  -5  -5   0  522.92   39.87   0
  -5  -5   0  404.43   39.57   0
  -6  -5   0   73.04   12.84   0
   6  -5   0   65.19   10.49   0
   6   5   0   64.03   10.95   0
   6  -5   0   60.32   12.20   0
   6   5   0   71.27   11.71   0
   7  -5   0    5.78    8.45   0
   7  -5   0   18.53    9.93   0
   7  -5   0    1.50   11.24   0
   7   5   0   10.41    9.01   0
  -7  -5   0    6.48   10.06   0
   7   5   0   15.37   11.42   0
   0   6   0   84.72    8.20   0
   0  -6   0   80.14    8.23   0
  -1  -6   0  189.69   17.44   0
  -1   6   0  190.82   17.01   0
   1  -6   0  212.41   16.97   0
   1   6   0  179.68   17.03   0
  -2  -6   0 4166.52  315.62   0
   2  -6   0 3536.37  314.74   0
   2   6   0 3922.79  315.12   0
  -3  -6   0   67.36    8.40   0
   3   6   0   73.02    8.21   0
   3  -6   0   62.71    7.47   0
   3  -6   0   66.19    9.21   0
  -3   6   0   49.54    7.64   0
  -3  -6   0   67.83    8.98   0
   4  -6   0   -3.49    5.19   0
  -4  -6   0    3.44    4.91   0
   4  -6   0    6.53    3.78   0
  -4   6   0   -2.22    3.56   0
   4   6   0   -2.34    3.53   0
  -4  -6   0    5.55    4.66   0
  -5  -6   0   47.76    9.56   0
   5  -6   0   32.04    6.80   0
   5   6   0   29.61    6.74   0
  -5  -6   0   56.38    9.44   0
   6   6   0  499.77   45.82   0
  -6  -6   0  512.22   46.45   0
   6  -6   0  500.81   47.36   0
   6  -6   0  527.55   45.49   0
  -7  -6   0    5.45   10.89   0
   7  -6   0   -4.61   11.84   0
   7   6   0   -5.72   10.86   0
   7  -6   0   -1.04    8.01   0
   7   6   0    7.11    8.83   0
   7  -6   0   21.20   11.42   0
   0   7   0    3.41    2.58   0
   0  -7   0   -2.51    2.36   0
   1   7   0 7817.46  710.41   0
   1  -7   0 7515.37  710.30   0
  -1  -7   0 9710.45  711.08   0
  -1   7   0 9999.00  710.74   0
   2   7   0  118.59   12.17   0
   2  -7   0  148.83   12.02   0
  -2   7   0  118.65   12.11   0
  -2  -7   0  109.99   12.61   0
  -3   7   0  174.54   16.78   0
   3  -7   0  203.98   16.81   0
   3   7   0  192.91   17.25   0
   3  -7   0  176.85   18.18   0
  -3  -7   0  185.89   17.46   0
  -3  -7   0  138.40   17.49   0
  -4  -7   0  551.18   50.09   0
  -4   7   0  539.46   49.25   0
   4  -7   0  534.02   50.48   0
   4  -7   0  627.40   49.39   0
  -4  -7   0  664.27   51.07   0
   4   7   0  573.55   49.63   0
  -5  -7   0  101.51   16.13   0
   5   7   0  114.81   14.56   0
  -5   7   0  111.27   13.68   0
   5  -7   0  127.23   16.88   0
  -5  -7   0  108.52   15.41   0
   5  -7   0  119.01   13.64   0
  -6  -7   0  323.83   35.86   0
   6  -7   0  370.16   34.28   0
  -6  -7   0  352.29   35.91   0
   6  -7   0  389.27   37.04   0
   6   7   0  410.50   35.11   0
   7   7   0  232.28   27.43   0
  -7  -7   0  243.94   29.78   0
   7  -7   0  246.00   26.76   0
   7  -7   0  240.54   31.21   0
   7   7   0  216.78   29.13   0
   0   8   0  289.08   26.16   0
   0  -8   0  319.97   26.51   0
   1   8   0 3273.42  236.96   0
   1  -8   0 2862.98  236.74   0
  -1   8   0 2816.79  236.81   0
  -1  -8   0 2672.63  237.10   0
  -2   8   0  100.03   10.42   0
   2  -8   0   90.04    9.85   0
  -2  -8   0   83.10   11.26   0
   2   8   0  113.43   10.56   0
   3   8   0  274.15   25.16   0
   3  -8   0  284.80   24.75   0
   3  -8   0  285.16   26.23   0
  -3  -8   0  263.48   25.90   0
  -3  -8   0  291.51   25.88   0
   4  -8   0 1550.89  119.37   0
  -4  -8   0 1363.70  120.06   0
  -4   8   0 1220.32  119.06   0
   4   8   0 1653.86  119.98   0
  -4  -8   0 1434.89  120.61   0
   4  -8   0 1456.22  120.79   0
   5  -8   0   93.35   17.13   0
   5   8   0  148.26   15.77   0
  -5  -8   0  120.07   17.54   0
   5  -8   0  115.64   14.58   0
  -5   8   0  116.54   15.04   0
  -5  -8   0  133.97   17.22   0
   6  -8   0   53.24   12.33   0
  -6  -8   0   24.41   11.09   0
  -6  -8   0   36.59   11.29   0
   6   8   0   32.84    9.37   0
   6  -8   0   25.07    7.86   0
   7   8   0   11.03   12.23   0
   7  -8   0    2.64    9.60   0
  -7  -8   0    1.57   11.60   0
   7  -8   0    0.05   13.60   0
   7   8   0  -10.14   10.22   0
   0   9   0    0.65    2.96   0
   0  -9   0    1.08    2.85   0
   1  -9   0   83.99    8.98   0
   1   9   0   71.87    9.02   0
  -1  -9   0   68.94    9.68   0
  -1   9   0   86.45    9.31   0
  -2  -9   0  544.58   48.16   0
  -2   9   0  512.46   47.31   0
   2  -9   0  597.78   47.24   0
   2   9   0  585.81   47.42   0
   3   9   0   -0.22    3.66   0
  -3  -9   0   -1.36    5.62   0
   3  -9   0   12.42    6.63   0
   3  -9   0   11.35    4.19   0
  -3   9   0    5.87    4.22   0
   4  -9   0   13.52    4.85   0
  -4   9   0   14.64    6.01   0
   4  -9   0   24.34    7.90   0
  -4  -9   0   15.63    6.38   0
  -4  -9   0   16.25    6.56   0
   4   9   0   25.84    6.93   0
  -5   9   0   71.35   12.52   0
   5   9   0   67.36   11.59   0
  -5  -9   0   91.07   15.50   0
  -5  -9   0   96.59   15.30   0
   5  -9   0   92.43   12.77   0
   5  -9   0   77.94   14.17   0
   6  -9   0  471.81   40.96   0
  -6  -9   0  358.58   39.12   0
   6  -9   0  380.91   36.19   0
   6   9   0  375.61   36.75   0
  -6  -9   0  371.42   38.93   0
  -7  -9   0    0.74   13.37   0
   7  -9   0   50.16   17.35   0
   7   9   0   11.99   12.48   0
   7  -9   0   15.85   11.19   0
   7   9   0    0.89   10.65   0
  -7  -9   0   10.15   13.68   0
   0  10   0 4289.18  332.01   0
   0 -10   0 3865.64  332.15   0
  -1  10   0  274.10   25.41   0
   1 -10   0  269.77   25.22   0
  -1 -10   0  278.08   25.99   0
   1  10   0  319.35   25.47   0
   2 -10   0  381.71   32.82   0
  -2 -10   0  344.96   33.83   0
  -2  10   0  375.82   33.13   0
   2  10   0  411.56   33.16   0
  -3 -10   0  523.53   47.50   0
   3  10   0  502.52   46.14   0
   3 -10   0  600.15   46.19   0
  -3  10   0  531.05   46.39   0
   4  10   0  236.91   23.12   0
   4 -10   0  241.62   22.43   0
   4 -10   0  220.48   25.47   0
  -4 -10   0  221.24   25.04   0
  -4 -10   0  262.56   24.43   0
  -4  10   0  222.90   22.91   0
   5 -10   0    4.87    6.04   0
   5 -10   0    9.48   10.12   0
  -5 -10   0   11.34    8.70   0
  -5  10   0    3.87    6.34   0
   5  10   0    7.26    7.78   0
  -5 -10   0    5.04    8.37   0
  -6 -10   0  194.03   26.69   0
   6 -10   0  206.95   28.78   0
   6 -10   0  223.67   23.87   0
   6  10   0  216.80   24.18   0
   0 -11   0   14.86    4.52   0
   0  11   0    9.44    4.55   0
  -1 -11   0   36.62    7.09   0
   1  11   0   48.64    7.95   0
  -1  11   0   54.69    8.71   0
   1 -11   0   49.59    8.14   0
  -2 -11   0  455.76   40.77   0
   2  11   0  485.48   39.62   0
  -2  11   0  406.03   39.49   0
   2 -11   0  479.73   39.45   0
   3  11   0   61.69    9.79   0
  -3  11   0   59.61    9.01   0
  -3 -11   0   53.38   11.40   0
   3 -11   0   67.47    9.56   0
   4  11   0  238.92   23.36   0
   4 -11   0  230.71   25.92   0
  -4 -11   0  220.43   25.55   0
  -4 -11   0  244.21   24.77   0
  -4  11   0  223.50   23.24   0
   5 -11   0  236.41   23.14   0
   5  11   0  227.62   24.27   0
  -5 -11   0  192.03   27.76   0
  -5 -11   0  247.75   27.07   0
  -5  11   0  217.90   23.89   0
   5 -11   0  224.33   27.93   0
   6  11   0   24.30    9.50   0
  -6 -11   0   29.29   12.47   0
   6 -11   0   14.12    8.99   0
  -6 -11   0   27.46   14.63   0
   6 -11   0    0.18   14.19   0
   0  12   0  111.15   12.28   0
   0 -12   0   90.49   12.97   0
  -1  12   0  419.99   36.61   0
   1 -12   0  387.09   36.48   0
   1  12   0  426.41   36.36   0
  -1 -12   0  432.23   37.49   0
  -2 -12   0   -1.17    6.21   0
   2 -12   0    7.70    4.64   0
   2  12   0    6.46    4.59   0
  -2  12   0   19.49    5.25   0
  -3 -12   0   18.40    9.66   0
   3 -12   0   20.38    6.02   0
  -3  12   0   20.46    6.93   0
   3  12   0   36.58    7.13   0
   4  12   0   13.88    7.12   0
  -4 -12   0   35.82   10.77   0
  -4 -12   0   48.78   11.35   0
   4 -12   0   30.77    7.03   0
  -4  12   0   22.70    8.24   0
   4 -12   0   33.65   11.16   0
  -5 -12   0  200.11   27.93   0
   5 -12   0  207.89   29.38   0
   5 -12   0  272.93   24.70   0
  -5 -12   0  236.75   29.73   0
   5  12   0  258.49   25.70   0
  -5  12   0  228.75   25.17   0
   6  12   0   22.04   10.42   0
  -6 -12   0   -6.23   13.81   0
   6 -12   0    5.97    9.98   0
   6 -12   0  -15.47   14.46   0
  -6 -12   0    3.69   15.62   0
   0 -13   0    3.38    6.24   0
   0  13   0   13.07    5.48   0
  -1 -13   0 2360.47  183.71   0
   1  13   0 2225.08  182.47   0
   1 -13   0 2178.67  182.76   0
  -1  13   0 2137.01  182.57   0
  -2 -13   0  434.98   38.95   0
   2 -13   0  406.59   37.03   0
   2  13   0  457.33   37.12   0
  -2  13   0  375.44   37.06   0
   3  13   0   36.28    7.65   0
  -3  13   0   43.27    8.42   0
   3 -13   0   45.65    7.88   0
  -3 -13   0   24.44    9.35   0
   4  13   0  242.17   23.14   0
   4 -13   0  238.98   22.47   0
  -4  13   0  188.99   23.22   0
   4 -13   0  188.14   26.29   0
  -4 -13   0  195.68   25.00   0
  -4 -13   0  209.37   26.93   0
  -5  13   0  452.61   45.60   0
   5 -13   0  508.05   45.33   0
   5 -13   0  450.38   49.92   0
  -5 -13   0  537.75   48.89   0
   5  13   0  482.01   45.69   0
  -5 -13   0  612.37   51.13   0
   0  14   0  155.10   17.54   0
   0 -14   0  167.08   18.38   0
   1 -14   0   83.83   12.35   0
  -1 -14   0   75.62   12.36   0
   1  14   0   67.72   11.44   0
  -1  14   0   62.79    9.97   0
  -2 -14   0  276.00   28.08   0
   2  14   0  300.61   25.82   0
   2 -14   0  235.93   25.91   0
  -2  14   0  266.35   26.30   0
  -3 -14   0  474.22   51.00   0
   3 -14   0  638.57   49.55   0
  -3  14   0  530.42   49.39   0
   3  14   0  593.00   49.19   0
  -4 -14   0    9.18   12.11   0
   4  14   0    3.06    7.55   0
  -4 -14   0    9.65    9.17   0
   4 -14   0   12.28   13.39   0
   4 -14   0   -3.92    6.87   0
  -4  14   0    1.54    8.46   0
  -5 -14   0   45.59   15.04   0
  -5 -14   0  122.85   20.95   0
   5 -14   0   74.13   19.46   0
   5 -14   0   44.56   11.62   0
  -5  14   0   97.83   14.70   0
   5  14   0   73.08   12.27   0
   0  15   0   -0.57    5.81   0
   0 -15   0    8.87    6.63   0
   1 -15   0    6.42    6.91   0
  -1  15   0   11.13    7.13   0
  -1 -15   0    1.29    8.37   0
   1  15   0   13.70    6.07   0
  -2 -15   0   88.13   14.36   0
   2 -15   0   87.11   14.90   0
   2  15   0  118.16   15.07   0
  -2  15   0  135.87   16.44   0
   3 -15   0   25.58    8.87   0
   3  15   0   16.44    7.35   0
  -3  15   0   31.87    9.33   0
  -3 -15   0   13.41   11.79   0
   4  15   0   28.95    9.59   0
  -4 -15   0   44.73   16.65   0
  -4  15   0   38.60   11.04   0
  -4 -15   0   19.74   12.03   0
   4 -15   0   23.56   16.69   0
   4 -15   0   13.10    8.47   0
   0 -16   0   23.03    9.45   0
   0  16   0   10.43    7.72   0
  -1  16   0   56.48   10.60   0
  -1 -16   0   45.16   11.25   0
   1  16   0   53.48   10.45   0
   1 -16   0   56.18   10.40   0
  -2  16   0   24.40   10.36   0
  -2 -16   0   13.15   10.61   0
   2  16   0   38.19    9.44   0
   2 -16   0   35.71    8.92   0
  -3  16   0   25.11    9.99   0
  -3 -16   0  -11.51   12.43   0
   3 -16   0   -1.23    8.37   0
   3  16   0   11.48    9.24   0
   4  16   0   40.60   10.40   0
   4 -16   0   33.59   19.37   0
  -4 -16   0  -13.70   16.13   0
  -4 -16   0   28.56   14.22   0
  -4  16   0   45.13   12.98   0
   4 -16   0   40.67   11.09   0
   0  17   0   -8.66    7.84   0
   0 -17   0    1.07    9.55   0
  -1 -17   0  181.07   24.47   0
   1 -17   0  160.38   23.11   0
   1  17   0  190.63   20.86   0
  -1  17   0  158.35   21.76   0
  -2  17   0  528.20   49.38   0
  -2 -17   0  466.13   51.64   0
   2  17   0  589.48   48.40   0
   2 -17   0  555.23   49.68   0
   3 -17   0   75.24   13.27   0
  -3 -17   0   54.39   17.90   0
   3  17   0   92.81   14.73   0
  -3  17   0   79.35   14.54   0
   0 -18   0  387.08   41.83   0
   0  18   0  425.64   39.72   0
  -1  18   0  -20.38   10.31   0
   1 -18   0   -8.34   10.68   0
  -1 -18   0   31.91   14.04   0
   1  18   0  -15.89    9.63   0
   1   0  -1   23.57    2.86   0
   1   0  -1   26.50    3.06   0
  -1   0   1   23.90    2.87   0
  -1   0   1   29.17    3.25   0
   1   0   1   30.44    2.83   0
   1   0  -1   29.72    3.24   0
  -2   0   1 4749.89  363.05   0
   2   0  -1 4073.43  362.85   0
   2   0   1 4167.86  362.59   0
   2   0  -1 5004.85  362.84   0
  -2   0  -1 4145.55  362.61   0
   2   0  -1 4665.78  362.96   0
  -3   0  -1   -0.52    2.22   0
   3   0  -1   -4.68    2.24   0
   3   0  -1   -3.78    2.97   0
   3   0   1   -0.28    2.47   0
   3   0   1    0.08    2.22   0
   3   0   1   -0.71    2.50   0
  -3   0   1   -2.11    2.74   0
   3   0  -1   -2.74    2.17   0
  -4   0  -1  490.87   44.77   0
   4   0   1  548.92   44.88   0
  -4   0   1  543.58   45.27   0
   4   0   1  523.25   44.93   0
   4   0  -1  565.93   45.07   0
   4   0  -1  488.56   45.10   0
   5   0  -1 1071.72   89.84   0
  -5   0   1 1110.53   90.04   0
   5   0   1 1189.38   89.72   0
   5   0  -1  920.27   89.63   0
  -5   0  -1 1126.01   89.65   0
   5   0   1 1004.09   89.78   0
   5   0  -1 1072.95   89.75   0
   5   0   1 1077.85   89.78   0
  -6   0   1  864.03   66.71   0
   6   0   1  742.09   65.25   0
   6   0  -1  748.42   66.05   0
   6   0   1  708.01   65.86   0
  -6   0  -1  900.17   66.08   0
   6   0  -1  696.44   65.77   0
   6   0   1  687.36   65.75   0
   7   0  -1  113.03   19.46   0
   7   0  -1  122.75   17.56   0
   7   0   1  134.04   20.10   0
  -7   0  -1  133.63   18.10   0
   7   0   1  125.67   19.54   0
  -7   0   1  121.04   19.41   0
   7   0   1  118.99   18.16   0
   8   0   1   -7.15   13.04   0
   8   0   1   14.29   11.51   0
   8   0  -1   -4.09   12.51   0
   8   0  -1    6.38   12.58   0
   8   0   1    2.54   13.82   0
   8   0  -1  -15.83   12.64   0
  -8   0   1   14.12   12.15   0
   1   1  -1 4318.30  351.91   0
   1   1  -1 4080.62  351.81   0
  -1   1   1 4607.66  352.08   0
  -1  -1   1 3541.55  259.81   0
   1  -1  -1 3333.40  259.62   0
  -1  -1   1 2865.36  259.74   0
   1   1   1 3051.16  259.65   0
  -2  -1  -1 1760.90  151.67   0
   2   1  -1 2010.32  151.90   0
   2   1  -1 1963.21  151.88   0
   2  -1   1 1871.82  151.57   0
  -2   1   1 1698.86  151.51   0
   2  -1  -1 2030.07  156.17   0
   2  -1  -1 1916.67  156.53   0
   2   1   1 1838.31  155.98   0
  -2  -1   1 1880.72  156.36   0
   3   1  -1   43.56    6.50   0
  -3   1   1   45.17    6.89   0
   3  -1   1   46.00    6.16   0
  -3  -1  -1   41.66    5.97   0
   3  -1   1   39.81    6.47   0
   3   1  -1   64.45    7.13   0
   3   1  -1   49.43    6.85   0
   3   1   1   31.30    5.69   0
  -3   1  -1   51.37    6.34   0
  -3  -1   1   47.11    6.22   0
   3  -1  -1   33.96    5.51   0
   3  -1  -1   37.98    5.52   0
   3  -1  -1   42.59    6.58   0
   4  -1   1  673.36   56.30   0
  -4   1   1  696.88   56.79   0
   4   1  -1  687.14   56.56   0
   4   1  -1  614.51   56.41   0
   4  -1   1  584.52   56.31   0
  -4  -1  -1  721.46   56.38   0
   4   1  -1  599.47   56.28   0
   4  -1   1  771.32   56.64   0
   4   1   1  752.45   56.09   0
   4   1   1  678.63   55.45   0
   4   1   1  611.49   55.71   0
  -4   1  -1  676.05   55.69   0
   4  -1  -1  715.58   56.18   0
   4  -1  -1  592.53   55.39   0
  -4  -1   1  584.74   55.70   0
   4  -1  -1  674.92   56.11   0
   5  -1   1  388.45   35.66   0
   5   1  -1  426.97   36.05   0
   5  -1   1  347.63   35.51   0
   5   1  -1  413.81   36.30   0
  -5  -1  -1  412.11   35.59   0
   5   1  -1  455.77   36.45   0
  -5   1   1  390.88   36.19   0
   5  -1   1  383.60   36.06   0
   5  -1  -1  381.73   36.06   0
   5   1   1  321.13   36.04   0
  -5   1  -1  469.72   36.33   0
   5   1   1  374.17   36.09   0
  -5  -1   1  421.04   36.60   0
   5  -1  -1  476.13   37.00   0
   5   1   1  404.63   35.82   0
  -6  -1  -1 2514.50  189.03   0
   6  -1   1 2309.54  189.08   0
   6   1  -1 2410.26  189.08   0
  -6   1   1 2163.17  189.03   0
   6   1  -1 2313.31  189.37   0
   6  -1   1 2374.75  188.93   0
   6   1  -1 1945.73  188.75   0
   6   1   1 2299.38  187.72   0
  -6   1  -1 2216.35  187.91   0
   6  -1  -1 2303.48  188.57   0
   6   1   1 2421.09  188.81   0
   6  -1  -1 2128.40  188.10   0
   6   1   1 2277.22  188.53   0
  -6  -1   1 2327.23  188.62   0
   7   1  -1   75.27   12.83   0
   7  -1   1   76.00   13.72   0
   7  -1   1  101.27   16.69   0
   7   1  -1   64.58   13.86   0
   7   1  -1   88.75   14.11   0
   7  -1   1   76.05   13.30   0
  -7  -1  -1   65.59   12.28   0
  -7   1   1  100.49   15.16   0
  -7  -1   1   70.12   13.75   0
   7  -1  -1   95.21   14.36   0
   7   1   1   82.06   14.74   0
   7  -1  -1  101.40   15.16   0
   7   1   1   62.39   12.68   0
   7   1   1   78.33   12.40   0
   7  -1  -1   82.54   13.91   0
   8  -1   1   14.46   14.06   0
   8  -1   1   26.80   14.21   0
   8   1  -1   40.97   14.89   0
   8  -1   1   37.81   13.59   0
   8   1  -1   20.65   15.06   0
  -8  -1  -1   33.23   13.12   0
   8   1  -1   38.51   14.03   0
   8   1   1   44.90   11.96   0
   8  -1  -1   24.85   14.13   0
   8  -1  -1   23.17   14.32   0
   8  -1  -1   49.72   15.67   0
   8   1   1   54.05   16.66   0
  -8  -1   1   32.51   13.11   0
   8   1   1   38.57   15.59   0
   1   2  -1 2178.00  159.13   0
  -1   2   1 1745.22  158.94   0
   1  -2   1 1946.03  158.87   0
   1   2   1 1749.16  161.95   0
  -1  -2   1 2018.82  162.09   0
   1  -2  -1 2002.34  162.29   0
   1  -2  -1 2199.84  161.96   0
   2  -2   1 2184.14  175.19   0
  -2  -2  -1 1998.97  175.09   0
   2  -2   1 2046.28  174.84   0
   2   2  -1 2115.47  175.14   0
  -2  -2  -1 2148.60  174.91   0
  -2   2   1 2007.01  174.89   0
   2   2  -1 2268.12  175.20   0
  -2   2   1 2422.72  175.57   0
   2   2   1 1975.21  176.37   0
   2  -2  -1 2109.58  176.25   0
  -2  -2   1 2070.67  176.53   0
   2  -2  -1 2442.74  177.00   0
  -2   2  -1 2216.63  176.17   0
  -2  -2   1 2178.60  176.60   0
   3   2  -1   20.27    3.88   0
  -3  -2  -1   13.54    3.32   0
   3  -2   1   13.97    3.20   0
   3   2  -1   23.78    4.38   0
  -3   2   1   14.53    3.40   0
   3  -2   1   16.77    3.97   0
  -3   2   1   29.18    5.18   0
  -3  -2  -1    7.04    3.13   0
  -3  -2   1   24.64    4.56   0
   3   2   1   13.76    3.59   0
   3  -2  -1   11.61    3.04   0
   3  -2  -1   24.96    4.97   0
   3   2   1   18.20    3.57   0
  -3  -2   1   14.24    3.77   0
   4  -2   1  246.38   24.75   0
   4   2  -1  251.69   25.16   0
  -4  -2  -1  303.75   25.10   0
  -4   2   1  294.67   25.75   0
   4   2  -1  279.84   25.44   0
   4  -2   1  298.31   25.42   0
   4   2   1  235.88   24.19   0
   4  -2  -1  224.28   23.79   0
   4   2   1  293.67   23.98   0
  -4   2  -1  293.68   24.51   0
   4  -2  -1  294.02   25.13   0
   5  -2   1 1159.31   99.01   0
   5  -2   1 1315.66   99.55   0
   5   2  -1 1119.98   99.32   0
   5   2  -1 1175.09   99.02   0
  -5  -2  -1 1232.90   99.12   0
  -5   2   1 1132.36   99.35   0
   5  -2  -1 1036.36   88.28   0
   5  -2  -1 1031.03   88.34   0
   5   2   1 1144.65   87.51   0
   5  -2  -1 1059.77   87.77   0
   5   2   1  970.28   87.97   0
   6  -2   1  241.35   26.04   0
   6   2  -1  239.53   25.62   0
   6  -2   1  271.33   26.81   0
   6   2  -1  291.59   26.85   0
   6   2  -1  281.51   27.18   0
  -6   2   1  246.98   26.58   0
   6  -2   1  243.91   25.78   0
  -6  -2  -1  253.24   25.93   0
   6   2   1  230.91   26.70   0
   6   2   1  291.19   26.65   0
   6  -2  -1  248.16   25.89   0
   6   2   1  287.82   24.88   0
   6  -2  -1  257.15   26.54   0
   6  -2  -1  207.04   25.93   0
   7   2  -1  112.61   18.52   0
   7  -2   1  118.45   19.75   0
  -7  -2  -1  142.78   19.21   0
   7   2  -1  142.91   21.27   0
   7  -2   1  114.97   19.26   0
   7   2  -1  174.76   20.41   0
   7  -2   1  129.88   18.75   0
   7   2   1  147.84   17.58   0
   7  -2  -1   99.29   17.80   0
   7   2   1  121.85   20.40   0
  -7  -2   1  124.30   20.50   0
   7   2   1  134.14   20.00   0
   7  -2  -1  163.71   19.83   0
   7  -2  -1  156.99   20.82   0
   8  -2   1   97.16   18.94   0
   8   2  -1  103.33   19.15   0
   8  -2   1  127.43   19.56   0
   8   2  -1  104.63   16.94   0
  -8  -2  -1   68.81   16.63   0
   8   2  -1   96.52   18.98   0
   8  -2   1   89.55   17.65   0
   8  -2  -1   80.69   18.16   0
   8   2   1   53.87   15.43   0
   8  -2  -1   68.45   17.00   0
   8   2   1   85.77   18.19   0
  -8  -2   1   84.99   16.33   0
   8  -2  -1   74.60   16.29   0
   1   3  -1  338.55   27.26   0
   1  -3   1  307.31   26.97   0
  -1   3   1  326.54   27.19   0
  -1  -3  -1  325.80   27.37   0
  -1   3  -1  259.74   23.06   0
   1  -3  -1  307.43   23.25   0
   1   3   1  292.76   23.41   0
  -1  -3   1  244.12   23.36   0
   2   3  -1  329.02   28.05   0
   2  -3   1  338.21   27.73   0
  -2  -3  -1  361.40   27.94   0
  -2  -3  -1  293.95   28.03   0
  -2   3   1  327.63   27.85   0
  -2  -3   1  368.48   31.49   0
   2  -3  -1  401.53   31.12   0
  -2   3  -1  358.73   30.93   0
   2  -3  -1  366.20   31.77   0
   2   3   1  357.87   31.26   0
   3  -3   1 2081.21  166.39   0
   3   3  -1 1975.20  166.67   0
   3  -3   1 2310.49  167.08   0
  -3  -3  -1 1857.78  166.65   0
   3   3  -1 2077.65  166.63   0
  -3   3   1 2072.08  167.08   0
  -3   3   1 1890.77  166.30   0
  -3  -3   1 1842.09  165.86   0
   3  -3  -1 2254.09  166.53   0
   3   3   1 2084.76  165.86   0
   3  -3  -1 1728.37  165.31   0
  -3  -3   1 2233.01  166.13   0
   4   3  -1  385.42   34.67   0
  -4  -3  -1  370.82   34.54   0
   4  -3   1  413.23   35.33   0
   4  -3   1  356.71   34.36   0
   4   3  -1  355.68   34.80   0
  -4  -3  -1  463.02   35.38   0
  -4   3   1  468.26   35.67   0
   4  -3  -1  368.82   30.97   0
  -4  -3   1  354.35   31.46   0
   4   3   1  338.58   30.65   0
  -4  -3   1  358.82   31.57   0
   4   3   1  354.03   31.41   0
   5   3  -1  161.44   17.32   0
   5  -3   1  158.77   17.42   0
  -5  -3  -1  170.30   17.44   0
   5   3  -1  169.33   18.03   0
  -5   3   1  188.07   18.89   0
   5   3   1  213.71   17.71   0
   5  -3  -1  173.76   17.89   0
   5   3   1  170.18   18.49   0
   5  -3  -1  142.91   18.39   0
   5  -3  -1  195.55   19.08   0
  -5  -3   1  150.18   18.38   0
   6   3  -1  637.31   53.14   0
   6  -3   1  658.97   54.29   0
   6   3  -1  596.40   53.84   0
  -6  -3  -1  658.72   53.54   0
   6  -3   1  585.28   53.21   0
   6   3  -1  585.71   53.98   0
   6  -3   1  541.55   53.42   0
   6  -3  -1  544.70   48.30   0
   6  -3  -1  460.30   48.66   0
   6  -3  -1  600.12   49.67   0
   6   3   1  585.13   49.17   0
   7  -3   1   55.25   13.55   0
  -7  -3  -1   47.25   11.33   0
   7  -3   1   41.68   11.24   0
   7   3  -1   68.87   13.07   0
   7   3  -1   42.72   10.37   0
   7   3  -1   49.62   12.08   0
   7  -3   1   57.73   12.95   0
  -7  -3   1   53.29   12.49   0
   7  -3  -1   63.28   13.76   0
   7   3   1   57.63   12.15   0
   7  -3  -1   54.90   12.47   0
   7   3   1   63.17   12.79   0
   8   3  -1  128.33   21.97   0
  -8  -3  -1  175.53   25.33   0
   8  -3   1  214.41   27.67   0
   8  -3   1  112.37   20.39   0
   8   3  -1  170.03   27.47   0
   8  -3   1  194.69   29.35   0
   8   3   1  182.70   27.87   0
   8   3   1  182.52   28.50   0
  -8  -3   1  191.61   27.75   0
   8  -3  -1  144.11   25.12   0
   8  -3  -1  186.33   28.29   0
   8  -3  -1  134.25   22.98   0
   0   4  -1  505.17   40.95   0
   0  -4   1  492.37   40.99   0
   0   4   1  493.68   41.05   0
   1   4  -1 4323.44  365.72   0
  -1   4   1 4688.96  365.80   0
   1  -4  -1 5462.46  411.20   0
   1   4   1 4672.49  411.20   0
  -2  -4  -1 1900.20  135.78   0
   2  -4   1 1769.46  135.46   0
   2   4  -1 1457.72  135.54   0
  -2   4   1 1570.88  135.51   0
  -2  -4  -1 1600.97  135.84   0
  -2  -4   1 1657.78  126.73   0
   2  -4  -1 1564.28  126.15   0
   2  -4  -1 1375.89  126.67   0
   2   4   1 1519.63  126.37   0
  -2  -4   1 1606.74  126.66   0
   3  -4   1 2283.15  190.45   0
   3  -4   1 2364.34  191.13   0
  -3  -4  -1 2315.66  191.03   0
  -3  -4  -1 2607.04  190.88   0
  -3   4   1 2323.33  190.57   0
   3   4  -1 2117.36  190.69   0
   3   4   1 2016.04  170.77   0
  -3  -4   1 2267.40  171.28   0
   3  -4  -1 2262.66  170.62   0
  -3  -4   1 1970.81  170.94   0
  -3   4  -1 1926.58  170.30   0
  -4   4   1  183.43   16.89   0
  -4  -4  -1  167.95   17.02   0
   4  -4   1  202.62   16.88   0
   4   4  -1  177.12   17.29   0
   4  -4   1  181.41   17.89   0
  -4  -4  -1  140.11   17.10   0
   4   4   1  171.57   16.81   0
  -4  -4   1  155.20   17.04   0
   4  -4  -1  175.86   16.21   0
  -4  -4   1  149.39   16.84   0
   4  -4  -1  194.94   18.12   0
   5   4  -1  185.59   17.89   0
  -5  -4  -1  161.80   16.62   0
   5  -4   1  161.68   17.59   0
  -5  -4  -1  116.21   16.14   0
   5  -4   1  160.06   16.22   0
   5   4  -1  142.62   16.83   0
   5  -4  -1  123.26   15.24   0
   5   4   1  144.71   16.39   0
  -5  -4   1  130.42   16.36   0
  -5  -4   1  164.14   16.81   0
   5  -4  -1  174.61   17.77   0
   6   4  -1  361.79   33.93   0
   6   4  -1  338.06   33.48   0
   6  -4   1  330.50   33.86   0
   6  -4   1  384.88   33.25   0
   6  -4   1  320.77   33.52   0
  -6  -4  -1  373.35   33.35   0
  -6  -4   1  341.96   34.06   0
   6  -4  -1  331.18   33.05   0
   6   4   1  390.91   35.03   0
   6  -4  -1  364.70   34.72   0
   6  -4  -1  385.34   35.35   0
   6   4   1  343.37   33.92   0
   7  -4   1  253.09   28.63   0
   7   4  -1  282.32   29.11   0
   7   4  -1  336.06   30.97   0
   7  -4   1  207.47   29.88   0
   7  -4   1  273.03   30.24   0
  -7  -4  -1  262.85   28.50   0
   7   4   1  281.33   29.15   0
   7  -4  -1  301.57   30.62   0
   7  -4  -1  242.88   28.32   0
   7   4   1  245.24   29.80   0
   7  -4  -1  296.94   31.40   0
  -7  -4   1  248.69   29.14   0
   8  -4   1   -0.79   13.91   0
   8  -4   1   12.11   14.84   0
   8   4  -1  -14.10   18.72   0
   8   4  -1   27.99   15.43   0
  -8  -4  -1   27.41   14.16   0
   8  -4   1   -3.01   12.53   0
   8  -4  -1   29.62   15.36   0
  -8  -4   1   -5.18   15.01   0
   8   4   1   26.96   15.67   0
   8   4   1   35.81   16.44   0
   8  -4  -1   -1.87   11.85   0
   8  -4  -1   20.32   15.37   0
   0   5   1  176.40   14.15   0
   0  -5  -1  156.53   14.14   0
   0   5  -1  157.63   13.96   0
   0  -5   1  144.10   13.95   0
   1  -5   1  126.20   10.57   0
  -1   5   1  106.97   10.76   0
   1   5  -1  117.10   10.78   0
  -1  -5  -1  116.72   11.07   0
  -1   5  -1  100.54    9.69   0
  -1  -5   1  105.77   10.10   0
   1  -5  -1  115.56    9.82   0
   1   5   1   99.40    9.85   0
   2  -5   1  953.26   75.90   0
  -2  -5  -1  836.92   76.35   0
  -2   5   1  870.52   76.04   0
   2   5  -1 1034.07   76.33   0
  -2   5  -1  873.81   74.68   0
   2   5   1  962.26   75.10   0
  -2  -5   1  866.57   75.24   0
   2  -5  -1  862.32   74.70   0
  -2  -5   1  997.62   75.49   0
   2  -5  -1  894.72   75.54   0
  -3  -5  -1  426.30   31.65   0
   3  -5   1  311.39   30.84   0
  -3   5   1  356.79   31.23   0
   3   5  -1  380.26   31.55   0
   3  -5   1  408.48   32.17   0
  -3  -5  -1  306.88   31.53   0
  -3  -5   1  415.52   32.49   0
  -3  -5   1  315.56   32.11   0
   3   5   1  366.37   31.95   0
  -3   5  -1  345.54   31.41   0
   3  -5  -1  383.50   31.57   0
   3  -5  -1  394.10   32.84   0
   4  -5   1 1992.33  161.11   0
  -4  -5  -1 1959.55  161.40   0
  -4  -5  -1 1863.89  161.73   0
   4  -5   1 2045.04  162.02   0
   4   5   1 2197.40  165.59   0
  -4  -5   1 2005.93  165.81   0
   4  -5  -1 1831.71  164.80   0
  -4  -5   1 1940.16  165.58   0
   4  -5  -1 2096.35  166.24   0
   5  -5   1   10.66    4.90   0
  -5  -5  -1   11.19    5.77   0
   5   5  -1   20.63    6.13   0
   5  -5   1    8.08    6.33   0
  -5  -5  -1   17.86    6.07   0
   5  -5  -1   14.71    5.16   0
   5   5   1   12.51    5.25   0
   5  -5  -1   19.61    6.88   0
  -5  -5   1   18.02    6.28   0
  -5  -5   1   11.51    6.14   0
   6   5  -1  148.36   18.01   0
   6   5  -1  155.16   19.57   0
  -6  -5  -1  109.85   17.25   0
   6  -5   1  130.89   16.74   0
   6  -5   1  133.70   18.57   0
   6   5   1  154.47   18.03   0
   6  -5  -1  136.33   16.73   0
  -6  -5   1  136.43   18.48   0
   6  -5  -1  117.13   19.36   0
   7   5  -1  108.53   18.36   0
   7  -5   1  127.05   18.95   0
  -7  -5  -1  130.98   19.36   0
   7   5  -1  144.54   19.51   0
   7  -5   1   87.16   16.20   0
   7  -5   1  112.88   17.96   0
   7   5   1  118.23   17.64   0
   7   5   1   96.79   15.19   0
  -7  -5   1  127.16   20.20   0
   7  -5  -1   72.15   16.35   0
   7  -5  -1  114.04   16.61   0
   7  -5  -1   94.89   16.29   0
   0   6   1 4268.78  341.04   0
   0  -6   1 4292.35  341.06   0
   0   6  -1 4388.72  340.97   0
   0  -6  -1 3838.70  341.04   0
   1   6  -1 2207.09  172.73   0
  -1   6   1 2204.68  172.82   0
  -1  -6  -1 1940.81  172.93   0
  -1  -6   1 1924.67  152.73   0
  -1   6  -1 1590.58  152.18   0
   1   6   1 2114.73  152.61   0
   1  -6  -1 1844.42  152.36   0
  -2  -6  -1 3032.68  223.66   0
  -2   6   1 2343.43  222.86   0
   2   6  -1 2911.78  223.14   0
   2  -6   1 2666.07  222.75   0
  -2  -6   1 2723.17  213.54   0
   2  -6  -1 2481.80  212.79   0
   2   6   1 2894.71  213.26   0
  -2   6  -1 2359.45  212.74   0
  -3  -6  -1  355.90   29.05   0
   3  -6   1  302.30   29.33   0
   3   6  -1  334.82   28.88   0
   3  -6   1  372.32   28.60   0
  -3   6   1  326.29   28.72   0
  -3  -6  -1  284.00   29.17   0
   3  -6  -1  377.42   29.83   0
  -3  -6   1  296.49   29.06   0
  -3  -6   1  330.90   29.18   0
  -3   6  -1  290.23   28.10   0
   3   6   1  350.77   28.78   0
   4  -6   1   12.53    5.79   0
   4  -6   1   12.93    3.57   0
   4   6  -1    4.25    3.91   0
  -4  -6  -1    9.95    5.45   0
  -4   6   1    8.33    4.22   0
  -4  -6  -1   15.31    5.05   0
   4  -6  -1   12.28    5.97   0
  -4  -6   1    8.71    5.20   0
  -4  -6   1   12.00    4.97   0
  -4   6  -1    5.33    4.15   0
   4  -6  -1    8.00    3.75   0
   4   6   1   11.96    4.38   0
  -5  -6  -1    6.40    5.94   0
  -5   6   1   15.43    5.37   0
  -5  -6  -1    8.22    6.14   0
   5   6  -1    9.86    4.92   0
   5  -6   1   22.88    6.59   0
   5  -6   1   13.89    6.84   0
  -5  -6   1   12.98    6.78   0
   5   6   1    7.99    4.93   0
   5  -6  -1    8.97    4.94   0
   5  -6  -1   10.54    7.52   0
  -5  -6   1   13.54    6.82   0
   6  -6   1  344.21   28.83   0
   6   6  -1  312.51   30.03   0
  -6  -6  -1  257.96   28.91   0
   6   6  -1  303.36   28.97   0
   6  -6   1  267.40   29.88   0
  -6  -6  -1  256.91   29.24   0
  -6  -6   1  271.20   28.57   0
   6  -6  -1  276.19   29.30   0
   6   6   1  310.68   27.78   0
   6  -6  -1  278.12   26.70   0
  -6  -6   1  218.77   27.60   0
   7   6  -1  300.59   30.48   0
   7  -6   1  248.32   30.22   0
   7   6  -1  283.40   28.96   0
   7  -6   1  239.00   27.99   0
   7  -6   1  209.26   30.45   0
  -7  -6  -1  265.93   28.87   0
   7  -6  -1  264.45   30.83   0
   7   6   1  278.68   29.47   0
   7  -6  -1  240.74   28.06   0
   7   6   1  237.66   29.80   0
  -7  -6   1  270.83   29.96   0
   7  -6  -1  265.14   32.33   0
   0  -7  -1 1004.86   82.61   0
   0  -7   1  984.84   82.48   0
   0   7   1 1035.02   82.48   0
   0   7  -1  984.77   82.32   0
   1  -7   1  296.83   26.89   0
   1   7  -1  302.44   27.05   0
  -1  -7  -1  313.56   27.57   0
  -1   7   1  354.40   27.40   0
   1  -7  -1  309.85   28.28   0
  -1   7  -1  326.09   28.30   0
   1   7   1  339.53   28.47   0
  -1  -7   1  354.29   28.82   0
   2   7  -1 1406.12  106.17   0
  -2  -7  -1 1161.01  106.40   0
  -2   7   1 1397.64  106.26   0
   2  -7   1 1198.04  105.69   0
  -2   7  -1 1294.64  102.86   0
   2  -7  -1 1200.05  102.71   0
  -2  -7   1 1203.10  103.40   0
   2   7   1 1311.29  103.08   0
   3  -7   1  588.92   54.13   0
   3  -7   1  606.72   53.09   0
  -3  -7  -1  718.63   54.05   0
   3   7  -1  658.87   53.65   0
  -3   7   1  609.36   53.45   0
  -3  -7   1  574.66   52.98   0
   3  -7  -1  684.09   52.37   0
  -3   7  -1  532.21   52.03   0
   3   7   1  680.15   52.80   0
   3  -7  -1  653.43   53.59   0
  -4  -7  -1  457.34   40.67   0
  -4   7   1  441.91   40.08   0
   4   7  -1  453.63   40.30   0
   4  -7   1  506.93   40.11   0
   4  -7   1  460.85   41.32   0
   4  -7  -1  466.88   42.24   0
  -4  -7   1  477.46   41.62   0
   4  -7  -1  437.38   40.33   0
  -4  -7   1  526.92   42.24   0
   4   7   1  454.43   40.83   0
  -5   7   1  202.64   19.59   0
   5   7  -1  172.49   19.77   0
  -5  -7  -1  230.81   20.76   0
   5  -7   1  167.30   18.84   0
  -5  -7  -1  176.74   20.87   0
   5  -7   1  188.39   21.60   0
  -5  -7   1  144.73   20.89   0
   5  -7  -1  201.36   19.05   0
   5  -7  -1  213.88   21.90   0
  -5  -7   1  175.47   20.76   0
   5   7   1  176.19   19.43   0
   6   7  -1  331.15   28.86   0
   6  -7   1  265.03   28.04   0
   6  -7   1  275.25   30.67   0
  -6  -7  -1  322.79   29.67   0
  -6  -7  -1  241.24   29.80   0
   6  -7  -1  276.58   26.32   0
  -6  -7   1  218.53   27.94   0
   6  -7  -1  270.21   29.38   0
   6   7   1  317.94   27.09   0
  -6  -7   1  231.07   27.97   0
   7  -7   1  244.57   27.14   0
   7   7  -1  203.14   28.68   0
   7  -7   1  228.01   31.09   0
  -7  -7  -1  273.69   28.00   0
   7   7  -1  217.13   27.19   0
  -7  -7   1  209.08   28.92   0
   7   7   1  207.90   26.47   0
   7  -7  -1  241.78   30.32   0
   7  -7  -1  210.31   25.34   0
   7   7   1  249.44   28.10   0
   0  -8  -1   42.54    5.87   0
   0  -8   1   29.74    4.94   0
   0   8  -1   36.59    5.59   0
   1   8  -1 2856.46  233.85   0
  -1   8   1 3002.43  234.11   0
   1  -8   1 2789.49  233.78   0
  -1  -8  -1 2834.56  234.37   0
   1   8   1 2718.87  235.67   0
  -1   8  -1 2997.66  235.73   0
   1  -8  -1 3209.32  235.89   0
  -1  -8   1 2646.25  235.97   0
   2   8  -1  310.90   25.60   0
  -2   8   1  285.87   25.66   0
  -2  -8  -1  240.18   26.07   0
   2  -8   1  321.27   25.31   0
  -2  -8   1  250.45   25.99   0
   2  -8  -1  295.10   25.27   0
  -2   8  -1  307.89   25.45   0
   2   8   1  305.31   25.58   0
  -3  -8  -1  679.05   57.86   0
  -3  -8  -1  767.94   57.64   0
   3   8  -1  629.63   56.89   0
   3  -8   1  689.58   56.66   0
  -3   8   1  624.52   56.95   0
   3   8   1  701.34   58.11   0
  -3  -8   1  682.62   58.83   0
  -3  -8   1  704.40   58.71   0
   3  -8  -1  655.89   59.13   0
   3  -8  -1  772.79   57.87   0
  -3   8  -1  619.76   57.60   0
   4  -8   1   28.94    5.51   0
   4   8  -1   28.33    6.79   0
   4  -8   1   35.70    8.03   0
  -4   8   1   31.24    6.69   0
  -4  -8  -1   22.83    7.87   0
  -4  -8  -1   33.37    7.16   0
   4  -8  -1   32.59    5.81   0
   4  -8  -1   29.59    7.77   0
   4   8   1   38.11    7.36   0
  -4  -8   1   39.73    7.59   0
  -4   8  -1   24.01    5.67   0
  -4  -8   1   25.34    7.77   0
   5  -8   1  565.38   44.24   0
  -5  -8  -1  571.45   45.57   0
   5  -8   1  469.24   45.61   0
  -5   8   1  465.31   44.10   0
  -5  -8  -1  448.07   45.43   0
   5  -8  -1  553.13   45.75   0
  -5  -8   1  571.77   47.42   0
  -5  -8   1  472.67   47.11   0
   5  -8  -1  487.86   47.57   0
   6   8  -1   32.37    8.89   0
  -6  -8  -1   17.69    9.89   0
   6  -8   1   21.18   10.04   0
   6  -8   1   24.05    8.79   0
  -6  -8  -1   13.53    9.58   0
   6   8   1   18.48    7.81   0
   6  -8  -1   13.71    7.41   0
  -6  -8   1   19.57    9.48   0
   6  -8  -1   24.37   12.31   0
  -6  -8   1   10.03   10.23   0
   7  -8   1   25.31   14.17   0
  -7  -8  -1   12.96   12.23   0
   7  -8   1   14.95   11.33   0
   7   8  -1   -2.53   12.72   0
   7   8  -1    4.39   10.33   0
   7   8   1   -4.97   10.16   0
   7  -8  -1   -6.61   13.26   0
   7  -8  -1   -6.07    8.92   0
  -7  -8   1  -17.98   12.60   0
   0  -9   1  159.61   15.65   0
   0   9  -1  173.87   15.51   0
   0   9   1  165.69   15.65   0
  -1   9   1 2273.65  169.47   0
   1  -9   1 1896.98  168.97   0
  -1  -9  -1 2038.51  169.71   0
  -1   9  -1 2170.00  177.72   0
   1  -9  -1 2142.00  177.78   0
   1   9   1 2157.77  177.75   0
  -1  -9   1 2231.78  178.28   0
   2   9  -1  459.31   35.05   0
  -2   9   1  407.74   35.11   0
  -2  -9  -1  365.61   35.61   0
   2  -9   1  386.63   34.55   0
   2  -9  -1  443.69   34.84   0
  -2  -9   1  385.73   35.62   0
  -2   9  -1  357.35   34.59   0
   2   9   1  433.44   34.99   0
   3  -9   1   31.41    5.74   0
   3   9  -1   26.79    5.64   0
  -3   9   1   29.79    6.28   0
  -3  -9  -1   28.00    7.78   0
  -3  -9   1   20.73    6.13   0
   3  -9  -1   23.32    4.59   0
  -3  -9   1   26.67    7.49   0
  -3   9  -1   19.06    5.03   0
   3  -9  -1   20.28    6.63   0
   3   9   1   17.18    5.08   0
   4   9  -1   33.55    7.22   0
   4  -9   1   24.82    5.42   0
  -4  -9  -1   13.64    6.60   0
  -4  -9  -1   28.69    7.41   0
   4  -9   1   25.30    7.86   0
  -4   9   1   20.05    5.97   0
  -4  -9   1   21.70    6.96   0
   4  -9  -1   27.16    6.32   0
  -4  -9   1   38.31    8.10   0
   4   9   1   44.19    8.04   0
   4  -9  -1   24.37    8.38   0
  -4   9  -1   23.74    6.30   0
   5  -9   1   23.77    6.46   0
   5   9  -1   20.52    8.21   0
  -5  -9  -1   34.96   10.43   0
  -5  -9  -1   26.91    8.31   0
   5  -9   1   11.68    9.20   0
  -5   9   1   30.18    8.29   0
  -5   9  -1   20.18    6.90   0
   5  -9  -1   24.48   10.02   0
   5  -9  -1   37.26    8.04   0
   5   9   1   39.81    9.07   0
  -5  -9   1   30.15    9.33   0
  -5  -9   1   32.15   11.07   0
   6  -9   1  128.44   19.37   0
   6   9  -1  129.31   17.54   0
   6  -9   1  113.61   17.18   0
  -6  -9  -1   78.48   16.34   0
  -6  -9  -1  136.20   21.21   0
  -6  -9   1   98.23   16.01   0
   6   9   1   64.48   11.33   0
  -6  -9   1   75.64   13.73   0
   7   9  -1   76.85   18.19   0
  -7  -9  -1  125.85   20.96   0
  -7  -9  -1  141.11   21.02   0
   7   9  -1   96.65   16.74   0
   7  -9   1  179.53   28.04   0
   7  -9  -1  166.48   24.49   0
  -7  -9   1  130.73   20.49   0
   7   9   1  109.56   16.99   0
  -7  -9   1  102.97   19.65   0
   7  -9  -1   93.50   15.82   0
   0  10   1  240.87   18.65   0
   0 -10  -1  169.91   18.54   0
   0 -10   1  178.77   18.41   0
   1  10  -1   70.20    8.31   0
   1 -10   1   47.78    7.80   0
  -1  10   1   63.02    8.56   0
  -1 -10  -1   59.79    9.40   0
  -1 -10   1   51.13    8.94   0
   1  10   1   64.79    8.24   0
   1 -10  -1   53.56    7.96   0
  -1  10  -1   59.22    8.10   0
  -2 -10  -1 1574.60  133.94   0
   2 -10   1 1758.61  133.03   0
   2  10  -1 1564.67  132.97   0
  -2  10   1 1574.91  133.29   0
  -2 -10   1 1677.44  132.40   0
  -2  10  -1 1651.63  131.46   0
   2  10   1 1519.05  131.34   0
   2 -10  -1 1548.16  131.26   0
  -3 -10  -1  265.90   27.72   0
   3 -10   1  310.77   26.28   0
  -3  10   1  279.64   26.76   0
   3  10  -1  305.97   26.62   0
  -3  10  -1  274.25   24.47   0
   3  10   1  230.88   24.34   0
   3 -10  -1  275.39   26.60   0
  -3 -10   1  243.00   25.82   0
   3 -10  -1  311.05   24.51   0
  -4  10   1   80.31   13.34   0
  -4 -10  -1  113.60   14.43   0
   4 -10   1  114.12   15.32   0
  -4 -10  -1   87.37   14.23   0
   4  10  -1   83.06   13.03   0
   4 -10   1  107.13   12.17   0
   4 -10  -1   98.26   11.77   0
   4 -10  -1   98.25   15.08   0
  -4  10  -1   82.27   11.67   0
  -4 -10   1   92.87   15.13   0
   4  10   1   66.86   10.63   0
  -4 -10   1   66.56   11.83   0
  -5 -10  -1  579.13   54.30   0
   5 -10   1  549.27   54.16   0
  -5 -10  -1  620.93   53.85   0
  -5  10   1  514.88   52.26   0
   5  10  -1  630.81   52.83   0
   5 -10   1  704.46   52.42   0
  -5 -10   1  596.54   57.26   0
   5 -10  -1  627.40   55.12   0
  -5  10  -1  668.13   55.33   0
   5 -10  -1  540.10   57.25   0
   5  10   1  648.47   55.81   0
  -5 -10   1  753.21   57.89   0
  -6  10   1   63.77   12.35   0
   6  10  -1   61.72   11.03   0
  -6 -10  -1   65.29   14.55   0
  -6 -10  -1   68.44   14.01   0
   6 -10   1   77.17   15.52   0
   6 -10   1   74.22   12.20   0
  -6 -10   1   53.71   14.28   0
   6  10   1  104.65   16.62   0
   6 -10  -1   80.94   16.98   0
  -6 -10   1   58.06   14.80   0
   6 -10  -1  101.48   15.38   0
   0  11   1  282.77   26.16   0
   0 -11   1  316.06   26.79   0
   0 -11  -1  278.45   26.57   0
   0  11  -1  295.17   26.10   0
  -1  11   1  299.38   26.10   0
   1 -11   1  274.33   25.66   0
  -1 -11  -1  278.91   26.58   0
   1  11  -1  288.80   25.60   0
  -1 -11   1  264.56   27.29   0
  -1  11  -1  310.24   26.80   0
   1 -11  -1  300.61   26.90   0
   1  11   1  319.14   26.85   0
  -2  11   1  904.44   78.25   0
  -2 -11  -1  946.34   79.17   0
   2  11  -1 1007.17   78.03   0
   2 -11   1  881.79   77.69   0
   2 -11  -1  977.82   76.67   0
   2  11   1 1018.94   76.86   0
  -2  11  -1  797.87   76.39   0
  -2 -11   1  878.60   77.56   0
  -3 -11  -1   22.11    8.42   0
   3 -11   1   32.36    6.67   0
  -3  11   1   33.77    7.42   0
  -3 -11   1   23.03    8.92   0
   3 -11  -1   29.09    6.19   0
   3 -11  -1   36.01    9.15   0
  -3  11  -1   48.32    7.57   0
   3  11   1   40.22    7.47   0
   4 -11   1  485.53   44.68   0
  -4 -11  -1  446.87   44.54   0
  -4 -11  -1  443.82   43.35   0
   4  11  -1  538.65   42.70   0
   4  11   1  522.49   45.22   0
   4 -11  -1  496.67   47.24   0
  -4 -11   1  553.28   46.61   0
  -4  11  -1  475.63   44.71   0
  -4 -11   1  461.46   46.75   0
   4 -11  -1  560.08   44.86   0
   5  11  -1   25.58    8.30   0
  -5 -11  -1    8.53    9.58   0
   5 -11   1   21.98    7.15   0
   5 -11   1   17.89   10.55   0
  -5 -11  -1   32.80   12.96   0
  -5  11   1   22.16    8.51   0
   5 -11  -1   29.94    8.11   0
  -5 -11   1   17.94   12.24   0
   5  11   1   25.07    9.46   0
   5 -11  -1    8.43   10.84   0
  -5  11  -1   32.06    7.74   0
  -5 -11   1   25.64   11.13   0
   6  11  -1  275.35   27.08   0
  -6 -11  -1  186.87   31.85   0
   6 -11   1  238.88   26.32   0
  -6 -11  -1  213.38   29.76   0
   6 -11   1  256.08   32.34   0
   6  11   1  251.05   27.53   0
   6 -11  -1  185.22   31.87   0
  -6 -11   1  258.74   30.94   0
   6 -11  -1  264.19   26.46   0
  -6 -11   1  212.41   32.40   0
   0 -12   1  445.37   40.52   0
   0 -12  -1  485.47   40.93   0
   0  12  -1  490.69   40.11   0
   0  12   1  433.52   40.11   0
  -1  12   1 1066.99   78.35   0
   1 -12   1  841.41   77.71   0
  -1 -12  -1  887.94   78.59   0
  -1  12  -1  874.16   84.62   0
  -1 -12   1 1140.49   86.04   0
   1  12   1 1069.56   84.99   0
   1 -12  -1 1004.62   85.15   0
  -2 -12  -1  561.84   48.38   0
  -2  12   1  533.25   47.27   0
   2 -12   1  521.39   46.61   0
   2  12  -1  562.32   46.77   0
  -2 -12   1  572.57   46.83   0
   2  12   1  518.78   45.07   0
  -2  12  -1  476.33   45.10   0
   2 -12  -1  536.57   45.21   0
  -3 -12  -1   83.83   13.91   0
  -3  12   1   56.29   10.87   0
   3  12  -1   69.44   11.26   0
   3 -12   1   85.34   11.14   0
  -3 -12   1   54.52   12.37   0
   3 -12  -1   71.56   10.47   0
   3  12   1   62.79    9.32   0
  -3  12  -1   57.98    9.61   0
   3 -12  -1   54.40   12.94   0
   4 -12   1  157.87   16.72   0
  -4 -12  -1  122.21   18.94   0
   4  12  -1  163.52   17.83   0
  -4 -12  -1  129.24   20.52   0
  -4  12   1  162.11   18.33   0
   4 -12   1  126.10   21.86   0
   4  12   1  137.59   17.45   0
   4 -12  -1  169.37   17.15   0
  -4  12  -1  132.02   17.28   0
   4 -12  -1  119.57   21.78   0
  -4 -12   1  156.79   20.54   0
  -4 -12   1  142.50   19.74   0
   5 -12   1  377.59   39.02   0
  -5  12   1  343.01   35.82   0
  -5 -12  -1  316.63   38.50   0
   5  12  -1  376.46   35.31   0
   5 -12   1  417.59   34.87   0
   5 -12  -1  331.10   32.83   0
   5  12   1  380.08   34.05   0
  -5 -12   1  307.64   37.05   0
  -5  12  -1  327.33   33.13   0
   5 -12  -1  380.59   38.03   0
  -5 -12   1  373.48   36.77   0
  -6 -12  -1  118.91   21.53   0
  -6 -12  -1  107.56   18.70   0
   6 -12   1  101.14   21.78   0
   6 -12   1  127.53   20.39   0
  -6  12   1  107.28   17.36   0
   6  12  -1  136.24   20.42   0
  -6 -12   1  118.28   20.18   0
   6  12   1  129.82   21.15   0
  -6 -12   1  141.98   22.71   0
   6 -12  -1   91.83   21.49   0
   6 -12  -1  129.41   19.70   0
   0 -13  -1  894.39   76.36   0
   0 -13   1  858.85   76.08   0
   0  13   1  931.93   75.78   0
   0  13  -1  922.02   75.65   0
  -1  13   1  883.11   71.92   0
   1  13  -1  931.20   71.53   0
  -1 -13  -1  882.88   72.69   0
   1 -13   1  707.83   71.21   0
   1 -13  -1  781.16   69.04   0
   1  13   1  827.17   68.75   0
  -1  13  -1  834.14   68.83   0
  -1 -13   1  821.57   69.75   0
   2 -13   1   92.93   12.55   0
   2  13  -1  119.77   12.74   0
  -2  13   1   63.98   11.77   0
  -2 -13  -1   96.67   15.19   0
   2  13   1   87.75   12.16   0
  -2  13  -1   82.30   12.67   0
  -2 -13   1   87.72   14.66   0
   2 -13  -1   93.17   12.37   0
   3  13  -1  326.07   29.51   0
  -3  13   1  298.28   30.44   0
  -3 -13  -1  249.93   31.99   0
   3 -13   1  384.84   29.98   0
   3  13   1  338.89   28.43   0
  -3 -13   1  273.08   30.68   0
   3 -13  -1  305.93   27.93   0
   3 -13  -1  298.35   32.25   0
  -3  13  -1  269.42   28.09   0
   4  13  -1    4.85    7.22   0
  -4  13   1    5.04    8.00   0
   4 -13   1    3.39    6.18   0
   4 -13   1   -8.58   10.87   0
  -4 -13  -1   19.35   11.80   0
  -4 -13  -1   11.34    8.65   0
  -4 -13   1   20.23   10.38   0
  -4  13  -1    7.80    7.13   0
   4  13   1    8.86    7.03   0
   4 -13  -1   16.19   12.32   0
  -4 -13   1    5.87   10.60   0
   4 -13  -1    7.85    7.17   0
  -5 -13  -1   28.54   13.26   0
   5 -13   1   44.56   14.56   0
  -5  13   1   57.00   12.24   0
   5 -13   1   39.31    9.35   0
  -5 -13  -1   48.10   14.88   0
   5  13  -1   44.54   10.87   0
   5  13   1   25.63   10.26   0
  -5 -13   1   39.60   14.53   0
   5 -13  -1   49.81   10.68   0
  -5 -13   1   47.03   14.46   0
   5 -13  -1   29.21   14.46   0
  -5  13  -1   28.11   10.66   0
   0  14   1    8.62    6.21   0
   0  14  -1    7.19    4.86   0
   0 -14   1   -4.18    5.53   0
   0 -14  -1    8.10    6.09   0
  -1  14   1  137.87   16.99   0
  -1 -14  -1  142.30   18.78   0
   1 -14   1  145.98   16.95   0
   1  14  -1  153.47   16.26   0
   1  14   1  144.28   16.04   0
  -1 -14   1  139.49   17.84   0
  -1  14  -1  143.11   16.30   0
   1 -14  -1  131.95   16.41   0
   2 -14   1  237.38   22.44   0
  -2  14   1  207.37   23.01   0
  -2 -14  -1  205.86   24.34   0
   2  14  -1  222.01   21.66   0
   2 -14  -1  204.61   20.89   0
  -2 -14   1  214.03   22.78   0
  -2  14  -1  159.39   20.47   0
   2  14   1  220.73   20.75   0
  -3 -14  -1  199.31   25.01   0
   3 -14   1  212.41   21.92   0
   3  14  -1  227.52   21.54   0
  -3  14   1  186.16   22.88   0
   3 -14  -1  216.60   20.88   0
  -3 -14   1  174.96   23.83   0
  -3  14  -1  168.23   20.78   0
   3 -14  -1  185.14   26.54   0
   3  14   1  202.47   20.59   0
   4  14  -1  139.97   17.33   0
  -4  14   1  125.59   19.17   0
  -4 -14  -1  104.44   18.51   0
   4 -14   1  102.44   18.74   0
  -4 -14  -1   95.76   16.04   0
   4  14   1  164.28   17.94   0
   4 -14  -1  130.14   17.59   0
   4 -14  -1  165.20   25.70   0
  -4 -14   1  105.37   18.09   0
  -4  14  -1  113.53   18.03   0
  -4 -14   1  120.47   19.48   0
   5  14  -1  160.30   20.12   0
   5 -14   1  145.64   19.84   0
  -5  14   1  101.93   17.37   0
   5 -14   1  124.78   22.79   0
  -5 -14  -1  125.86   22.80   0
  -5 -14  -1  140.75   21.36   0
   5 -14  -1  127.83   22.11   0
  -5  14  -1  112.44   16.75   0
   5 -14  -1  113.22   19.29   0
  -5 -14   1  114.06   20.88   0
   0  15  -1    0.60    6.06   0
   0 -15  -1    2.26    6.59   0
   0 -15   1    3.35    6.64   0
   0  15   1    1.55    6.01   0
  -1  15   1  180.64   21.00   0
   1 -15   1  193.28   21.23   0
  -1 -15  -1  186.83   22.82   0
   1  15  -1  218.60   20.49   0
  -1 -15   1  185.70   22.55   0
   1  15   1  192.02   20.58   0
   1 -15  -1  188.25   21.56   0
  -1  15  -1  209.74   20.81   0
   2  15  -1   31.11    7.57   0
  -2 -15  -1   19.34    8.79   0
   2 -15   1   38.91    9.01   0
  -2  15   1   24.50    9.04   0
  -2 -15   1   17.27    8.30   0
  -2  15  -1   31.60    8.46   0
   2 -15  -1   15.38    7.62   0
   2  15   1   38.01    8.75   0
   3 -15   1  217.49   21.86   0
  -3 -15  -1  191.89   25.79   0
   3  15  -1  198.15   21.00   0
  -3  15   1  155.76   22.84   0
   3 -15  -1  219.39   22.23   0
   3  15   1  211.48   21.67   0
   3 -15  -1  176.65   28.64   0
  -3  15  -1  170.32   22.16   0
  -3 -15   1  168.42   25.11   0
  -4  15   1  149.52   24.87   0
   4 -15   1  202.06   31.66   0
  -4 -15  -1  188.98   27.86   0
   4  15  -1  220.26   22.95   0
   4 -15   1  205.32   22.93   0
  -4 -15  -1  209.37   26.70   0
  -4  15  -1  178.14   23.60   0
   4 -15  -1  193.00   31.22   0
  -4 -15   1  189.58   27.89   0
  -4 -15   1  151.58   26.96   0
   4  15   1  224.61   23.31   0
   4 -15  -1  222.91   23.03   0
   0 -16  -1  480.04   42.91   0
   0 -16   1  522.07   43.19   0
   0  16  -1  401.60   41.12   0
   0  16   1  453.37   41.78   0
  -1 -16  -1   95.41   14.37   0
   1  16  -1   63.01   11.80   0
  -1  16   1  101.91   14.18   0
   1 -16   1   75.02   12.06   0
   1  16   1   74.85   11.44   0
  -1 -16   1   83.98   14.08   0
   1 -16  -1   83.30   12.46   0
  -1  16  -1   79.49   12.29   0
  -2  16   1  240.37   26.92   0
   2  16  -1  243.49   25.82   0
   2 -16   1  253.98   26.55   0
  -2 -16  -1  285.33   29.61   0
   2 -16  -1  255.13   27.73   0
   2  16   1  245.09   27.12   0
  -2  16  -1  321.23   28.38   0
  -2 -16   1  280.80   30.51   0
  -3 -16  -1    5.32   13.28   0
  -3  16   1   -3.60   10.20   0
   3  16  -1    7.31    8.13   0
   3 -16   1   -0.11    8.83   0
  -3  16  -1    5.10    9.81   0
   3 -16  -1    2.10    8.56   0
   3 -16  -1    5.07   15.72   0
  -3 -16   1    4.32   13.15   0
   3  16   1  -10.33    8.49   0
   4  16  -1  146.39   20.69   0
  -4 -16  -1  157.50   26.66   0
   4 -16   1  138.90   21.88   0
   4 -16   1  145.95   25.64   0
  -4  16   1  147.05   20.93   0
   4 -16  -1  111.97   23.95   0
  -4  16  -1  115.88   17.68   0
   4  16   1  159.21   20.32   0
   4 -16  -1  158.62   20.84   0
  -4 -16   1  135.40   22.30   0
   0  17   1  100.43   14.06   0
   0  17  -1   75.68   12.77   0
   0 -17   1   89.09   14.75   0
   0 -17  -1   96.58   15.64   0
  -1 -17  -1   28.81   12.45   0
   1  17  -1   16.72    8.73   0
  -1  17   1   42.80    9.73   0
   1 -17   1   31.78   10.93   0
  -1 -17   1   30.07   12.24   0
   1  17   1   20.12    8.78   0
   1 -17  -1   39.14   11.99   0
  -1  17  -1   27.08   10.13   0
  -2 -17  -1   21.70   13.53   0
   2 -17   1   52.28   11.55   0
   2  17  -1   37.30    9.61   0
  -2  17   1   41.73   11.93   0
  -2 -17   1   49.25   14.87   0
   2 -17  -1   46.92   11.40   0
   2  17   1   42.48   10.28   0
  -2  17  -1   34.04   10.67   0
   3 -17   1   70.05   12.35   0
  -3  17   1   62.64   13.93   0
   3  17  -1   51.80   11.97   0
  -3 -17  -1   30.97   16.90   0
  -3  17  -1   66.19   13.21   0
   3 -17  -1   36.09   11.31   0
   3  17   1   50.49   11.75   0
  -3 -17   1   37.73   16.21   0
   3 -17  -1   77.56   20.71   0
   0  18   1   76.06   14.07   0
   0 -18  -1   78.41   16.01   0
   0  18  -1  101.54   14.70   0
   0 -18   1   85.26   15.71   0
   1  18  -1  113.20   19.13   0
  -1  18   1  104.58   16.64   0
   1 -18   1  132.28   21.10   0
  -1 -18  -1  106.39   19.11   0
   1  18   1  122.69   20.73   0
   1 -18  -1  144.44   22.37   0
  -1 -18   1  178.36   26.31   0
  -1  18  -1  126.55   17.69   0
  -1   0   2 3791.88  312.68   0
   1   0  -2 3917.83  312.68   0
   2   0   2   44.50    4.44   0
   2   0  -2   47.03    4.75   0
  -2   0   2   37.53    4.60   0
  -2   0  -2   39.98    4.41   0
   2   0  -2   35.80    5.25   0
  -2   0   2   30.45    5.02   0
   2   0  -2   39.06    5.06   0
   2   0   2   34.55    4.67   0
   3   0   2   21.16    3.61   0
  -3   0   2   14.42    4.46   0
   3   0  -2   12.43    4.27   0
  -3   0  -2   15.82    3.38   0
   3   0   2    9.89    3.41   0
   3   0  -2   15.67    3.55   0
   3   0  -2   13.04    3.64   0
   4   0  -2  192.92   18.11   0
   4   0  -2  185.62   18.49   0
  -4   0   2  185.93   18.57   0
   4   0   2  186.17   17.65   0
   4   0   2  160.43   17.99   0
   4   0   2  190.86   18.09   0
  -4   0  -2  224.83   17.96   0
  -5   0  -2   61.00    9.94   0
  -5   0   2   86.13   11.47   0
   5   0   2   51.79    8.76   0
   5   0  -2   82.65   11.80   0
   5   0   2   63.74   10.92   0
   5   0  -2   64.72   10.52   0
   5   0   2   68.33   10.79   0
   5   0  -2   69.52   11.08   0
   6   0   2  656.21   55.25   0
  -6   0  -2  606.29   55.14   0
   6   0   2  642.13   56.20   0
   6   0  -2  559.99   55.69   0
   6   0   2  634.04   56.20   0
  -6   0   2  734.91   56.96   0
   6   0  -2  653.24   56.50   0
   7   0  -2  106.02   15.98   0
   7   0   2   93.83   15.87   0
   7   0   2  114.51   16.25   0
   7   0  -2   98.68   15.56   0
   7   0  -2   61.00   13.68   0
   7   0   2  104.60   15.62   0
  -7   0   2  104.65   16.12   0
   8   0  -2  -15.15   12.29   0
   8   0   2    2.40   12.35   0
   8   0  -2  -22.08   12.83   0
   8   0   2   -0.46   12.65   0
   8   0   2   -8.10    9.53   0
  -8   0   2    2.56   14.08   0
  -1   1   2 2831.61  252.18   0
   1   1  -2 3004.84  252.27   0
  -1  -1  -2 2798.50  252.15   0
   1   1  -2 3505.71  252.59   0
   1   1  -2 3387.99  252.28   0
  -1  -1   2 3116.18  239.14   0
   1  -1  -2 2527.33  238.88   0
  -1  -1   2 3013.72  239.31   0
   1   1   2 2775.96  238.95   0
   1  -1  -2 3280.49  239.52   0
  -2  -1  -2  473.78   43.86   0
   2   1  -2  524.08   44.01   0
  -2   1   2  586.99   44.61   0
  -2  -1  -2  606.49   43.75   0
   2  -1   2  528.30   43.87   0
   2   1  -2  515.86   44.12   0
   2   1  -2  506.39   44.24   0
  -2   1   2  501.23   43.89   0
  -2  -1   2  547.26   46.60   0
   2  -1  -2  531.96   46.13   0
  -2  -1   2  521.16   46.37   0
   2   1   2  562.29   45.88   0
   2  -1  -2  629.76   46.94   0
   2   1   2  560.90   46.30   0
  -3   1   2  247.34   23.07   0
   3  -1   2  279.59   23.24   0
   3   1  -2  278.94   23.48   0
  -3  -1  -2  241.02   22.86   0
   3  -1   2  290.81   23.38   0
   3   1  -2  229.45   23.40   0
  -3   1   2  299.51   24.20   0
   3  -1  -2  292.96   25.64   0
   3   1   2  353.22   25.56   0
   3  -1  -2  264.85   26.01   0
  -3  -1   2  284.73   26.18   0
   3   1   2  259.02   25.79   0
   3  -1  -2  323.22   26.63   0
  -4  -1  -2  265.86   22.15   0
   4   1  -2  219.96   22.67   0
   4  -1   2  247.38   22.32   0
   4  -1   2  228.05   22.15   0
  -4   1   2  301.70   23.52   0
   4   1  -2  250.61   22.76   0
   4  -1   2  211.24   22.33   0
   4   1   2  298.39   24.55   0
   4  -1  -2  265.23   24.77   0
  -4   1  -2  324.74   24.97   0
   4   1   2  239.13   24.84   0
  -4  -1   2  249.62   25.25   0
   4  -1  -2  284.77   25.66   0
   5  -1   2   52.07    8.14   0
   5   1  -2   35.54    7.31   0
   5   1  -2   68.52   10.74   0
  -5  -1  -2   57.01    8.88   0
   5  -1   2   64.82    9.17   0
   5  -1   2   39.43    7.94   0
  -5   1   2   44.53    8.60   0
   5   1  -2   33.01    7.73   0
   5   1   2   51.51    8.37   0
   5  -1  -2   51.62    8.92   0
  -5   1  -2   50.99    7.78   0
   5   1   2   32.02    6.70   0
   5   1   2   48.55    9.18   0
  -5  -1   2   63.32    9.85   0
   5  -1  -2   55.79    8.73   0
   5  -1  -2   28.60    7.30   0
  -6   1   2  266.24   26.34   0
   6  -1   2  253.33   24.75   0
   6  -1   2  251.79   25.58   0
  -6  -1  -2  224.24   24.24   0
   6   1  -2  261.26   25.51   0
   6   1  -2  243.85   25.64   0
   6   1  -2  241.78   25.43   0
   6   1   2  232.93   22.01   0
   6  -1  -2  194.73   23.15   0
  -6  -1   2  193.34   23.73   0
   6   1   2  260.27   24.07   0
   6  -1  -2  201.14   23.59   0
   6  -1  -2  265.32   24.90   0
   6   1   2  211.55   24.06   0
   7   1  -2    7.18    8.72   0
   7  -1   2   -2.32    8.64   0
  -7  -1  -2    1.74    8.14   0
   7  -1   2    3.27    9.19   0
   7  -1   2    0.02    7.96   0
   7   1  -2   -4.28    8.88   0
   7   1  -2   13.24    9.56   0
  -7   1   2    9.67   10.39   0
   7   1   2    4.49    8.58   0
  -7  -1   2   19.72   10.85   0
   7  -1  -2   11.40    9.37   0
   7  -1  -2    6.39    9.78   0
   7   1   2    7.22    6.80   0
   7  -1  -2   15.73    9.99   0
   7   1   2    9.07    8.58   0
   8   1  -2   64.96   14.85   0
   8  -1   2   34.01   15.21   0
   8   1  -2   70.72   16.75   0
   8   1  -2   54.84   15.88   0
  -8   1   2   68.85   16.46   0
   8  -1   2   69.55   16.39   0
   8  -1   2   75.26   14.65   0
   8  -1  -2   46.19   14.08   0
   8   1   2   91.03   17.87   0
   8   1   2   79.60   12.86   0
   8   1   2   49.68   15.86   0
   8  -1  -2   55.75   15.39   0
  -8  -1   2   63.11   15.67   0
   8  -1  -2   46.58   15.50   0
   0  -2  -2 2353.22  192.25   0
   0   2   2 2379.62  192.23   0
  -1  -2  -2 5377.62  467.46   0
  -1   2   2 6153.16  467.91   0
   1   2   2 5533.92  448.81   0
   2   2  -2 1531.47  124.71   0
  -2  -2  -2 1346.85  124.54   0
   2   2  -2 1707.40  124.99   0
   2  -2   2 1500.33  124.38   0
   2  -2   2 1675.29  124.66   0
  -2   2   2 1403.42  124.48   0
  -2  -2  -2 1518.30  124.28   0
  -2  -2   2 1785.13  130.65   0
   2  -2  -2 1674.10  130.95   0
  -2  -2   2 1392.73  130.47   0
   2  -2  -2 1487.91  130.09   0
   2   2   2 1643.01  130.36   0
  -3  -2  -2 3431.97  316.02   0
  -3   2   2 4333.03  316.89   0
   3   2  -2 3770.24  316.26   0
  -3   2   2 3618.67  315.92   0
   3  -2   2 3771.05  315.92   0
   3  -2   2 4426.14  316.37   0
   3   2  -2 3849.87  316.28   0
  -3  -2   2 4072.17  355.42   0
  -3  -2   2 4408.65  355.47   0
   3  -2  -2 4568.33  355.89   0
   3   2   2 4418.57  354.70   0
  -4  -2  -2  199.31   20.46   0
   4  -2   2  193.65   20.61   0
   4  -2   2  249.13   21.40   0
  -4   2   2  228.00   21.66   0
   4   2  -2  271.52   21.76   0
   4   2  -2  234.78   21.49   0
   4   2  -2  231.24   21.35   0
   4  -2  -2  234.97   21.76   0
  -4  -2   2  213.82   21.60   0
   4  -2  -2  273.68   22.44   0
   4  -2  -2  205.73   20.90   0
   5  -2   2   13.23    5.77   0
   5   2  -2   29.75    6.58   0
   5  -2   2   20.23    5.92   0
  -5  -2  -2   18.70    5.64   0
   5   2  -2   21.34    6.02   0
  -5   2   2   25.31    7.40   0
   5   2  -2   24.49    6.75   0
   5  -2   2   14.07    6.31   0
   5  -2  -2   11.54    5.68   0
  -5  -2   2   15.40    6.36   0
   5   2   2   17.08    5.71   0
   5  -2  -2   19.99    5.75   0
   5  -2  -2   18.88    6.70   0
   5   2   2   16.43    4.74   0
   6   2  -2  227.61   23.49   0
  -6  -2  -2  227.09   22.54   0
   6   2  -2  198.31   23.58   0
  -6   2   2  200.56   24.05   0
   6  -2   2  245.26   23.23   0
   6  -2   2  229.91   24.02   0
   6   2  -2  200.42   23.47   0
   6  -2   2  235.07   23.44   0
   6  -2  -2  209.33   24.04   0
   6   2   2  240.05   23.99   0
   6   2   2  222.25   21.70   0
   6   2   2  181.78   23.65   0
   6  -2  -2  231.44   24.39   0
   6  -2  -2  247.93   23.59   0
   7   2  -2   51.36   11.88   0
   7  -2   2   56.93   12.55   0
   7   2  -2   48.81   11.63   0
  -7   2   2   45.37   12.61   0
   7   2  -2   61.11   13.03   0
   7  -2   2   46.66   11.91   0
   7  -2   2   50.13   11.49   0
  -7  -2  -2   47.64   11.14   0
   7   2   2   42.19    9.49   0
   7  -2  -2   26.20   12.45   0
  -7  -2   2   49.68   12.95   0
   7  -2  -2   27.52   10.72   0
   7  -2  -2   52.30   11.54   0
   7   2   2   70.71   13.20   0
   7   2   2   72.75   13.48   0
   8  -2   2   59.43   15.99   0
   8  -2   2   41.79   14.81   0
   8   2  -2   31.31   15.04   0
   8  -2   2   53.26   14.56   0
   8   2  -2   55.33   16.80   0
  -8  -2  -2   48.65   12.36   0
   8   2  -2   31.17   13.26   0
   8  -2  -2   36.89   14.47   0
   8   2   2   57.35   17.20   0
   8  -2  -2   38.57   14.88   0
  -8  -2   2   11.03   15.12   0
   8  -2  -2   49.88   17.15   0
   8   2   2   51.33   16.63   0
   0  -3  -2 3456.90  268.20   0
   0   3   2 3143.99  268.10   0
  -1   3   2 4347.96  346.85   0
  -1  -3  -2 4485.37  346.97   0
   1   3  -2 3985.28  346.73   0
  -1  -3   2 4076.64  365.51   0
   1  -3  -2 4800.90  365.47   0
   1  -3  -2 4770.19  366.03   0
   1   3   2 4367.24  365.51   0
  -2  -3  -2  647.74   56.04   0
  -2  -3  -2  769.70   55.78   0
   2  -3   2  662.44   55.65   0
  -2   3   2  736.21   56.65   0
  -2   3   2  629.55   55.83   0
   2   3  -2  614.24   55.90   0
  -2   3  -2  541.84   48.11   0
  -2  -3   2  591.55   48.80   0
   2  -3  -2  675.73   48.51   0
  -2  -3   2  529.99   48.81   0
  -3  -3  -2  217.58   21.95   0
  -3   3   2  263.02   23.04   0
  -3  -3  -2  283.78   21.79   0
   3  -3   2  245.55   21.69   0
   3   3  -2  278.96   22.49   0
   3   3  -2  219.49   22.00   0
   3  -3   2  229.06   22.11   0
   3  -3  -2  192.18   19.00   0
   3  -3  -2  206.70   17.60   0
  -3  -3   2  198.59   18.36   0
  -3  -3   2  177.20   18.27   0
   3   3   2  199.42   17.94   0
   4  -3   2 1142.40   90.92   0
  -4   3   2 1065.97   90.81   0
   4  -3   2 1117.95   91.32   0
   4   3  -2 1021.30   91.08   0
   4   3  -2 1181.46   91.46   0
  -4   3   2 1216.91   91.99   0
  -4  -3  -2 1036.97   91.12   0
  -4  -3  -2 1008.47   90.64   0
   4  -3  -2 1065.81   94.23   0
   4   3   2 1188.73   93.81   0
   5   3  -2   -1.91    4.84   0
  -5  -3  -2    0.77    4.18   0
  -5   3   2   -1.06    5.26   0
   5  -3   2   -0.20    4.65   0
   5   3  -2    2.48    5.97   0
   5   3  -2   -3.64    4.91   0
   5  -3   2   -1.05    4.91   0
   5   3   2   -2.35    4.96   0
   5  -3  -2   -1.84    4.25   0
   5  -3  -2    1.48    5.66   0
  -5  -3   2   -1.14    5.47   0
   5  -3  -2   -2.75    4.39   0
   6  -3   2  203.34   21.17   0
  -6   3   2  180.21   22.21   0
   6   3  -2  177.96   20.48   0
   6   3  -2  238.80   22.77   0
   6  -3   2  169.52   20.59   0
   6  -3   2  200.80   21.62   0
   6   3  -2  213.52   22.22   0
  -6  -3  -2  151.02   19.82   0
   6   3   2  158.38   20.44   0
   6   3   2  208.36   20.77   0
   6  -3  -2  173.04   20.64   0
  -6  -3   2  170.32   20.83   0
   6  -3  -2  144.79   19.27   0
   7   3  -2  129.90   21.75   0
  -7  -3  -2  144.45   19.55   0
   7   3  -2  129.82   20.34   0
   7   3  -2  135.64   19.64   0
   7  -3   2  140.14   20.11   0
   7  -3   2  148.67   20.59   0
   7  -3   2  149.42   20.97   0
   7   3   2  146.74   20.34   0
   7  -3  -2  134.33   22.36   0
   7  -3  -2  118.56   19.21   0
   7   3   2  126.04   20.87   0
  -7  -3   2  154.26   22.10   0
   7  -3  -2  130.70   19.29   0
   8  -3   2   43.41   15.74   0
   8   3  -2   33.18   15.44   0
  -8  -3  -2   43.27   12.55   0
   8   3  -2   58.77   17.62   0
   8  -3   2    2.18   12.86   0
   8  -3   2   34.05   13.92   0
   8  -3  -2   19.56   14.77   0
   8   3   2   36.21   14.25   0
   8  -3  -2   40.48   15.40   0
   8   3   2   40.55   15.80   0
  -8  -3   2   45.58   14.93   0
   8  -3  -2   55.74   17.72   0
   0  -4  -2    1.12    1.53   0
   0   4   2    2.53    1.68   0
   0  -4   2    1.02    1.26   0
   0   4  -2    3.16    1.38   0
   1   4  -2  659.85   55.09   0
  -1  -4  -2  643.44   55.31   0
   1  -4   2  698.59   54.92   0
  -1   4   2  676.56   55.23   0
   1   4   2  552.27   49.73   0
  -1  -4   2  602.29   49.86   0
  -1   4  -2  577.31   49.45   0
   1  -4  -2  681.29   49.78   0
   2   4  -2  319.74   25.95   0
  -2  -4  -2  346.63   26.30   0
   2  -4   2  266.66   25.40   0
  -2   4   2  283.37   25.78   0
   2   4   2  384.46   30.07   0
   2  -4  -2  305.02   29.54   0
   2  -4  -2  341.79   30.67   0
  -2  -4   2  382.54   30.32   0
   3  -4   2  748.09   59.44   0
  -3  -4  -2  686.51   58.81   0
   3   4  -2  758.94   59.30   0
  -3  -4  -2  725.21   59.40   0
  -3   4   2  593.97   58.77   0
   3  -4   2  740.64   58.84   0
  -3  -4   2  732.05   60.40   0
  -3  -4   2  658.87   60.09   0
   3  -4  -2  763.69   60.92   0
   4  -4   2  521.46   41.34   0
   4   4  -2  431.88   40.69   0
   4  -4   2  509.66   40.52   0
  -4   4   2  450.67   40.45   0
  -4  -4  -2  449.80   40.91   0
  -4  -4  -2  473.96   40.42   0
  -4  -4   2  401.88   37.96   0
   4  -4  -2  490.91   39.13   0
   4  -4  -2  408.45   37.16   0
  -4  -4   2  397.54   37.97   0
   4   4   2  479.02   37.93   0
  -5  -4  -2   79.51   11.50   0
   5   4  -2   67.66   12.40   0
   5   4  -2  112.53   12.30   0
   5  -4   2  108.18   12.93   0
   5   4  -2   81.80   12.25   0
   5  -4   2   91.30   12.05   0
   5   4   2   76.82   12.76   0
   5  -4  -2  116.62   12.27   0
   5  -4  -2   94.13   13.61   0
  -5  -4   2   72.36   12.69   0
  -5  -4   2   91.42   13.25   0
   6  -4   2   79.49   13.52   0
  -6  -4  -2   68.73   10.93   0
   6  -4   2   68.27   11.59   0
   6   4  -2   60.39   11.74   0
   6  -4   2  100.78   14.50   0
   6   4  -2   57.03   11.64   0
  -6  -4   2   79.86   12.67   0
   6   4   2   68.72   11.75   0
   6  -4  -2   39.53   10.10   0
   6  -4  -2   75.59   11.73   0
   6  -4  -2   55.51   12.17   0
   7  -4   2   72.13   14.44   0
   7  -4   2   86.01   14.68   0
   7   4  -2  100.45   14.32   0
   7  -4   2   69.61   13.64   0
   7   4  -2   76.17   13.82   0
  -7  -4  -2  104.91   16.96   0
  -7  -4   2  121.65   20.50   0
   7  -4  -2  108.62   15.85   0
   7   4   2   96.07   15.20   0
   7  -4  -2   90.00   17.63   0
   7   4   2  149.51   19.33   0
   7  -4  -2   74.73   14.91   0
  -8  -4  -2  156.82   24.06   0
   8  -4   2  175.99   28.43   0
   8   4  -2  114.71   23.35   0
   8  -4   2  221.90   29.70   0
   8   4  -2   92.49   25.43   0
   8  -4   2  162.22   25.91   0
   8  -4  -2  158.76   25.92   0
   8   4   2  143.20   24.07   0
  -8  -4   2  195.39   28.39   0
   8  -4  -2  222.00   31.70   0
   0  -5   2 4271.14  320.89   0
   0  -5  -2 3721.34  320.97   0
   0   5   2 3459.79  320.82   0
   0   5  -2 4351.77  320.80   0
  -1   5   2  295.57   22.99   0
  -1  -5  -2  257.01   23.03   0
   1   5  -2  227.38   22.59   0
   1  -5   2  289.95   22.55   0
  -1  -5   2  248.61   21.21   0
   1   5   2  239.57   21.06   0
   1  -5  -2  238.30   20.93   0
  -1   5  -2  255.16   20.78   0
  -2   5   2   87.82    8.98   0
   2   5  -2   87.75    8.96   0
  -2  -5  -2   76.59    9.23   0
   2  -5   2   85.96    8.35   0
   2   5   2   61.43    7.62   0
   2  -5  -2   73.52    9.12   0
  -2  -5   2   76.49    8.63   0
  -2   5  -2   58.66    7.02   0
   2  -5  -2   71.21    7.27   0
  -2  -5   2   72.41    8.18   0
  -3   5   2  973.96   76.94   0
   3   5  -2  845.23   76.81   0
   3  -5   2  901.08   76.52   0
   3  -5   2  948.63   77.29   0
  -3  -5  -2 1002.26   77.43   0
  -3  -5  -2  899.65   76.71   0
   3  -5  -2  982.66   76.70   0
   3  -5  -2  976.24   77.98   0
  -3  -5   2  854.56   77.21   0
   3   5   2  897.06   76.93   0
  -3  -5   2  927.00   77.47   0
  -4  -5  -2   41.54    6.59   0
  -4   5   2   25.95    5.74   0
   4   5  -2   50.02    7.58   0
   4  -5   2   42.34    7.36   0
  -4  -5  -2   40.40    7.21   0
   4  -5   2   47.33    6.87   0
  -4  -5   2   40.44    7.53   0
   4   5   2   44.79    7.94   0
  -4  -5   2   55.18    8.71   0
   4  -5  -2   37.89    8.47   0
   4  -5  -2   46.77    7.28   0
  -5  -5  -2  207.15   18.33   0
  -5  -5  -2  150.28   18.43   0
  -5   5   2  187.73   18.05   0
   5   5  -2  140.84   18.84   0
   5  -5   2  187.94   18.07   0
   5   5  -2  159.86   18.30   0
   5  -5   2  178.89   19.30   0
   5   5   2  175.82   18.08   0
   5  -5  -2  139.18   17.19   0
   5  -5  -2  190.63   19.94   0
  -5  -5   2  202.67   19.44   0
  -5  -5   2  147.37   18.54   0
  -6  -5  -2  135.88   16.90   0
   6  -5   2  123.45   18.13   0
   6   5  -2  128.41   18.07   0
   6   5  -2  141.94   17.94   0
   6  -5   2  151.39   17.05   0
  -6  -5   2  159.25   19.90   0
   6  -5  -2  164.41   20.59   0
   6  -5  -2  132.45   17.63   0
   6   5   2  147.76   18.39   0
   7  -5   2   38.57   13.66   0
   7   5  -2   42.46   10.98   0
   7  -5   2   58.59   12.80   0
   7   5  -2   45.67   13.47   0
   7  -5   2   66.42   12.65   0
  -7  -5  -2   47.27   11.56   0
   7   5   2   60.69   11.79   0
  -7  -5   2   49.96   14.22   0
   7   5   2   45.19   12.99   0
   7  -5  -2   37.60   14.37   0
   7  -5  -2   55.88   11.57   0
   7  -5  -2   87.62   14.46   0
   0  -6   2   12.12    2.71   0
   0   6  -2    8.89    2.43   0
   0   6   2   13.66    3.06   0
   0  -6  -2    7.55    2.66   0
  -1  -6  -2   45.88    6.89   0
  -1   6   2   66.56    6.77   0
   1   6  -2   46.88    6.26   0
   1  -6   2   60.18    6.06   0
  -1  -6   2   49.53    6.75   0
   1  -6  -2   57.87    6.40   0
   1   6   2   60.74    6.59   0
  -1   6  -2   56.63    6.16   0
   2   6  -2 1141.97   93.91   0
  -2  -6   2 1237.17  110.18   0
  -2   6  -2 1296.72  109.54   0
   2  -6  -2 1423.29  110.87   0
   2   6   2 1470.98  110.11   0
   2  -6  -2 1273.13  109.66   0
   3   6  -2  693.42   60.99   0
   3  -6   2  733.46   60.66   0
  -3  -6  -2  696.30   60.96   0
  -3  -6  -2  767.09   61.74   0
   3  -6   2  765.60   61.65   0
  -3  -6   2  648.41   55.10   0
  -3   6  -2  616.41   53.96   0
   3  -6  -2  692.96   55.68   0
   3   6   2  702.34   54.72   0
   3  -6  -2  653.83   54.18   0
  -3  -6   2  584.34   54.91   0
  -4   6   2  145.69   15.94   0
  -4  -6  -2  194.61   16.39   0
   4  -6   2  150.01   15.50   0
  -4  -6  -2  145.85   16.85   0
   4  -6   2  157.71   17.03   0
  -4  -6   2  176.53   19.49   0
   4  -6  -2  199.62   18.58   0
   4  -6  -2  174.21   20.24   0
   4   6   2  230.10   19.32   0
   5  -6   2  274.52   27.32   0
  -5  -6  -2  280.72   26.24   0
  -5   6   2  287.09   26.32   0
  -5  -6  -2  259.08   27.04   0
   5   6  -2  271.88   26.44   0
   5  -6   2  297.08   26.04   0
  -5  -6   2  273.88   26.86   0
  -5  -6   2  255.91   27.01   0
   5  -6  -2  248.33   27.52   0
   5   6   2  293.72   25.97   0
   5  -6  -2  272.57   25.21   0
   6   6  -2  108.64   18.11   0
   6   6  -2  124.82   16.22   0
  -6  -6  -2  109.72   15.90   0
   6  -6   2  105.73   17.48   0
   6  -6   2  105.17   15.00   0
  -6  -6   2  109.67   17.74   0
  -6  -6   2   83.57   14.75   0
   6  -6  -2  122.59   18.48   0
   6  -6  -2  116.65   15.38   0
   6   6   2  121.26   16.20   0
   7   6  -2  125.50   21.25   0
   7   6  -2  154.43   22.72   0
   7  -6   2  165.86   21.91   0
   7  -6   2  176.93   24.63   0
   7  -6   2  174.25   24.54   0
  -7  -6  -2  188.69   22.00   0
   7  -6  -2  146.71   21.61   0
   7   6   2  170.75   23.57   0
   7  -6  -2  140.90   22.76   0
   7   6   2  199.50   22.75   0
   7  -6  -2  151.85   24.42   0
   0   7   2 1470.65  122.95   0
   0  -7   2 1394.02  122.85   0
   0   7  -2 1558.39  122.80   0
   0  -7  -2 1588.36  123.23   0
  -1   7   2   59.25    7.20   0
  -1  -7  -2   62.45    7.51   0
   1  -7   2   49.43    6.35   0
  -1  -7   2   54.50    7.20   0
   1  -7  -2   66.15    7.07   0
   1   7   2   51.88    7.01   0
  -1   7  -2   58.76    6.62   0
  -2  -7  -2  385.42   35.36   0
   2  -7   2  420.78   34.49   0
  -2   7   2  391.61   34.95   0
   2   7  -2  436.71   34.89   0
   2   7   2  414.49   30.56   0
   2  -7  -2  338.44   29.97   0
  -2   7  -2  317.48   29.80   0
  -2  -7   2  324.84   30.67   0
   2  -7  -2  370.79   31.42   0
   3  -7   2  270.87   24.69   0
  -3   7   2  266.63   25.28   0
  -3  -7  -2  336.19   25.63   0
   3   7  -2  276.11   25.20   0
  -3  -7  -2  265.94   25.91   0
   3  -7  -2  287.40   26.05   0
   3   7   2  294.38   24.90   0
  -3   7  -2  261.17   24.10   0
  -3  -7   2  260.99   25.34   0
  -3  -7   2  299.37   25.65   0
   3  -7  -2  256.94   24.14   0
   4  -7   2  476.88   39.89   0
  -4   7   2  447.86   39.04   0
   4  -7   2  457.09   38.54   0
   4   7  -2  416.01   38.88   0
  -4  -7  -2  388.91   39.67   0
  -4  -7  -2  495.41   39.33   0
  -4   7  -2  405.17   35.53   0
  -4  -7   2  357.90   36.94   0
  -4  -7   2  406.47   37.10   0
   4  -7  -2  431.66   35.80   0
   4  -7  -2  461.47   37.93   0
   4   7   2  409.25   36.26   0
  -5  -7  -2    7.55    6.36   0
  -5  -7  -2   13.65    6.39   0
  -5   7   2   11.76    6.07   0
   5  -7   2   13.22    5.60   0
   5   7  -2    7.64    5.97   0
   5  -7   2    5.37    7.25   0
   5  -7  -2   20.59    8.42   0
   5   7   2   15.83    6.67   0
  -5  -7   2   11.10    7.29   0
   5  -7  -2   11.14    5.21   0
  -5  -7   2   16.06    7.83   0
  -6  -7  -2  129.84   17.94   0
   6   7  -2  142.89   17.32   0
   6   7  -2  110.50   19.19   0
   6  -7   2  136.64   17.25   0
   6  -7   2  140.67   19.98   0
  -6  -7  -2  133.39   19.05   0
   6   7   2  116.20   15.76   0
  -6  -7   2  134.07   19.25   0
   6  -7  -2  144.04   16.19   0
   6  -7  -2  105.91   17.77   0
  -6  -7   2   81.84   15.33   0
   7  -7   2  279.75   28.74   0
  -7  -7  -2  280.74   29.55   0
   7  -7   2  243.23   31.68   0
   7   7  -2  219.86   30.74   0
   7  -7  -2  266.23   29.63   0
   7   7   2  279.40   29.99   0
   7  -7  -2  279.38   32.13   0
   7  -7  -2  268.48   32.90   0
  -7  -7   2  274.45   32.74   0
   0  -8  -2  189.85   18.54   0
   0   8   2  221.19   18.64   0
   0  -8   2  189.33   18.39   0
   0   8  -2  223.79   18.34   0
   1  -8   2 1182.35  104.60   0
   1   8  -2 1339.76  104.80   0
  -1  -8  -2 1157.13  105.20   0
  -1   8   2 1428.77  105.23   0
  -1   8  -2 1010.28   89.96   0
   1  -8  -2 1249.15   90.47   0
  -1  -8   2  940.99   90.32   0
   1   8   2 1186.76   90.40   0
   2  -8   2  274.70   21.32   0
  -2   8   2  246.44   21.98   0
   2   8  -2  205.11   21.35   0
  -2  -8  -2  238.18   22.43   0
   2  -8  -2  192.29   18.88   0
   2   8   2  243.97   19.42   0
  -2  -8   2  230.58   20.12   0
  -2   8  -2  185.98   18.71   0
   3  -8   2   11.71    3.48   0
  -3   8   2   15.78    4.46   0
   3   8  -2   17.30    4.48   0
  -3  -8  -2    2.69    4.19   0
  -3   8  -2   14.05    3.81   0
   3  -8  -2   21.92    6.79   0
  -3  -8   2   18.42    5.56   0
  -3  -8   2    5.91    4.41   0
   3  -8  -2   12.27    4.04   0
   3   8   2   10.74    4.06   0
  -4   8   2  263.48   26.84   0
   4   8  -2  257.83   26.84   0
  -4  -8  -2  343.16   27.54   0
   4  -8   2  296.32   26.46   0
   4  -8   2  284.43   27.97   0
  -4  -8  -2  319.73   28.57   0
  -4  -8   2  268.57   26.00   0
  -4   8  -2  267.35   23.93   0
   4   8   2  255.60   24.74   0
   4  -8  -2  307.25   24.33   0
  -4  -8   2  223.20   25.50   0
   4  -8  -2  247.30   26.53   0
  -5  -8  -2  501.33   42.57   0
  -5  -8  -2  461.97   43.20   0
   5  -8   2  458.07   43.10   0
  -5   8   2  421.15   41.75   0
   5   8  -2  512.30   42.35   0
   5  -8   2  478.18   41.56   0
   5   8   2  484.40   40.66   0
  -5  -8   2  512.28   42.24   0
   5  -8  -2  384.98   41.68   0
   5  -8  -2  454.20   39.60   0
  -5  -8   2  410.92   41.45   0
  -6  -8  -2  135.82   19.78   0
   6  -8   2  141.59   18.57   0
  -6  -8  -2  149.09   21.57   0
   6   8  -2  175.85   19.47   0
   6  -8   2  186.39   22.55   0
   6   8  -2  142.29   20.86   0
  -6  -8   2  140.81   20.31   0
   6  -8  -2  124.47   18.88   0
  -6  -8   2  105.81   18.07   0
   6  -8  -2  122.14   16.74   0
   7  -8   2  382.63   37.67   0
  -7  -8  -2  315.15   34.67   0
   7   8  -2  309.50   33.54   0
   7  -8   2  302.49   32.87   0
   7   8  -2  292.82   35.58   0
   7   8   2  312.69   34.12   0
   7  -8  -2  306.92   33.85   0
  -7  -8   2  364.12   37.98   0
   7  -8  -2  316.64   38.76   0
   0   9   2   99.06    9.85   0
   0  -9  -2   75.05    9.95   0
   0  -9   2   70.26    9.26   0
   0   9  -2  101.60    9.49   0
  -1   9   2  404.84   32.44   0
   1   9  -2  392.71   31.96   0
   1  -9   2  359.48   31.83   0
  -1  -9  -2  332.13   32.51   0
  -1  -9   2  309.79   28.54   0
  -1   9  -2  353.48   28.09   0
   1  -9  -2  308.03   28.14   0
   1   9   2  322.86   28.17   0
   2   9  -2  178.33   17.57   0
  -2   9   2  208.87   18.41   0
  -2  -9  -2  202.23   19.02   0
   2  -9   2  174.26   17.23   0
   2   9   2  197.34   18.15   0
  -2   9  -2  199.09   17.83   0
   2  -9  -2  185.69   17.88   0
  -2  -9   2  193.12   19.18   0
   3  -9   2 1168.65  101.69   0
  -3   9   2 1135.06  102.27   0
  -3  -9  -2 1295.06  103.40   0
   3   9  -2 1343.74  102.30   0
  -3  -9   2 1156.66   97.96   0
   3   9   2 1267.54   97.22   0
  -3  -9   2 1146.20   97.87   0
  -3   9  -2 1080.54   96.51   0
   3  -9  -2 1202.53   98.49   0
   4  -9   2  716.21   64.50   0
   4  -9   2  866.96   63.32   0
   4   9  -2  647.41   63.17   0
  -4  -9  -2  743.70   63.82   0
  -4   9   2  694.22   63.58   0
  -4  -9  -2  829.83   65.13   0
   4  -9  -2  728.30   65.99   0
  -4  -9   2  659.89   65.37   0
  -4  -9   2  781.85   65.85   0
   4   9   2  815.65   64.82   0
   4  -9  -2  884.80   64.45   0
  -4   9  -2  695.67   63.84   0
  -5  -9  -2  163.16   18.29   0
  -5   9   2  141.46   17.42   0
   5  -9   2  149.20   16.54   0
   5   9  -2  130.84   17.16   0
  -5  -9  -2  127.64   19.76   0
   5  -9   2  133.87   19.00   0
   5  -9  -2  113.96   19.35   0
  -5  -9   2  106.95   18.79   0
   5  -9  -2  119.59   14.87   0
   5   9   2  141.95   16.62   0
  -5  -9   2  151.66   18.73   0
  -6  -9  -2  155.76   20.86   0
   6  -9   2  148.98   19.33   0
   6   9  -2  152.88   19.33   0
  -6   9   2  145.94   19.69   0
   6  -9   2  134.14   22.36   0
  -6  -9  -2  140.37   22.34   0
  -6  -9   2  130.32   23.62   0
   6   9   2  169.93   20.12   0
  -6  -9   2  138.07   22.93   0
   6  -9  -2  172.50   19.64   0
   6  -9  -2  181.47   25.30   0
   7  -9   2   28.25   11.92   0
  -7  -9  -2   65.50   15.63   0
   7  -9   2   68.00   15.91   0
   7   9  -2   38.43   12.01   0
   7   9  -2   27.01   14.12   0
  -7  -9  -2   45.06   14.57   0
  -7  -9   2   46.61   15.75   0
   7  -9  -2   18.67   16.96   0
  -7  -9   2   67.58   17.00   0
   7   9   2   40.37   12.04   0
   7  -9  -2   36.29   12.40   0
   0  10   2 1422.15  118.07   0
   0 -10  -2 1326.40  118.27   0
   0  10  -2 1611.81  118.03   0
   0 -10   2 1378.11  118.13   0
   1 -10   2  232.38   21.94   0
  -1 -10  -2  243.21   23.04   0
   1  10  -2  273.47   22.12   0
  -1  10   2  230.92   22.42   0
  -1  10  -2  219.90   20.56   0
  -1 -10   2  227.33   21.34   0
   1  10   2  234.19   20.77   0
  -2  10   2  856.93   68.29   0
   2  10  -2  698.17   67.43   0
  -2 -10  -2  886.76   69.07   0
   2 -10   2  812.72   67.52   0
   2  10   2  629.08   56.84   0
  -2 -10   2  726.05   57.94   0
  -2  10  -2  677.18   56.71   0
  -3 -10  -2  705.92   64.83   0
  -3  10   2  782.09   64.20   0
   3  10  -2  815.24   63.78   0
   3 -10   2  717.51   63.20   0
  -3 -10   2  692.59   58.22   0
   3  10   2  679.51   56.96   0
  -3 -10   2  602.83   57.74   0
  -3  10  -2  671.57   56.60   0
   3 -10  -2  714.76   59.09   0
  -4 -10  -2  199.99   22.41   0
  -4 -10  -2  165.24   19.80   0
   4 -10   2  219.03   18.97   0
  -4  10   2  196.33   19.91   0
   4 -10   2  150.22   21.53   0
   4  10  -2  187.33   19.38   0
   4  10   2  182.50   19.86   0
   4 -10  -2  202.67   19.37   0
  -4 -10   2  185.88   21.62   0
  -4  10  -2  194.40   19.29   0
   4 -10  -2  192.55   23.03   0
  -4 -10   2  196.20   22.23   0
   5 -10   2  682.27   57.93   0
  -5 -10  -2  618.16   57.65   0
  -5 -10  -2  616.10   56.64   0
   5 -10   2  660.15   55.41   0
  -5  10   2  586.15   56.05   0
   5  10  -2  692.07   56.19   0
   5 -10  -2  585.61   59.55   0
  -5  10  -2  671.96   56.90   0
  -5 -10   2  554.73   58.98   0
   5 -10  -2  777.89   57.44   0
   5  10   2  691.91   57.86   0
  -5 -10   2  679.92   59.52   0
  -6 -10  -2   86.78   16.69   0
  -6 -10  -2   79.83   14.31   0
  -6  10   2   66.77   13.77   0
   6 -10   2   93.72   13.56   0
   6 -10   2   85.80   17.18   0
   6  10  -2   76.76   12.25   0
   6 -10  -2   91.88   12.99   0
   6 -10  -2   98.71   18.11   0
  -6 -10   2   73.64   15.68   0
   6  10   2   70.98   11.81   0
  -6 -10   2   67.23   15.00   0
   0 -11  -2  937.96   90.84   0
   0 -11   2 1152.18   91.05   0
   0  11   2 1107.90   90.77   0
   0  11  -2 1178.43   90.61   0
  -1  11   2  236.28   21.70   0
  -1 -11  -2  216.54   22.25   0
   1  11  -2  265.44   21.35   0
   1 -11   2  197.55   21.06   0
  -1 -11   2  210.66   21.09   0
   1  11   2  212.08   20.52   0
   1 -11  -2  241.79   20.98   0
  -1  11  -2  214.55   20.33   0
  -2  11   2  662.32   55.10   0
   2  11  -2  689.72   54.53   0
  -2 -11  -2  550.19   55.44   0
   2 -11   2  665.96   54.36   0
  -2 -11   2  549.55   52.79   0
  -2  11  -2  543.16   51.60   0
   2  11   2  686.52   52.26   0
   2 -11  -2  670.15   52.15   0
  -3  11   2   79.83   13.16   0
   3 -11   2  100.89   12.05   0
  -3 -11  -2  113.24   15.20   0
   3  11  -2  101.31   12.31   0
  -3  11  -2   60.45    9.55   0
   3 -11  -2   88.28   13.24   0
   3 -11  -2   94.09   10.89   0
  -3 -11   2   66.66   11.44   0
   3  11   2   71.21   10.77   0
   4  11  -2  170.45   18.78   0
  -4  11   2  166.15   19.59   0
  -4 -11  -2  122.03   21.32   0
   4 -11   2  179.03   21.83   0
   4 -11   2  195.53   18.17   0
  -4 -11  -2  184.27   20.23   0
   4 -11  -2  214.40   19.49   0
   4  11   2  201.77   20.39   0
  -4  11  -2  174.16   19.27   0
  -4 -11   2  163.06   22.12   0
  -4 -11   2  196.01   22.31   0
   4 -11  -2  166.38   22.45   0
   5  11  -2  575.54   48.10   0
   5 -11   2  523.77   50.49   0
  -5 -11  -2  494.36   49.15   0
  -5 -11  -2  512.11   50.88   0
  -5  11   2  575.21   48.69   0
  -5 -11   2  580.47   50.22   0
   5  11   2  537.77   47.85   0
   5 -11  -2  583.41   50.77   0
  -5  11  -2  517.40   46.72   0
  -5 -11   2  450.01   49.71   0
   6  11  -2  210.17   24.33   0
   6 -11   2  216.13   23.86   0
  -6  11   2  201.66   26.01   0
   6 -11   2  192.57   29.85   0
  -6 -11  -2  196.45   30.35   0
   6 -11  -2  174.35   23.21   0
   6  11   2  221.87   25.11   0
   6 -11  -2  190.36   30.71   0
  -6 -11   2  210.36   29.00   0
   0 -12   2  633.95   52.04   0
   0 -12  -2  557.22   52.08   0
   0  12  -2  652.75   51.52   0
   0  12   2  579.68   51.62   0
   1 -12   2  361.59   35.78   0
  -1  12   2  426.23   36.40   0
   1  12  -2  443.33   35.85   0
   1  12   2  374.73   33.44   0
   1 -12  -2  336.76   33.44   0
  -1  12  -2  399.86   33.25   0
  -1 -12   2  399.90   34.34   0
   2  12  -2  702.68   61.40   0
   2 -12   2  703.81   61.42   0
  -2  12   2  792.60   62.41   0
  -2 -12  -2  719.48   63.04   0
  -2  12  -2  592.93   57.42   0
   2 -12  -2  722.44   58.01   0
  -2 -12   2  644.76   58.93   0
   2  12   2  769.29   58.08   0
   3  12  -2   83.02   11.59   0
  -3  12   2   67.11   11.28   0
   3 -12   2   83.53   11.68   0
  -3 -12  -2   85.12   13.82   0
  -3 -12   2   71.43   12.21   0
   3  12   2   78.85   11.61   0
  -3  12  -2   69.77   10.01   0
   3 -12  -2   73.59   12.84   0
   3 -12  -2   74.68   11.13   0
  -4  12   2  202.74   23.21   0
   4 -12   2  210.41   24.71   0
   4  12  -2  248.03   22.39   0
  -4 -12  -2  191.33   25.29   0
  -4 -12  -2  215.70   23.36   0
   4 -12   2  193.32   21.07   0
  -4  12  -2  205.27   22.45   0
   4  12   2  213.90   23.12   0
  -4 -12   2  193.21   25.16   0
   4 -12  -2  266.67   22.87   0
   4 -12  -2  222.39   26.33   0
  -4 -12   2  240.75   25.62   0
  -5  12   2   30.05    9.77   0
   5  12  -2   35.79    9.56   0
  -5 -12  -2   40.63   13.36   0
   5 -12   2   25.82    7.99   0
   5 -12   2   43.44   13.30   0
  -5 -12  -2   16.31   11.12   0
  -5 -12   2   23.23   12.19   0
   5 -12  -2   41.33   15.32   0
   5 -12  -2   47.09    9.88   0
   5  12   2   14.71    8.98   0
  -5  12  -2   36.89    9.11   0
  -5 -12   2   21.21   13.12   0
   6  12  -2   82.83   13.75   0
  -6 -12  -2   66.32   18.10   0
  -6  12   2   68.78   15.53   0
  -6 -12  -2   69.27   16.27   0
   6 -12   2  127.18   20.51   0
   6 -12   2   85.89   14.38   0
  -6 -12   2   46.81   16.80   0
   6  12   2   77.47   14.33   0
   6 -12  -2   75.17   13.11   0
  -6 -12   2   67.74   18.09   0
   6 -12  -2   60.10   18.99   0
   0 -13  -2  763.64   65.39   0
   0  13  -2  690.92   64.17   0
   0 -13   2  795.79   65.15   0
   0  13   2  812.55   64.82   0
  -1  13   2  385.78   35.27   0
   1  13  -2  416.04   34.64   0
  -1 -13  -2  361.83   36.10   0
   1 -13   2  398.50   34.86   0
  -1  13  -2  417.99   35.82   0
  -1 -13   2  391.11   36.97   0
   1  13   2  432.35   36.09   0
   1 -13  -2  380.58   36.35   0
   2 -13   2  332.10   33.09   0
  -2 -13  -2  376.73   35.28   0
  -2  13   2  388.50   34.19   0
   2  13  -2  389.17   33.14   0
  -2 -13   2  357.92   32.81   0
   2  13   2  395.74   31.38   0
  -2  13  -2  288.30   30.69   0
   2 -13  -2  340.45   31.27   0
   3 -13   2   35.74    7.85   0
  -3 -13  -2   31.82   10.35   0
  -3  13   2   49.45    9.77   0
   3  13   2   47.06    8.68   0
   3 -13  -2   46.05   11.79   0
   3 -13  -2   53.60    8.54   0
  -3 -13   2   28.62   10.36   0
  -3  13  -2   49.69    8.42   0
  -4  13   2  344.91   40.47   0
  -4 -13  -2  447.22   41.41   0
   4  13  -2  471.44   39.75   0
   4 -13   2  448.74   42.71   0
   4 -13   2  474.79   39.56   0
  -4 -13   2  316.33   38.81   0
  -4 -13   2  402.43   39.01   0
  -4  13  -2  395.33   36.05   0
   4 -13  -2  447.77   36.39   0
   4 -13  -2  389.28   40.55   0
   5  13  -2   23.80    9.57   0
  -5 -13  -2   43.43   14.13   0
  -5  13   2   49.54   12.70   0
   5 -13   2   41.15   14.31   0
   5 -13   2   33.29    8.92   0
  -5 -13  -2   32.55   12.66   0
  -5  13  -2   25.68    9.39   0
   5 -13  -2   29.45   10.17   0
  -5 -13   2   39.63   14.00   0
   5  13   2   43.77   10.86   0
   5 -13  -2   36.68   16.89   0
  -5 -13   2   29.16   13.27   0
   0 -14  -2    1.16    6.38   0
   0 -14   2    1.30    5.47   0
   0  14  -2   -3.47    4.92   0
   0  14   2    0.70    5.61   0
   1 -14   2   81.21   13.18   0
  -1 -14  -2   78.22   13.77   0
  -1  14   2   77.25   12.05   0
   1  14  -2  105.68   12.25   0
   1 -14  -2   52.75    9.64   0
  -1 -14   2   92.76   13.24   0
   1  14   2   87.69   12.02   0
  -1  14  -2   71.90   11.40   0
  -2 -14  -2  344.30   33.87   0
  -2  14   2  318.92   32.31   0
   2  14  -2  359.36   31.21   0
   2  14   2  378.71   32.14   0
   2 -14  -2  381.99   32.41   0
  -2 -14   2  305.26   33.29   0
  -2  14  -2  322.06   31.62   0
   3 -14   2  267.89   24.04   0
  -3 -14  -2  212.76   27.41   0
  -3  14   2  200.88   25.05   0
   3  14  -2  245.99   23.53   0
  -3 -14   2  207.03   25.74   0
   3 -14  -2  206.65   22.27   0
   3 -14  -2  241.08   27.24   0
   3  14   2  220.73   22.69   0
  -3  14  -2  218.76   22.41   0
  -4 -14  -2   70.85   13.98   0
   4 -14   2   81.13   11.97   0
   4 -14   2   72.21   15.82   0
  -4 -14  -2   47.47   15.49   0
   4  14  -2   62.28   12.00   0
  -4  14   2   77.38   13.87   0
  -4 -14   2   64.44   14.80   0
  -4 -14   2   44.43   13.23   0
   4  14   2   92.99   12.93   0
   4 -14  -2   56.43   10.57   0
   4 -14  -2   84.90   16.56   0
  -4  14  -2   51.88   10.91   0
   5  14  -2   47.57   10.89   0
  -5 -14  -2   51.60   14.47   0
   5 -14   2   38.03   10.63   0
   5 -14   2   30.72   15.12   0
  -5 -14  -2   64.10   18.96   0
  -5  14   2   49.78   14.33   0
  -5  14  -2   42.06   10.88   0
   5  14   2   28.66    9.88   0
  -5 -14   2   38.43   15.97   0
  -5 -14   2   60.84   17.56   0
   5 -14  -2   55.87   18.44   0
   5 -14  -2   50.95   12.33   0
   0 -15  -2  193.70   23.71   0
   0 -15   2  189.24   22.95   0
   0  15  -2  235.72   22.22   0
   0  15   2  249.62   23.10   0
   1  15  -2  226.63   20.25   0
  -1  15   2  175.68   20.85   0
   1 -15   2  165.27   20.55   0
  -1 -15  -2  193.26   22.83   0
   1  15   2  182.14   20.16   0
  -1  15  -2  172.80   19.54   0
  -1 -15   2  201.69   21.99   0
   1 -15  -2  191.95   21.25   0
  -2 -15  -2  271.20   30.24   0
   2  15  -2  293.79   27.27   0
   2 -15   2  285.82   27.79   0
  -2 -15   2  221.99   26.19   0
   2  15   2  263.32   24.56   0
  -2  15  -2  228.72   23.95   0
   2 -15  -2  236.00   24.67   0
  -3 -15  -2  247.48   31.14   0
   3  15  -2  291.12   26.58   0
   3 -15   2  300.35   27.25   0
  -3  15   2  215.25   28.02   0
  -3  15  -2  252.02   25.15   0
   3 -15  -2  244.39   30.51   0
   3 -15  -2  230.33   25.25   0
   3  15   2  243.61   25.12   0
  -3 -15   2  245.60   29.35   0
  -4 -15  -2   30.89   16.51   0
  -4 -15  -2   11.75   12.32   0
   4 -15   2   21.60    8.92   0
   4  15  -2    4.88    8.26   0
   4 -15   2   11.82   14.65   0
  -4  15   2   27.14   11.61   0
  -4 -15   2    9.79   14.74   0
   4 -15  -2   -9.30   15.14   0
   4  15   2   19.79    8.69   0
  -4  15  -2   18.61   10.18   0
   4 -15  -2    2.13    8.61   0
  -4 -15   2   -1.56   13.32   0
   0 -16   2    8.78    8.29   0
   0 -16  -2    7.11    7.98   0
   0  16   2    0.76    6.63   0
   0  16  -2   -0.49    6.57   0
   1  16  -2   78.35   11.48   0
   1 -16   2   64.62   11.60   0
  -1  16   2  102.56   13.72   0
  -1 -16  -2   78.66   13.41   0
   1 -16  -2   62.79   11.85   0
  -1  16  -2   73.49   11.35   0
   1  16   2   58.79   10.47   0
  -1 -16   2   65.90   12.26   0
   2 -16   2  144.17   20.05   0
  -2 -16  -2  174.19   23.88   0
   2  16  -2  171.64   19.34   0
  -2  16   2  174.59   21.95   0
   2 -16  -2  151.63   20.44   0
   2  16   2  162.81   19.34   0
  -2  16  -2  154.19   19.73   0
  -2 -16   2  166.70   23.32   0
  -3 -16  -2   66.25   16.78   0
   3  16  -2   86.62   12.20   0
   3 -16   2   65.76   12.44   0
  -3  16   2   65.82   13.17   0
  -3 -16   2   46.57   15.39   0
  -3  16  -2   69.30   11.70   0
   3  16   2   87.37   13.75   0
   3 -16  -2   56.66   17.30   0
   3 -16  -2   88.35   13.71   0
  -4 -16  -2   22.72   20.25   0
   4 -16   2   32.46   11.03   0
  -4 -16  -2    2.67   14.84   0
   4 -16   2    2.50   16.63   0
  -4  16   2   38.76   13.64   0
   4  16  -2   34.51   10.88   0
   4 -16  -2   33.22   19.20   0
  -4  16  -2   17.03   11.32   0
  -4 -16   2   21.75   16.59   0
   4 -16  -2   18.75   12.60   0
   4  16   2   11.13    9.42   0
   0  17   2   18.00    9.38   0
   0 -17   2   36.88   10.77   0
   0  17  -2   24.01    9.70   0
   0 -17  -2   16.61   11.22   0
  -1 -17  -2   37.42   12.03   0
   1  17  -2   54.94   10.36   0
  -1  17   2   23.81   10.71   0
   1 -17   2   54.95   11.91   0
  -1 -17   2   49.71   12.82   0
   1  17   2   51.84   11.72   0
   1 -17  -2   76.11   14.25   0
  -1  17  -2   71.20   11.44   0
  -2  17   2  178.05   24.01   0
  -2 -17  -2  174.66   27.65   0
   2 -17   2  194.82   23.71   0
   2  17  -2  173.08   21.54   0
   2  17   2  182.54   20.87   0
  -2  17  -2  119.06   20.72   0
   2 -17  -2  167.86   22.11   0
  -2 -17   2  152.36   25.95   0
   3 -17   2  127.93   17.02   0
  -3  17   2  111.58   18.61   0
   3  17  -2  115.22   19.08   0
   3 -17  -2   55.42   14.88   0
  -3 -17   2   52.03   23.44   0
   3 -17  -2   78.67   20.04   0
   0 -18  -2   12.75   12.19   0
   0  18  -2    6.94    8.87   0
   0 -18   2   22.02   11.96   0
   0  18   2   -7.99    9.38   0
   1 -18   2  112.97   17.64   0
   1  18  -2  121.64   19.25   0
  -1 -18  -2  111.54   20.12   0
  -1  18   2  152.80   21.54   0
  -1 -18   2  165.77   24.75   0
   1  18   2   97.97   15.16   0
  -1  18  -2  134.85   19.46   0
   1 -18  -2   78.58   16.16   0
   0   0   3   -2.34    0.39   0
   0   0   3   -2.10    0.76   0
   0   0  -3   -0.82    0.93   0
   0   0   3   -1.98    0.36   0
  -1   0   3 1182.86   88.46   0
   1   0  -3 1055.95   87.84   0
  -1   0   3 1059.00   87.90   0
   1   0  -3 1125.56   88.39   0
   1   0  -3  971.04   87.97   0
  -2   0   3   25.10    3.81   0
   2   0   3   25.84    3.10   0
   2   0   3   20.93    3.66   0
   2   0  -3   33.40    4.81   0
   2   0  -3   30.13    3.75   0
   2   0  -3   16.65    3.34   0
  -2   0   3   31.82    4.81   0
  -3   0   3 1106.90   82.69   0
   3   0  -3 1044.52   82.24   0
   3   0  -3  862.64   82.16   0
   3   0  -3  848.20   81.58   0
   3   0   3 1095.09   81.47   0
   4   0  -3  898.88   75.08   0
   4   0   3  800.97   75.02   0
  -4   0   3  898.55   75.75   0
   4   0  -3 1006.71   75.97   0
   4   0  -3  901.69   75.48   0
   5   0   3  315.83   31.35   0
   5   0  -3  359.33   32.06   0
   5   0   3  401.57   30.93   0
   5   0   3  338.53   31.71   0
   5   0  -3  350.68   31.38   0
   5   0  -3  303.18   31.69   0
  -5   0   3  344.27   32.13   0
   6   0   3   22.09    6.95   0
   6   0  -3   17.75    8.02   0
  -6   0   3   20.57    9.09   0
   6   0  -3   29.31    8.97   0
   6   0   3   20.54    7.52   0
   6   0   3    9.90    7.69   0
   6   0  -3   20.24    8.66   0
   7   0  -3  169.48   21.98   0
   7   0   3  118.31   18.65   0
   7   0  -3  137.61   21.17   0
   7   0  -3  133.36   20.57   0
  -7   0   3  165.51   22.39   0
   7   0   3  128.83   20.83   0
   7   0   3  168.24   18.42   0
   8   0  -3  115.59   19.50   0
   8   0   3   99.39   19.64   0
  -8   0   3   88.39   17.38   0
   8   0  -3  104.30   18.14   0
   8   0   3  141.77   20.34   0
   8   0  -3   83.59   17.49   0
   8   0   3  103.57   15.75   0
   1   1  -3  700.43   61.58   0
   1   1  -3  711.47   61.50   0
  -1  -1  -3  881.24   61.53   0
  -1   1   3  736.34   61.59   0
  -1   1   3  723.78   62.06   0
   1  -1  -3  771.49   67.27   0
  -1  -1   3  725.02   67.29   0
   1  -1  -3  884.14   68.01   0
  -1  -1   3  907.02   67.93   0
   1   1   3  831.32   67.30   0
  -2   1   3 1095.43   81.87   0
  -2   1   3  961.32   81.09   0
  -2  -1  -3  853.27   80.54   0
   2   1  -3 1057.39   81.19   0
   2  -1   3  987.12   80.84   0
   2   1   3  975.72   80.02   0
  -2  -1   3  897.85   81.01   0
   2  -1  -3  938.62   80.49   0
   2   1   3 1099.73   80.73   0
   2  -1  -3 1001.60   81.29   0
   3  -1   3  946.80   67.34   0
  -3   1   3  701.85   67.82   0
   3   1  -3  844.58   67.50   0
  -3   1   3  735.82   67.20   0
   3   1  -3  861.95   68.02   0
  -3  -1  -3  793.97   66.89   0
   3   1  -3  780.31   67.61   0
   3  -1   3  834.96   67.29   0
   3  -1  -3  850.93   67.84   0
   3  -1  -3  724.97   67.11   0
  -3  -1   3  779.64   67.92   0
   3   1   3  825.76   67.45   0
   3  -1  -3  888.86   68.26   0
   3   1   3  808.50   66.75   0
   4  -1   3  194.25   20.91   0
   4  -1   3  220.81   20.89   0
  -4  -1  -3  258.44   20.68   0
   4   1  -3  239.78   21.89   0
   4   1  -3  226.80   21.45   0
   4  -1   3  199.52   20.58   0
   4   1  -3  242.25   21.31   0
  -4   1   3  253.50   22.04   0
   4  -1  -3  219.66   21.69   0
   4  -1  -3  190.77   20.46   0
   4   1   3  242.69   21.15   0
   4  -1  -3  202.33   21.20   0
   4   1   3  242.30   20.22   0
  -4  -1   3  259.04   21.79   0
   5   1  -3  253.26   23.35   0
   5  -1   3  217.35   21.94   0
   5   1  -3  219.81   22.46   0
   5  -1   3  236.03   22.94   0
  -5   1   3  223.02   23.23   0
   5   1  -3  215.30   22.82   0
  -5  -1  -3  247.70   21.76   0
   5  -1   3  244.11   22.68   0
  -5  -1   3  253.51   23.96   0
   5   1   3  254.00   23.17   0
   5  -1  -3  220.70   23.36   0
   5  -1  -3  234.79   22.66   0
   5   1   3  198.52   21.64   0
   5   1   3  254.23   23.61   0
   5  -1  -3  262.63   24.13   0
  -6  -1  -3  747.51   58.15   0
  -6   1   3  702.01   59.93   0
   6   1  -3  654.73   59.22   0
   6  -1   3  604.06   58.87   0
   6  -1   3  740.02   59.31   0
   6  -1   3  683.26   58.30   0
   6   1  -3  578.17   59.05   0
   6   1  -3  716.92   59.50   0
  -6  -1   3  721.69   60.65   0
   6  -1  -3  677.94   60.15   0
   6   1   3  677.24   58.23   0
   6   1   3  677.09   59.90   0
   6  -1  -3  666.02   60.35   0
   6   1   3  688.27   59.86   0
   6  -1  -3  693.33   59.58   0
   7   1  -3  604.88   55.26   0
  -7   1   3  695.86   56.06   0
   7  -1   3  577.53   54.76   0
   7  -1   3  649.92   53.86   0
   7   1  -3  550.75   54.90   0
   7  -1   3  589.51   54.87   0
   7   1  -3  583.50   54.87   0
   7   1   3  586.45   56.16   0
   7  -1  -3  595.60   56.76   0
   7   1   3  707.67   56.72   0
   7  -1  -3  541.95   55.46   0
   7   1   3  625.09   53.97   0
   7  -1  -3  718.24   57.46   0
  -7  -1   3  595.48   56.67   0
   8   1  -3   82.71   16.75   0
   8   1  -3   95.20   17.08   0
   8  -1   3   80.58   16.99   0
  -8   1   3  124.20   18.30   0
   8  -1   3  100.47   15.12   0
   8  -1   3   74.89   18.36   0
   8   1  -3   84.95   18.46   0
   8   1   3   63.04   12.91   0
   8  -1  -3   66.96   16.79   0
   8   1   3   83.62   16.92   0
  -8  -1   3  116.74   19.29   0
   8   1   3   73.46   17.00   0
   8  -1  -3  119.76   18.31   0
   8  -1  -3   75.51   16.38   0
   0  -2  -3 4415.91  358.31   0
  -2   2   3  623.69   53.45   0
  -2  -2  -3  603.71   53.41   0
   2   2  -3  646.29   53.59   0
   2  -2   3  556.07   53.09   0
   2   2  -3  729.65   53.69   0
   2   2  -3  657.63   53.91   0
  -2  -2  -3  701.58   53.01   0
   2  -2  -3  637.53   52.83   0
   2   2   3  667.31   52.09   0
  -2  -2   3  695.51   52.73   0
  -2  -2   3  567.19   52.13   0
   2  -2  -3  571.59   51.79   0
   3   2  -3  908.96   75.65   0
  -3   2   3  996.20   76.13   0
  -3  -2  -3  993.74   74.79   0
   3   2  -3  865.45   75.27   0
   3  -2   3  912.25   75.12   0
  -3  -2  -3  851.67   75.11   0
   3   2  -3  834.61   75.28   0
  -3  -2   3  902.41   70.32   0
   3   2   3  732.73   69.71   0
   3  -2  -3  750.06   69.52   0
  -3  -2   3  871.29   70.53   0
   3  -2  -3  970.37   71.04   0
   4   2  -3   45.57    7.49   0
   4  -2   3   39.35    6.46   0
   4   2  -3   58.76    8.17   0
   4   2  -3   47.17    7.77   0
   4  -2   3   43.50    6.82   0
  -4   2   3   52.91    7.30   0
  -4   2   3   41.33    7.55   0
  -4  -2  -3   44.50    6.71   0
   4  -2  -3   41.25    6.84   0
   4  -2  -3   46.25    8.24   0
   4   2   3   50.59    7.63   0
   4   2   3   41.20    6.16   0
   4  -2  -3   29.68    6.26   0
  -4  -2   3   50.67    8.14   0
  -5   2   3  476.92   39.52   0
   5   2  -3  486.98   39.16   0
   5  -2   3  471.44   38.68   0
   5  -2   3  393.08   38.14   0
   5   2  -3  389.32   38.56   0
   5   2  -3  400.10   38.58   0
   5   2   3  389.65   35.20   0
   5  -2  -3  377.39   36.81   0
   5  -2  -3  367.51   35.93   0
   5  -2  -3  467.63   37.84   0
  -5  -2   3  393.29   37.18   0
   5   2   3  472.77   36.98   0
   6   2  -3  318.15   32.93   0
   6   2  -3  355.23   33.27   0
  -6   2   3  271.83   33.11   0
   6  -2   3  383.31   32.42   0
   6  -2   3  319.32   32.76   0
  -6  -2  -3  350.58   31.61   0
   6  -2   3  345.48   32.80   0
   6   2  -3  428.10   33.81   0
   6   2   3  357.62   34.59   0
   6  -2  -3  306.67   34.29   0
   6   2   3  307.51   33.90   0
   6   2   3  385.88   32.27   0
  -6  -2   3  363.03   35.08   0
   6  -2  -3  406.83   33.91   0
   6  -2  -3  396.63   35.42   0
   7   2  -3   39.23   10.27   0
   7   2  -3   52.89   11.82   0
  -7   2   3   35.45   13.07   0
   7  -2   3   39.40   11.13   0
   7  -2   3   65.80   13.65   0
   7   2  -3   49.31   11.43   0
   7  -2   3   44.28   10.45   0
  -7  -2  -3   38.10    9.89   0
   7  -2  -3   57.25   12.68   0
   7   2   3   49.79   11.29   0
   7   2   3   48.70   12.30   0
  -7  -2   3   42.02   11.46   0
   7  -2  -3   76.07   14.25   0
   7  -2  -3   66.20   14.65   0
   8   2  -3   54.97   17.02   0
   8  -2   3   65.79   16.41   0
   8   2  -3   89.01   17.06   0
   8   2  -3   61.30   18.27   0
   8  -2   3  111.18   19.37   0
   8  -2  -3   61.92   16.97   0
   8   2   3   34.82   16.82   0
   8   2   3   48.76   15.03   0
  -8  -2   3   97.86   18.42   0
   8  -2  -3   53.14   14.64   0
   8  -2  -3   72.87   17.15   0
   0  -3  -3  410.07   35.33   0
   0   3  -3  464.93   34.94   0
   0   3   3  382.52   35.24   0
   0  -3   3  448.93   35.05   0
  -1   3   3 1007.62   83.06   0
   1   3  -3 1023.26   82.91   0
  -1  -3  -3 1008.25   83.09   0
   1  -3  -3 1058.36   77.60   0
   1   3   3  897.54   77.57   0
   1  -3  -3  930.81   78.21   0
  -1  -3   3  860.62   77.57   0
  -1  -3   3  984.63   78.13   0
   2   3  -3  809.56   64.18   0
  -2   3   3  685.52   64.24   0
  -2  -3  -3  777.60   63.34   0
   2  -3   3  799.78   63.47   0
  -2   3   3  708.44   63.70   0
   2   3  -3  839.63   63.91   0
  -2  -3  -3  786.29   63.89   0
   2  -3  -3  747.52   60.57   0
  -2  -3   3  679.92   60.89   0
  -2  -3   3  773.85   61.39   0
   2   3   3  669.07   60.66   0
   2  -3  -3  810.39   61.75   0
   3   3  -3 3106.84  229.36   0
  -3  -3  -3 3003.66  228.44   0
   3   3  -3 2850.20  229.07   0
  -3   3   3 2627.58  228.70   0
   3  -3   3 2824.17  228.83   0
   3  -3   3 2841.32  228.57   0
  -3  -3  -3 2603.40  228.82   0
   3   3  -3 2591.57  228.83   0
  -3  -3   3 2394.61  217.95   0
   3   3   3 2851.62  217.76   0
   3  -3  -3 2886.89  217.49   0
   3  -3  -3 2578.67  218.42   0
  -3  -3   3 2618.82  217.93   0
  -4  -3  -3  437.71   41.74   0
   4  -3   3  519.68   42.17   0
   4  -3   3  454.35   41.57   0
   4   3  -3  532.78   42.42   0
  -4   3   3  425.63   41.56   0
  -4   3   3  503.69   42.77   0
  -4  -3  -3  551.08   41.58   0
  -4  -3   3  565.18   48.38   0
   4   3   3  598.89   48.02   0
   4  -3  -3  519.10   47.26   0
   5   3  -3  966.63   90.03   0
   5   3  -3 1206.54   90.57   0
   5   3  -3 1204.64   90.50   0
  -5   3   3  996.88   90.53   0
  -5  -3  -3  967.91   89.17   0
   5  -3   3 1061.52   89.74   0
   5  -3   3 1128.21   90.06   0
   5  -3  -3 1081.18   93.25   0
   5   3   3 1236.01   92.80   0
   5  -3  -3  977.82   92.51   0
  -5  -3   3 1118.31   93.00   0
  -6   3   3  524.54   42.42   0
   6  -3   3  463.41   41.70   0
   6  -3   3  464.48   41.15   0
   6   3  -3  379.77   41.24   0
   6   3  -3  455.97   41.46   0
  -6  -3  -3  444.81   40.20   0
   6  -3   3  459.62   41.25   0
   6   3  -3  452.14   41.55   0
   6   3   3  400.18   37.17   0
   6  -3  -3  377.82   37.51   0
   6  -3  -3  393.91   35.89   0
   6  -3  -3  405.67   37.43   0
   6   3   3  364.53   36.48   0
  -6  -3   3  412.14   37.74   0
  -7  -3  -3  168.63   19.07   0
   7   3  -3  140.71   21.50   0
   7   3  -3  169.72   20.94   0
   7  -3   3  123.00   18.42   0
   7  -3   3  147.57   21.01   0
   7  -3   3  130.48   20.16   0
   7   3  -3  156.77   21.64   0
   7  -3  -3  128.04   18.89   0
   7   3   3  157.14   20.55   0
   7  -3  -3   96.53   18.78   0
   7  -3  -3  125.73   21.18   0
   7   3   3  168.20   20.39   0
  -7  -3   3  107.02   17.38   0
   8   3  -3   28.02   15.85   0
   8  -3   3    0.44   13.26   0
   8  -3   3    5.75   13.13   0
   8   3  -3   31.59   15.85   0
  -8  -3  -3   25.95   10.73   0
   8  -3   3   14.15   15.28   0
   8  -3  -3   42.31   16.33   0
   8   3   3   25.01   16.10   0
   8   3   3   26.35   16.67   0
   8  -3  -3   23.82   16.16   0
   8  -3  -3   20.89   15.31   0
  -8  -3   3   24.41   16.29   0
   0   4  -3   49.81    5.10   0
   0  -4   3   57.35    5.27   0
   0  -4  -3   56.76    5.70   0
   1   4  -3 2697.48  226.42   0
  -1   4   3 2786.22  226.66   0
  -1  -4  -3 2874.31  226.78   0
  -1   4  -3 2076.50  186.86   0
   1   4   3 2459.07  187.42   0
  -1  -4   3 2291.05  187.39   0
   1  -4  -3 2382.73  187.99   0
  -2  -4  -3 1350.76  105.64   0
   2   4  -3 1320.97  105.39   0
   2  -4   3 1185.13  104.93   0
   2  -4  -3 1464.23  121.48   0
  -2  -4   3 1335.76  121.81   0
  -2   4  -3 1456.00  121.16   0
   2   4   3 1535.60  121.77   0
   2  -4  -3 1567.03  122.65   0
  -2  -4   3 1562.89  122.38   0
   3  -4   3  689.75   54.64   0
  -3  -4  -3  588.04   54.51   0
  -3  -4  -3  702.23   54.12   0
   3   4  -3  668.19   54.58   0
   3  -4   3  631.21   54.07   0
  -3   4   3  622.19   54.42   0
   3   4   3  589.69   47.68   0
  -3  -4   3  632.96   48.46   0
   3  -4  -3  481.23   47.02   0
  -4  -4  -3  355.97   32.88   0
   4   4  -3  334.77   33.67   0
   4   4  -3  413.32   33.99   0
  -4   4   3  442.57   34.88   0
   4  -4   3  390.00   33.78   0
   4  -4   3  396.63   33.20   0
  -4   4   3  347.02   33.24   0
   4   4  -3  394.38   33.67   0
  -4  -4   3  338.62   31.81   0
  -4  -4   3  321.07   31.90   0
   4  -4  -3  316.64   30.78   0
   4   4   3  392.59   31.64   0
   4  -4  -3  419.11   33.08   0
  -5   4   3  213.19   22.35   0
   5  -4   3  258.53   22.82   0
   5   4  -3  226.18   23.89   0
   5   4  -3  240.44   23.29   0
  -5  -4  -3  219.32   22.12   0
  -5   4   3  274.41   24.92   0
   5   4  -3  222.58   23.05   0
   5   4   3  239.59   23.47   0
   5  -4  -3  255.43   22.71   0
  -5  -4   3  191.68   23.17   0
   5  -4  -3  267.45   25.27   0
  -6  -4  -3   24.64    7.33   0
   6  -4   3   43.15   10.06   0
   6   4  -3   32.58    9.20   0
   6  -4   3   46.47    8.70   0
   6  -4   3   33.66    8.40   0
   6   4  -3   20.88    9.65   0
   6   4  -3   21.19    8.24   0
   6  -4  -3   18.49    7.45   0
   6   4   3   30.92    8.25   0
   6  -4  -3   24.90    9.33   0
   6  -4  -3   26.32    9.17   0
  -6  -4   3   26.30    9.97   0
   7  -4   3  391.91   37.52   0
   7   4  -3  389.95   39.50   0
  -7  -4  -3  461.00   36.63   0
   7  -4   3  323.30   38.62   0
   7   4  -3  347.39   37.71   0
   7  -4   3  383.09   37.72   0
   7  -4  -3  315.45   38.75   0
  -7  -4   3  425.58   40.60   0
   7  -4  -3  460.05   38.71   0
   7   4   3  433.27   39.92   0
   7   4   3  378.62   38.82   0
   7  -4  -3  386.06   41.28   0
  -8  -4  -3    9.40   11.04   0
   8   4  -3    2.88   13.95   0
   8  -4   3   -5.43   14.47   0
   8  -4   3   13.94   12.76   0
   8  -4   3   14.26   13.92   0
  -8  -4   3    7.57   15.01   0
   8   4   3   13.67   15.37   0
   8  -4  -3   13.70   16.56   0
   8  -4  -3   20.11   16.22   0
   8   4   3   34.52   19.35   0
   0  -5  -3   46.39    5.67   0
   0   5   3   51.85    5.60   0
   0  -5   3   46.19    5.16   0
   0   5  -3   51.61    5.07   0
   1  -5   3 1270.48  107.07   0
  -1  -5  -3 1215.42  107.60   0
  -1   5   3 1455.36  107.66   0
   1  -5  -3 1363.34  100.36   0
  -1   5  -3 1133.43   99.85   0
  -1  -5   3 1181.45  100.36   0
   2   5  -3 1722.41  132.08   0
  -2  -5  -3 1503.56  132.25   0
   2  -5  -3 1432.34  126.35   0
  -2  -5   3 1551.89  127.29   0
  -2  -5   3 1599.83  126.99   0
  -2   5  -3 1321.97  126.00   0
   2  -5  -3 1638.15  127.64   0
   2   5   3 1747.41  126.85   0
  -3  -5  -3  559.17   47.77   0
   3   5  -3  597.07   48.26   0
   3  -5   3  613.63   48.52   0
   3  -5   3  613.10   47.82   0
  -3   5   3  476.07   47.95   0
  -3  -5   3  598.59   51.09   0
   3  -5  -3  621.33   51.51   0
  -3  -5   3  574.28   50.70   0
  -4  -5  -3   57.47    9.72   0
   4   5  -3   72.91    9.82   0
  -4   5   3   79.14    9.56   0
  -4  -5  -3   55.47    8.34   0
   4  -5   3   65.84    8.52   0
   4   5   3   71.53   10.73   0
   4  -5  -3   87.15   12.24   0
  -4  -5   3   76.99   11.22   0
   4  -5  -3  101.59    9.94   0
  -4  -5   3   62.36   10.92   0
   5   5  -3  387.74   41.41   0
   5   5  -3  517.35   41.33   0
  -5  -5  -3  436.15   41.24   0
   5  -5   3  463.66   41.42   0
   5  -5   3  461.99   40.58   0
  -5  -5  -3  516.07   40.65   0
  -5   5   3  459.06   40.86   0
   5  -5  -3  498.32   41.86   0
  -5  -5   3  477.68   43.41   0
  -5  -5   3  484.60   42.96   0
   5  -5  -3  453.96   43.72   0
   6  -5   3   29.85    8.93   0
  -6  -5  -3   46.20    8.86   0
   6   5  -3   32.01    9.11   0
   6  -5   3   33.38    9.34   0
   6   5  -3   35.01   10.13   0
   6  -5  -3   37.85   10.25   0
   6   5   3   34.35    8.56   0
   6  -5  -3   28.36    8.73   0
   6  -5  -3   51.40    9.10   0
  -6  -5   3   38.46   10.43   0
   7   5  -3  203.36   22.77   0
   7   5  -3  204.22   24.59   0
   7  -5   3  188.58   23.37   0
   7  -5   3  118.62   21.35   0
  -7  -5  -3  167.59   20.54   0
   7  -5   3  136.27   22.96   0
  -7  -5   3  154.92   24.88   0
   7  -5  -3  125.43   20.39   0
   7   5   3  139.40   22.83   0
   7   5   3  204.15   22.41   0
   7  -5  -3  170.25   20.65   0
   7  -5  -3  167.24   24.85   0
   0  -6   3 3869.27  316.84   0
   0   6  -3 3441.11  316.59   0
   0  -6  -3 4369.38  317.31   0
   0   6   3 3928.52  317.03   0
  -1  -6  -3  764.40   65.58   0
   1  -6   3  806.14   64.93   0
   1   6  -3  790.33   65.08   0
  -1   6   3  800.30   65.42   0
  -1   6  -3  685.36   62.48   0
   1   6   3  864.76   63.17   0
   1  -6  -3  760.52   62.94   0
  -1  -6   3  743.22   63.09   0
  -2  -6  -3  264.75   24.77   0
   2   6  -3  290.94   24.34   0
  -2   6   3  275.19   24.59   0
   2  -6   3  289.78   23.96   0
  -2   6  -3  244.44   21.68   0
   2  -6  -3  261.91   23.47   0
  -2  -6   3  244.83   23.06   0
   2   6   3  249.61   22.29   0
  -2  -6   3  272.67   22.85   0
   3  -6   3  595.87   49.85   0
  -3  -6  -3  597.17   50.04   0
   3  -6  -3  663.29   53.25   0
  -3  -6   3  621.03   52.41   0
   3  -6  -3  567.89   51.37   0
  -4   6   3  359.50   33.19   0
  -4  -6  -3  419.63   33.06   0
   4  -6   3  406.00   32.77   0
  -4  -6  -3  389.68   33.86   0
   4  -6   3  319.85   33.30   0
   4   6  -3  356.35   33.01   0
  -4  -6   3  331.24   29.81   0
  -4  -6   3  295.91   29.66   0
   4  -6  -3  331.65   30.68   0
   4   6   3  330.73   29.08   0
   5  -6   3  493.48   44.08   0
   5   6  -3  551.05   44.54   0
  -5   6   3  440.81   43.05   0
   5   6  -3  546.52   43.74   0
  -5  -6  -3  475.07   42.99   0
   5  -6   3  469.02   42.85   0
  -5  -6  -3  491.49   44.19   0
   5   6   3  482.16   44.42   0
   5  -6  -3  495.61   46.08   0
   5  -6  -3  502.85   43.86   0
  -5  -6   3  527.34   45.48   0
  -5  -6   3  519.30   45.75   0
  -6  -6  -3  286.50   28.36   0
   6  -6   3  261.41   28.15   0
   6  -6   3  294.55   29.68   0
   6   6  -3  315.37   30.26   0
   6   6  -3  310.22   29.04   0
   6   6   3  290.85   28.04   0
   6  -6  -3  278.06   27.13   0
   6  -6  -3  280.04   30.70   0
  -6  -6   3  312.32   30.38   0
  -6  -6   3  245.07   29.02   0
   7  -6   3   21.49    9.62   0
   7  -6   3   22.15   11.59   0
   7  -6   3   40.14   12.67   0
  -7  -6  -3   19.57    9.43   0
   7   6  -3   24.70   12.48   0
   7   6  -3   36.47   10.17   0
   7  -6  -3    5.82   12.71   0
   7  -6  -3   37.00    9.51   0
   7  -6  -3   23.12   11.96   0
   7   6   3   37.13   10.75   0
  -7  -6   3   16.17   13.03   0
   0  -7  -3   93.33   10.62   0
   0   7   3  106.90   10.55   0
   0  -7   3  113.05   10.35   0
  -1  -7  -3  189.79   19.27   0
   1   7  -3  189.75   18.57   0
   1  -7   3  251.12   18.67   0
  -1   7   3  217.75   19.14   0
   1  -7  -3  218.96   18.54   0
  -1   7  -3  203.35   18.02   0
   1   7   3  221.18   18.63   0
  -1  -7   3  187.30   18.54   0
  -2   7   3 1087.39   90.49   0
  -2  -7  -3 1068.58   90.78   0
   2  -7   3 1082.08   89.83   0
   2   7  -3 1138.40   90.19   0
  -2  -7   3 1055.66   81.41   0
  -2   7  -3  884.70   80.23   0
   2   7   3 1016.45   80.92   0
   2  -7  -3 1034.82   82.03   0
   2  -7  -3  907.49   80.51   0
   3   7  -3  939.06   73.30   0
  -3   7   3  824.98   73.33   0
   3  -7   3  827.33   72.71   0
  -3  -7  -3  930.92   74.03   0
   3   7   3 1128.14   81.52   0
  -3  -7   3 1051.26   82.02   0
   3  -7  -3  988.82   82.51   0
  -3   7  -3  895.54   80.47   0
   3  -7  -3  867.56   80.67   0
  -3  -7   3  946.44   82.01   0
  -4  -7  -3  369.36   29.79   0
   4  -7   3  313.25   29.09   0
  -4   7   3  298.23   29.73   0
  -4  -7  -3  327.02   30.72   0
   4   7  -3  354.13   29.91   0
   4  -7   3  322.70   30.50   0
  -4  -7   3  385.71   32.46   0
  -4  -7   3  290.11   31.67   0
   4  -7  -3  342.10   30.39   0
   4   7   3  356.66   31.10   0
   4  -7  -3  353.12   32.51   0
  -5  -7  -3  331.95   27.22   0
  -5   7   3  292.99   27.41   0
   5  -7   3  303.76   28.23   0
   5  -7   3  244.26   26.16   0
   5   7  -3  285.52   27.26   0
  -5  -7  -3  256.98   27.95   0
   5   7   3  362.66   30.42   0
   5  -7  -3  304.12   29.41   0
   5  -7  -3  283.13   31.74   0
  -5  -7   3  333.03   31.86   0
   6   7  -3   63.63   12.40   0
  -6  -7  -3   66.45   12.79   0
   6  -7   3   69.87   10.74   0
   6   7  -3   60.32   10.99   0
   6  -7   3   76.72   12.84   0
  -6  -7  -3   63.38   11.35   0
  -6  -7   3   81.77   14.26   0
   6   7   3   94.11   14.34   0
  -6  -7   3   58.17   12.61   0
   6  -7  -3   83.70   13.66   0
   6  -7  -3   64.24   15.16   0
   7  -7   3  111.26   17.07   0
   7   7  -3  133.17   20.09   0
  -7  -7  -3  133.74   19.98   0
   7  -7   3  139.69   24.05   0
   7   7  -3  171.64   24.81   0
   7   7   3   97.32   16.19   0
   7  -7  -3   84.03   14.87   0
  -7  -7   3   84.00   17.29   0
   7  -7  -3  104.89   17.59   0
   7  -7  -3  118.17   20.41   0
   0  -8  -3  851.83   68.11   0
   0   8  -3  827.92   67.47   0
   0   8   3  781.36   67.75   0
   0  -8   3  811.69   67.70   0
   1   8  -3 1233.58   98.23   0
  -1  -8  -3 1074.86   98.74   0
  -1   8   3 1326.89   98.79   0
   1  -8   3 1150.62   98.09   0
   1  -8  -3 1254.15  103.32   0
  -1   8  -3 1223.86  102.91   0
   1   8   3 1225.71  103.28   0
  -1  -8   3 1324.16  103.61   0
   2  -8   3  201.76   16.53   0
  -2  -8  -3  158.06   17.72   0
   2   8  -3  174.66   16.85   0
  -2   8   3  191.12   17.53   0
  -2   8  -3  172.24   16.32   0
   2  -8  -3  161.91   18.33   0
   2   8   3  196.87   17.13   0
   2  -8  -3  191.29   16.77   0
  -3   8   3   28.11    5.90   0
   3   8  -3   24.85    5.15   0
   3  -8   3   40.24    6.01   0
  -3  -8  -3   27.06    6.77   0
  -3  -8   3   28.38    7.01   0
   3  -8  -3   42.70    6.28   0
  -3  -8   3   29.36    6.63   0
   3   8   3   32.16    6.10   0
   3  -8  -3   33.95    7.58   0
  -3   8  -3   25.21    4.87   0
   4   8  -3  236.30   22.16   0
   4  -8   3  255.24   23.27   0
  -4  -8  -3  262.69   22.10   0
   4  -8   3  225.30   21.35   0
  -4   8   3  201.10   22.23   0
  -4  -8  -3  188.99   22.86   0
  -4  -8   3  238.13   23.02   0
  -4   8  -3  198.03   19.95   0
   4   8   3  224.52   21.34   0
   4  -8  -3  225.44   20.62   0
  -4  -8   3  195.94   22.23   0
   4  -8  -3  228.08   23.59   0
  -5  -8  -3   46.52    9.05   0
  -5  -8  -3   47.36   11.08   0
   5   8  -3   61.99   10.25   0
  -5   8   3   46.73    9.34   0
   5  -8   3   71.89   10.83   0
   5  -8   3   34.28    9.57   0
   5  -8  -3   28.42   11.06   0
  -5  -8   3   41.76    9.86   0
   5  -8  -3   56.80    8.62   0
   5   8   3   51.33    9.84   0
  -5  -8   3   39.16   10.11   0
  -6  -8  -3   16.13    9.39   0
  -6  -8  -3   23.35    8.51   0
   6   8  -3   11.90    7.03   0
   6   8  -3    8.31    9.29   0
   6  -8   3    3.76    6.91   0
   6  -8   3   22.66   10.30   0
  -6   8   3    4.75    8.30   0
   6  -8  -3   11.53   10.82   0
   6  -8  -3    4.63    6.71   0
  -6  -8   3   34.51   10.91   0
   6   8   3   15.82    7.35   0
  -6  -8   3   22.61   11.20   0
   7  -8   3   38.80   15.25   0
  -7  -8  -3   44.97   12.18   0
   7   8  -3   36.26   11.76   0
   7   8  -3   19.10   14.75   0
   7  -8  -3   29.03   11.43   0
  -7  -8   3   27.62   15.63   0
   7   8   3   30.68   11.87   0
   7  -8  -3   14.49   15.69   0
   0   9   3  393.32   30.82   0
   0  -9  -3  324.42   30.91   0
   0  -9   3  341.18   30.52   0
   0   9  -3  359.11   30.27   0
  -1  -9  -3   26.74    5.71   0
   1  -9   3   32.38    5.01   0
   1   9  -3   38.56    6.00   0
  -1   9   3   27.98    5.77   0
   1  -9  -3   26.62    4.89   0
  -1  -9   3   19.80    4.70   0
  -1   9  -3   27.36    4.45   0
   1   9   3   18.84    4.44   0
  -2   9   3 1695.55  141.54   0
   2   9  -3 1860.25  141.17   0
   2  -9   3 1814.07  140.93   0
  -2  -9  -3 1506.34  141.76   0
   2   9   3 1668.74  130.26   0
  -2  -9   3 1524.30  130.68   0
   2  -9  -3 1740.14  130.16   0
  -2   9  -3 1497.74  129.64   0
   2  -9  -3 1484.15  131.29   0
   3   9  -3  759.36   64.92   0
  -3  -9  -3  694.69   65.94   0
   3  -9   3  863.75   64.77   0
  -3   9   3  772.86   65.47   0
   3   9   3  764.45   65.68   0
  -3  -9   3  766.45   66.64   0
  -3   9  -3  816.68   65.18   0
   3  -9  -3  693.90   67.02   0
   3  -9  -3  827.40   65.46   0
  -3  -9   3  812.98   66.92   0
  -4  -9  -3  421.61   36.56   0
   4  -9   3  453.46   35.95   0
  -4  -9  -3  330.03   37.22   0
   4   9  -3  401.61   36.16   0
   4  -9   3  397.36   37.58   0
  -4   9   3  435.25   36.93   0
   4   9   3  473.08   36.13   0
  -4   9  -3  410.43   34.68   0
  -4  -9   3  334.60   36.48   0
   4  -9  -3  397.69   37.75   0
   4  -9  -3  374.89   34.83   0
  -4  -9   3  394.10   37.16   0
  -5  -9  -3  215.88   24.78   0
   5  -9   3  224.38   22.04   0
   5  -9   3  227.21   24.07   0
  -5   9   3  180.27   22.90   0
   5   9  -3  205.24   22.49   0
  -5  -9  -3  239.20   22.97   0
  -5  -9   3  193.86   23.65   0
   5  -9  -3  237.24   25.38   0
   5  -9  -3  218.37   20.99   0
  -5  -9   3  167.16   23.86   0
   5   9   3  208.47   21.97   0
  -6   9   3  247.64   26.31   0
   6  -9   3  226.64   27.79   0
   6   9  -3  213.89   26.77   0
  -6  -9  -3  207.11   25.63   0
   6   9  -3  222.78   24.88   0
  -6  -9  -3  273.64   29.34   0
   6  -9   3  265.07   25.14   0
   6   9   3  256.97   24.91   0
   6  -9  -3  232.30   24.11   0
   6  -9  -3  249.38   29.68   0
  -6  -9   3  195.60   27.88   0
  -6  -9   3  190.78   28.59   0
   7   9  -3   85.97   15.26   0
   7   9  -3   71.48   16.28   0
   7  -9   3   88.17   14.70   0
  -7  -9  -3   52.63   15.09   0
   7  -9   3   85.76   18.20   0
  -7  -9   3   85.41   19.07   0
   7  -9  -3   79.58   19.71   0
  -7  -9   3   70.79   18.33   0
   7  -9  -3   80.20   15.19   0
   7   9   3   84.90   15.89   0
   0  10  -3 1226.98  108.50   0
   0  10   3 1444.75  109.15   0
   0 -10   3 1182.43  108.81   0
   0 -10  -3 1441.33  109.53   0
   1  10  -3  369.30   32.47   0
  -1 -10  -3  401.74   33.76   0
   1 -10   3  329.52   32.37   0
  -1  10   3  421.02   33.37   0
  -1  10  -3  322.28   30.06   0
  -1 -10   3  334.03   30.86   0
   1  10   3  404.83   30.81   0
   1 -10  -3  341.93   30.69   0
   2  10  -3  369.97   30.76   0
  -2 -10  -3  317.66   32.02   0
   2 -10   3  364.90   30.59   0
  -2  10   3  347.22   31.48   0
  -2 -10   3  317.08   29.89   0
   2  10   3  340.54   29.12   0
  -2  10  -3  346.74   28.62   0
   2 -10  -3  304.76   28.79   0
   3  10  -3  174.40   18.92   0
  -3 -10  -3  185.77   20.87   0
  -3  10   3  194.99   19.86   0
   3 -10   3  221.33   18.65   0
   3 -10  -3  178.48   19.73   0
  -3 -10   3  149.74   18.83   0
  -3  10  -3  153.04   16.56   0
  -3 -10   3  180.13   19.16   0
   3 -10  -3  193.97   17.30   0
   3  10   3  182.44   17.45   0
  -4  10   3  937.38   85.83   0
   4  10  -3 1078.16   85.53   0
   4 -10   3  882.74   86.26   0
  -4 -10  -3 1066.03   86.04   0
   4 -10   3 1165.85   85.33   0
  -4 -10  -3  977.58   86.90   0
   4 -10  -3 1039.16   90.16   0
   4 -10  -3 1055.45   87.78   0
  -4 -10   3 1020.16   89.51   0
  -4 -10   3 1075.47   89.75   0
   4  10   3 1068.96   88.29   0
   5 -10   3  589.07   44.71   0
   5 -10   3  517.63   47.03   0
  -5 -10  -3  491.91   45.36   0
   5  10  -3  509.93   44.85   0
  -5 -10  -3  412.55   46.35   0
  -5  10   3  487.18   45.49   0
   5 -10  -3  477.47   44.16   0
   5 -10  -3  510.37   48.08   0
  -5 -10   3  480.15   47.24   0
  -5 -10   3  451.10   46.30   0
   5  10   3  590.81   45.59   0
  -6 -10  -3   55.46   12.27   0
   6  10  -3   61.60   10.75   0
   6 -10   3   36.81   10.74   0
  -6  10   3   66.73   13.10   0
  -6 -10  -3   56.19   13.30   0
   6 -10   3   36.64   14.38   0
   6 -10  -3   55.76   11.88   0
  -6 -10   3   42.63   13.01   0
   6 -10  -3   53.77   15.28   0
   6  10   3   75.70   12.22   0
  -6 -10   3   43.05   14.25   0
   0  11   3 1356.68  105.27   0
   0 -11  -3 1244.93  105.52   0
   0  11  -3 1204.15  104.63   0
   0 -11   3 1280.94  105.19   0
  -1 -11  -3  741.04   71.40   0
   1 -11   3  845.45   70.67   0
   1  11  -3  897.53   70.57   0
  -1  11   3  900.24   71.27   0
  -1 -11   3 1008.86   73.59   0
  -1  11  -3  782.95   72.21   0
   1 -11  -3  831.86   72.86   0
   1  11   3  870.44   72.75   0
  -2 -11  -3  148.59   17.71   0
  -2  11   3  160.03   16.89   0
   2  11  -3  155.83   15.70   0
   2 -11   3  153.51   15.48   0
   2 -11  -3  168.15   17.29   0
  -2 -11   3  177.66   18.60   0
   2  11   3  176.80   17.47   0
   3  11  -3   -8.64    4.25   0
  -3 -11  -3   -8.73    5.73   0
  -3  11   3   -2.98    5.60   0
   3 -11   3   -3.61    4.13   0
  -3 -11   3   -3.75    5.62   0
   3  11   3   -0.78    4.37   0
   3 -11  -3   -0.17    5.22   0
   3 -11  -3   11.33    7.89   0
  -3 -11   3    5.94    6.61   0
  -3  11  -3    5.10    4.15   0
   4 -11   3   99.03   12.00   0
  -4  11   3   72.71   12.32   0
   4 -11   3   69.49   13.04   0
  -4 -11  -3   96.15   14.95   0
  -4 -11  -3   62.55   11.48   0
   4  11  -3   80.37   12.49   0
  -4 -11   3   99.69   14.49   0
   4 -11  -3   66.37   13.75   0
   4 -11  -3   80.92   11.74   0
   4  11   3   87.43   13.19   0
  -4  11  -3   61.58   11.10   0
  -4 -11   3   75.49   13.90   0
  -5 -11  -3   23.49    9.93   0
   5 -11   3    9.89    7.01   0
  -5 -11  -3   20.99   11.31   0
   5  11  -3   21.85    8.07   0
   5 -11   3   22.22   10.25   0
  -5  11   3   12.49    9.31   0
   5 -11  -3   11.02    6.26   0
  -5 -11   3   17.30   10.11   0
   5 -11  -3   10.27   12.04   0
   5  11   3   19.75    8.11   0
  -5 -11   3   12.40   10.71   0
   6  11  -3  111.17   14.66   0
  -6 -11  -3   74.63   17.28   0
   6 -11   3   76.73   13.14   0
   6 -11   3   67.35   17.17   0
  -6  11   3   91.32   14.94   0
  -6 -11  -3   78.06   15.59   0
   6 -11  -3   62.90   12.84   0
   6  11   3   76.86   13.33   0
  -6 -11   3   82.49   17.87   0
   6 -11  -3  101.60   19.12   0
  -6 -11   3   90.91   18.54   0
   0  12  -3   62.44    8.19   0
   0 -12   3   38.72    7.36   0
   0  12   3   42.51    7.35   0
   0 -12  -3   31.69    7.36   0
   1 -12   3  158.60   18.59   0
  -1  12   3  195.80   19.56   0
  -1 -12  -3  189.03   20.28   0
   1  12  -3  224.71   18.80   0
   1 -12  -3  192.63   18.64   0
  -1 -12   3  183.71   18.91   0
  -1  12  -3  169.93   17.58   0
   2 -12   3  481.05   39.62   0
   2  12  -3  484.66   39.59   0
  -2  12   3  407.02   40.23   0
  -2 -12  -3  443.86   41.48   0
   2 -12  -3  482.87   39.57   0
  -2 -12   3  399.74   40.20   0
  -2  12  -3  455.73   38.93   0
   2  12   3  457.87   39.35   0
   3 -12   3  262.82   23.32   0
  -3 -12  -3  234.83   26.69   0
   3  12  -3  245.16   23.30   0
  -3  12   3  223.63   24.71   0
   3  12   3  233.89   21.20   0
   3 -12  -3  198.57   20.78   0
  -3 -12   3  241.02   23.30   0
  -3 -12   3  167.85   22.83   0
   3 -12  -3  200.14   24.31   0
  -3  12  -3  206.76   20.31   0
   4 -12   3  186.88   19.23   0
   4  12  -3  203.95   19.89   0
  -4 -12  -3  158.87   20.97   0
   4 -12   3  167.92   23.41   0
  -4  12   3  195.26   21.81   0
  -4 -12  -3  170.03   23.19   0
  -4 -12   3  144.74   21.36   0
   4 -12  -3  176.66   24.16   0
   4 -12  -3  191.86   18.85   0
   4  12   3  180.59   19.41   0
  -4 -12   3  163.69   22.03   0
  -4  12  -3  152.78   17.95   0
   5 -12   3  225.52   28.12   0
  -5 -12  -3  203.07   26.05   0
  -5 -12  -3  186.86   29.12   0
   5 -12   3  239.59   23.63   0
  -5  12   3  260.48   26.92   0
   5  12  -3  212.02   24.01   0
   5  12   3  195.90   22.61   0
  -5 -12   3  177.10   26.53   0
   5 -12  -3  188.75   26.77   0
  -5 -12   3  226.22   27.25   0
   5 -12  -3  159.57   20.43   0
   6  12  -3  148.47   20.84   0
   6 -12   3  123.96   22.00   0
  -6 -12  -3  111.43   19.18   0
  -6 -12  -3  124.59   23.03   0
   6 -12   3  165.22   20.55   0
  -6  12   3  130.37   19.63   0
   6 -12  -3  126.85   22.85   0
   6  12   3  178.90   22.90   0
   6 -12  -3  110.93   19.55   0
  -6 -12   3  126.80   22.49   0
  -6 -12   3  115.72   21.97   0
   0  13   3   50.70    8.89   0
   0 -13  -3   66.69   10.38   0
   0 -13   3   45.12    8.55   0
   0  13  -3   50.14    8.09   0
   1  13  -3  897.07   68.20   0
  -1  13   3  835.16   68.87   0
  -1 -13  -3  784.41   69.58   0
   1 -13   3  724.14   68.09   0
  -1  13  -3  814.18   66.50   0
   1  13   3  896.41   66.99   0
  -1 -13   3  735.02   67.41   0
   1 -13  -3  713.65   66.93   0
  -2 -13  -3  387.87   37.80   0
   2 -13   3  389.00   35.72   0
   2  13  -3  388.85   35.38   0
  -2  13   3  446.21   37.06   0
   2 -13  -3  408.84   36.32   0
  -2  13  -3  396.75   35.75   0
  -2 -13   3  373.10   37.34   0
   2  13   3  445.66   36.39   0
  -3 -13  -3  296.30   33.58   0
   3  13  -3  323.51   30.30   0
  -3  13   3  310.96   31.92   0
   3 -13   3  375.46   30.57   0
   3 -13  -3  308.05   29.39   0
  -3  13  -3  285.67   28.92   0
  -3 -13   3  301.34   31.97   0
   3  13   3  367.95   30.07   0
   3 -13  -3  326.15   34.17   0
   4 -13   3  187.46   21.86   0
   4 -13   3  223.82   27.53   0
  -4 -13  -3  201.90   24.85   0
  -4 -13  -3  247.06   27.79   0
  -4  13   3  206.68   24.39   0
   4  13  -3  232.67   22.49   0
   4  13   3  227.12   23.99   0
   4 -13  -3  237.72   23.10   0
  -4  13  -3  222.11   22.80   0
   4 -13  -3  207.32   28.84   0
  -4 -13   3  189.41   26.67   0
  -4 -13   3  255.65   26.86   0
  -5 -13  -3  173.46   30.47   0
  -5  13   3  263.39   28.58   0
  -5 -13  -3  195.58   28.17   0
   5 -13   3  278.93   25.47   0
   5 -13   3  204.89   30.61   0
   5  13  -3  233.73   25.47   0
   5 -13  -3  168.56   30.80   0
   5 -13  -3  224.55   24.29   0
  -5 -13   3  226.42   30.01   0
  -5 -13   3  194.89   29.66   0
   5  13   3  228.06   24.94   0
   0 -14  -3   91.60   14.01   0
   0  14  -3   83.10   11.84   0
   0  14   3   88.85   12.57   0
   0 -14   3   62.69   11.23   0
  -1  14   3  402.12   38.80   0
   1  14  -3  438.53   37.69   0
   1 -14   3  443.54   38.42   0
   1 -14  -3  358.45   33.77   0
   1  14   3  422.08   33.81   0
  -1  14  -3  369.37   32.91   0
  -1 -14   3  317.08   34.27   0
   2 -14   3  232.29   21.93   0
  -2  14   3  204.09   22.92   0
   2  14  -3  224.09   21.53   0
  -2 -14  -3  188.90   24.52   0
  -2  14  -3  206.37   20.54   0
   2  14   3  231.95   21.56   0
   2 -14  -3  202.62   21.18   0
  -2 -14   3  173.57   22.35   0
   3  14  -3   87.20   11.94   0
   3 -14   3   99.31   13.43   0
  -3 -14  -3   49.71   13.78   0
  -3  14   3   72.71   12.87   0
   3 -14  -3   84.21   17.89   0
   3 -14  -3   88.65   13.18   0
   3  14   3   83.88   11.84   0
  -3  14  -3   70.24   11.23   0
  -3 -14   3   72.10   13.89   0
   4 -14   3    4.77   13.13   0
   4  14  -3   10.38    7.78   0
  -4 -14  -3    9.70   13.61   0
  -4 -14  -3   23.19   11.47   0
  -4  14   3    5.49    9.89   0
   4 -14   3    9.40    7.46   0
  -4  14  -3   13.83    8.12   0
  -4 -14   3   12.59   12.71   0
   4  14   3   19.00    8.99   0
   4 -14  -3   14.52    8.45   0
   4 -14  -3    6.02   12.28   0
  -4 -14   3    8.65   10.79   0
  -5  14   3   75.37   15.99   0
  -5 -14  -3  123.21   21.44   0
   5 -14   3   67.46   12.61   0
   5 -14   3   21.69   17.93   0
  -5 -14  -3   75.21   15.65   0
   5  14  -3   75.07   14.03   0
  -5 -14   3   95.88   18.94   0
   5  14   3   67.74   11.92   0
  -5  14  -3   50.62   11.04   0
   5 -14  -3   81.77   21.33   0
   5 -14  -3   91.29   14.45   0
  -5 -14   3   44.22   15.88   0
   0  15  -3  340.28   33.23   0
   0 -15  -3  415.42   35.85   0
   0  15   3  374.88   34.44   0
   0 -15   3  361.04   34.78   0
   1 -15   3   48.23    9.32   0
   1  15  -3   45.37    8.52   0
  -1 -15  -3   27.25    9.47   0
  -1  15   3   51.42   10.22   0
  -1 -15   3   53.80   10.05   0
   1 -15  -3   32.67    9.03   0
   1  15   3   43.47    9.50   0
  -1  15  -3   40.65    7.84   0
  -2  15   3  117.99   17.53   0
  -2 -15  -3  118.26   18.99   0
   2 -15   3  108.27   15.35   0
   2  15  -3  110.40   15.01   0
  -2  15  -3   99.80   15.08   0
  -2 -15   3  102.41   17.64   0
   2  15   3  113.12   16.02   0
   2 -15  -3  136.14   16.81   0
  -3 -15  -3   52.62   14.06   0
   3 -15   3   58.18   10.25   0
   3  15  -3   61.08   10.16   0
  -3  15   3   85.68   13.75   0
   3 -15  -3   90.68   12.86   0
   3 -15  -3   71.76   18.30   0
   3  15   3   99.54   13.69   0
  -3  15  -3   65.28   11.77   0
   4 -15   3   10.56    8.68   0
   4 -15   3   15.95   15.69   0
  -4 -15  -3   21.81   15.23   0
  -4 -15  -3    1.84   11.52   0
  -4  15   3   30.96   11.67   0
   4  15  -3    4.85    8.40   0
  -4  15  -3   -5.55    8.27   0
   4 -15  -3    3.82    9.06   0
  -4 -15   3    9.09   14.67   0
   4 -15  -3   41.05   16.42   0
   4  15   3   12.16    8.62   0
  -4 -15   3   14.32   13.05   0
   0  16  -3   -4.12    6.85   0
   0 -16  -3   12.67    8.00   0
   0 -16   3    2.68    6.91   0
   0  16   3    4.50    7.09   0
  -1  16   3    8.46    7.86   0
  -1 -16  -3    9.11    8.52   0
   1  16  -3    3.02    6.64   0
   1 -16   3    9.43    7.35   0
   1  16   3   18.49    7.32   0
  -1  16  -3   -6.04    6.41   0
   1 -16  -3    4.04    7.64   0
  -1 -16   3   18.68    7.97   0
   2  16  -3  313.32   27.38   0
  -2  16   3  231.92   29.65   0
  -2 -16  -3  280.10   32.22   0
   2 -16   3  277.08   28.00   0
  -2 -16   3  255.37   28.50   0
  -2  16  -3  202.52   24.26   0
   2 -16  -3  269.11   26.36   0
   3  16  -3  181.91   20.99   0
  -3  16   3  222.21   24.96   0
  -3 -16  -3  124.76   22.78   0
   3 -16   3  184.92   21.78   0
  -3 -16   3  127.77   21.79   0
  -3  16  -3  170.54   20.76   0
   3  16   3  170.88   21.58   0
   3 -16  -3  178.43   28.13   0
   3 -16  -3  197.59   22.47   0
   4 -16   3  232.62   34.91   0
   4  16  -3  186.75   24.28   0
   4 -16   3  253.53   25.79   0
  -4 -16  -3  199.27   30.20   0
  -4  16   3  185.27   28.56   0
  -4 -16  -3  164.09   30.15   0
   4 -16  -3  229.42   34.24   0
   4  16   3  206.96   24.40   0
  -4 -16   3  178.00   27.81   0
  -4  16  -3  185.26   23.61   0
   0  17   3   74.07   13.61   0
   0 -17  -3   74.99   14.68   0
   0  17  -3  100.49   15.04   0
   0 -17   3   70.40   14.42   0
  -1  17   3  180.35   24.25   0
   1  17  -3  188.31   21.99   0
   1 -17   3  214.16   24.50   0
  -1 -17  -3  216.95   27.62   0
  -1  17  -3  204.57   23.52   0
   1  17   3  214.83   24.54   0
  -1 -17   3  214.15   27.30   0
   1 -17  -3  230.82   26.40   0
   2 -17   3  230.69   26.46   0
  -2  17   3  175.65   27.26   0
  -2 -17  -3  243.61   31.93   0
   2  17  -3  253.69   24.53   0
   2 -17  -3  208.70   27.38   0
  -2  17  -3  251.94   25.99   0
  -2 -17   3  257.56   31.53   0
   2  17   3  248.90   26.77   0
  -3  17   3   91.41   16.71   0
  -3 -17  -3   44.89   20.08   0
   3 -17   3   91.10   14.32   0
   3  17  -3   72.87   12.21   0
   3 -17  -3   87.90   23.60   0
  -3  17  -3   70.01   13.36   0
   3  17   3   91.71   14.67   0
   0  18   3    6.75   10.28   0
   0  18  -3   -5.20    9.27   0
   0 -18   3   16.53   12.26   0
   0 -18  -3   17.07   12.80   0
   1  18  -3   37.37   11.06   0
   1 -18   3   16.90   11.57   0
  -1 -18  -3   44.36   18.94   0
  -1  18   3   51.27   12.47   0
   1 -18  -3   32.65   13.49   0
  -1  18  -3   49.32   10.79   0
   1  18   3   41.57   11.51   0
  -1 -18   3   58.99   15.61   0
   1   0  -4 3346.89  288.60   0
  -1   0   4 3085.20  288.46   0
   1   0  -4 3858.13  289.19   0
  -1   0   4 3941.12  289.25   0
  -2   0   4  156.36   13.78   0
  -2   0   4  142.11   12.84   0
   2   0  -4  133.96   12.62   0
   2   0   4  165.06   12.10   0
   2   0  -4  137.32   13.06   0
   2   0   4  120.05   12.50   0
   2   0  -4  137.17   13.61   0
   3   0  -4    5.11    4.22   0
   3   0   4    1.11    2.12   0
  -3   0   4   -3.15    3.37   0
   3   0  -4   -4.54    3.11   0
   3   0  -4   -2.65    2.20   0
  -3   0   4    0.70    2.70   0
   3   0   4    1.73    2.59   0
   4   0  -4   69.13    9.93   0
   4   0   4   54.61    8.55   0
   4   0  -4   53.87    8.79   0
  -4   0   4   58.78    9.09   0
   4   0   4   60.06    7.32   0
   4   0  -4   43.26    7.02   0
   5   0   4  124.73   14.72   0
   5   0  -4  109.67   15.20   0
   5   0   4  112.38   13.17   0
  -5   0   4  150.33   16.28   0
   5   0   4  140.94   15.09   0
   5   0  -4  101.59   14.21   0
   5   0  -4  139.20   15.77   0
   6   0   4   84.27   13.08   0
   6   0  -4   64.53   11.84   0
   6   0   4   83.47   11.59   0
   6   0  -4   94.46   15.33   0
   6   0  -4   83.24   13.57   0
  -6   0   4  103.56   14.99   0
   6   0   4   73.27   11.93   0
   7   0   4   54.92   13.17   0
   7   0   4   83.18   14.86   0
   7   0  -4   82.74   14.55   0
  -7   0   4   93.46   17.13   0
   7   0   4   84.60   13.92   0
   7   0  -4  101.85   16.61   0
   7   0  -4  117.08   17.22   0
   8   0  -4  -10.46   13.38   0
   8   0   4   -8.22   13.66   0
  -8   0   4  -20.87   14.38   0
   8   0  -4    8.30   13.17   0
   8   0   4    4.52    8.81   0
   8   0  -4  -20.73   12.33   0
   8   0   4  -11.43   11.80   0
   0  -1  -4 1676.40  125.04   0
   0  -1  -4 1411.98  125.37   0
   0  -1   4 1529.09  125.45   0
  -1   1   4 3110.33  251.42   0
   1   1  -4 3564.57  252.05   0
  -1  -1  -4 3091.19  251.16   0
   1   1  -4 3005.29  251.37   0
   1   1  -4 2840.77  251.23   0
  -1   1   4 2972.41  251.96   0
  -1  -1   4 3093.14  247.25   0
   1  -1  -4 3228.52  247.20   0
  -1  -1   4 2847.92  247.77   0
  -1  -1   4 2947.84  247.36   0
   1  -1  -4 3108.23  247.93   0
  -2   1   4 4203.46  302.93   0
   2   1  -4 3832.64  301.99   0
   2   1  -4 3436.02  302.06   0
  -2   1   4 3504.22  301.97   0
   2  -1   4 3610.05  301.55   0
   2   1   4 3119.45  279.17   0
  -2  -1   4 3301.17  279.55   0
  -2  -1   4 3700.92  280.11   0
   2  -1  -4 3884.54  280.30   0
   2  -1  -4 3179.57  279.15   0
  -2  -1   4 3441.37  279.34   0
   3   1  -4  298.49   24.97   0
   3   1  -4  277.78   24.45   0
  -3   1   4  253.90   23.92   0
  -3   1   4  280.27   25.03   0
   3   1  -4  263.48   23.93   0
   3   1   4  292.49   24.17   0
   3  -1  -4  248.83   24.38   0
  -3  -1   4  289.02   25.03   0
   3  -1  -4  263.80   23.79   0
   3  -1  -4  279.68   25.15   0
   4  -1   4  760.62   58.86   0
  -4   1   4  682.43   59.39   0
   4  -1   4  616.28   58.19   0
   4   1  -4  612.71   58.67   0
   4  -1   4  747.71   58.16   0
   4   1  -4  754.27   58.75   0
   4  -1  -4  735.21   61.26   0
   4   1   4  762.42   60.48   0
   4   1   4  693.93   61.38   0
   4  -1  -4  654.37   61.62   0
   4  -1  -4  771.39   62.48   0
  -4  -1   4  765.41   62.34   0
   5  -1   4   85.92   13.59   0
   5   1  -4  105.33   14.35   0
   5   1  -4  137.85   15.50   0
   5   1  -4  133.81   14.33   0
   5  -1   4  134.00   14.44   0
   5  -1   4  127.81   13.21   0
  -5  -1  -4   90.15   12.10   0
  -5   1   4  105.09   15.43   0
  -5  -1   4   98.39   15.19   0
   5  -1  -4  131.88   14.46   0
   5   1   4  141.99   12.86   0
   5  -1  -4  115.32   15.80   0
   5  -1  -4  121.31   15.33   0
   5   1   4  105.29   14.64   0
   6  -1   4   13.19    7.33   0
   6   1  -4   10.10    7.06   0
  -6   1   4   13.58    8.54   0
   6   1  -4   -3.88    7.82   0
   6   1  -4   10.96    7.37   0
   6  -1   4   -2.95    5.05   0
   6  -1   4    1.99    6.48   0
   6  -1  -4    7.16    8.56   0
   6   1   4    2.22    6.90   0
   6   1   4   -9.01    6.43   0
   6   1   4    2.14    4.45   0
   6  -1  -4    8.56    6.59   0
   6  -1  -4    9.25    7.87   0
   7   1  -4  338.26   40.18   0
   7   1  -4  452.87   41.44   0
   7  -1   4  454.90   41.24   0
  -7   1   4  445.29   42.47   0
   7   1  -4  438.59   40.95   0
   7  -1   4  435.97   38.74   0
   7  -1   4  392.87   40.42   0
   7  -1  -4  445.69   39.19   0
  -7  -1   4  413.40   41.36   0
   7   1   4  349.92   38.86   0
   7   1   4  405.37   39.52   0
   7   1   4  409.72   36.42   0
   7  -1  -4  416.26   40.40   0
   8   1  -4  165.25   26.99   0
   8  -1   4  131.58   21.67   0
   8  -1   4  127.60   21.09   0
  -8   1   4  101.39   21.57   0
   8  -1   4  206.20   27.46   0
   8   1  -4  158.82   26.55   0
   8   1  -4  163.73   23.11   0
   8  -1  -4  105.09   18.78   0
   8  -1  -4  138.79   22.09   0
  -8  -1   4  132.72   20.08   0
   8   1   4  124.92   21.60   0
   8   1   4  151.23   21.63   0
   8  -1  -4   75.74   18.88   0
  -2  -2  -4 2049.73  160.21   0
   2   2  -4 1854.44  160.26   0
  -2   2   4 1969.17  160.98   0
  -2   2   4 1754.21  160.18   0
   2   2  -4 2117.26  160.34   0
   2   2  -4 2045.39  160.81   0
   2  -2  -4 1865.22  163.22   0
   2   2   4 1978.74  162.46   0
  -2  -2   4 1770.36  162.61   0
  -2  -2   4 2254.16  163.39   0
   2  -2  -4 2095.42  162.40   0
   3   2  -4 1409.72  122.57   0
   3  -2   4 1419.99  122.14   0
   3   2  -4 1441.06  122.50   0
  -3   2   4 1582.20  122.57   0
   3   2  -4 1574.17  123.13   0
  -3   2   4 1708.98  123.63   0
  -3  -2  -4 1330.18  121.66   0
   3   2   4 1532.20  123.47   0
   3  -2  -4 1453.31  123.18   0
  -3  -2   4 1456.55  124.09   0
   3  -2  -4 1576.71  124.51   0
   4   2  -4   56.68    8.71   0
  -4   2   4   57.77    8.43   0
   4  -2   4   67.66    8.04   0
  -4  -2  -4   48.97    7.03   0
  -4   2   4   63.87    9.73   0
   4  -2   4   67.06    8.28   0
   4   2  -4   51.76    8.33   0
   4   2  -4   47.39    8.18   0
   4  -2  -4   47.04    7.96   0
   4  -2  -4   45.33    8.42   0
   4  -2  -4   55.79    7.68   0
   4   2   4   61.49    8.26   0
  -4  -2   4   56.42    9.55   0
   5  -2   4 1029.29   88.85   0
   5  -2   4  975.19   88.45   0
   5  -2   4  946.57   88.96   0
   5   2  -4 1166.75   89.81   0
  -5   2   4 1082.55   90.04   0
   5   2  -4 1116.99   89.42   0
   5   2  -4 1100.37   89.43   0
  -5  -2  -4 1094.56   88.11   0
   5  -2  -4 1063.65   90.26   0
   5  -2  -4 1061.31   90.66   0
   5   2   4 1167.04   88.43   0
   5  -2  -4  924.43   89.13   0
  -5  -2   4 1135.44   90.75   0
   6   2  -4  234.85   25.06   0
   6   2  -4  235.15   24.97   0
  -6  -2  -4  235.23   22.43   0
   6  -2   4  242.06   23.54   0
  -6   2   4  296.85   26.53   0
   6  -2   4  198.10   24.13   0
   6  -2   4  216.15   24.26   0
   6   2  -4  233.35   25.04   0
   6   2   4  214.82   23.60   0
  -6  -2   4  191.13   24.12   0
   6  -2  -4  194.13   24.37   0
   6   2   4  224.63   23.49   0
   6  -2  -4  242.00   24.48   0
   6  -2  -4  232.94   22.99   0
  -7   2   4   62.45   14.97   0
   7  -2   4   95.06   15.68   0
   7  -2   4   68.26   13.49   0
   7   2  -4   95.86   15.83   0
   7   2  -4  123.07   18.84   0
   7   2  -4   93.77   15.29   0
   7  -2   4   78.64   13.91   0
  -7  -2   4   83.92   16.33   0
   7  -2  -4   55.61   13.55   0
   7  -2  -4   80.39   13.40   0
   7   2   4  117.40   18.27   0
   7   2   4   81.03   14.29   0
   7  -2  -4   67.51   15.11   0
   8   2  -4   27.65   14.72   0
   8  -2   4   20.65   13.80   0
   8  -2   4   21.74   15.05   0
   8   2  -4    3.11   14.08   0
  -8   2   4   36.56   17.01   0
   8  -2   4   28.33   11.50   0
   8   2  -4    5.94   13.01   0
   8   2   4   59.67   15.09   0
  -8  -2   4   52.78   16.14   0
   8   2   4   21.62   14.55   0
   8  -2  -4   45.61   16.73   0
   8  -2  -4   50.29   19.38   0
   8  -2  -4   40.06   16.65   0
   0  -3  -4 1120.88  100.84   0
   0  -3  -4 1232.37  100.63   0
   0   3   4 1284.09  100.61   0
   0  -3   4 1294.59  100.26   0
   1   3  -4 1932.56  153.00   0
   1  -3   4 1606.02  152.65   0
   1   3  -4 1824.76  153.03   0
  -1   3   4 1817.09  153.68   0
  -1   3   4 2173.90  153.36   0
  -1  -3  -4 1939.13  153.23   0
   1   3   4 2079.55  168.48   0
  -1  -3   4 1983.83  169.04   0
   1  -3  -4 2137.68  169.29   0
  -1  -3   4 1873.55  168.44   0
   1  -3  -4 2278.76  168.49   0
   2  -3   4   15.77    2.64   0
   2   3  -4   11.16    2.94   0
   2   3  -4   21.02    4.22   0
  -2   3   4   10.70    3.94   0
  -2  -3  -4    9.74    2.73   0
   2   3  -4   11.63    3.33   0
  -2   3   4   11.90    3.10   0
   2  -3  -4   13.18    2.71   0
   2  -3  -4   13.81    4.33   0
  -2  -3   4   12.22    3.96   0
  -2  -3   4    9.91    3.32   0
   2   3   4   10.00    3.15   0
  -3   3   4 1556.64  134.95   0
   3  -3   4 1731.09  134.14   0
   3   3  -4 1430.18  134.12   0
   3   3  -4 1686.19  134.75   0
  -3  -3  -4 1779.35  134.38   0
  -3  -3  -4 1729.32  133.59   0
   3  -3   4 1385.57  133.70   0
   3   3  -4 1803.35  134.55   0
   3  -3  -4 1484.32  133.15   0
   3  -3  -4 1782.67  134.79   0
  -3  -3   4 1424.83  133.69   0
  -3  -3   4 1793.77  134.52   0
   3   3   4 1667.29  133.59   0
  -4   3   4  359.32   32.16   0
   4  -3   4  331.17   30.82   0
   4   3  -4  392.18   31.56   0
   4   3  -4  357.99   31.56   0
  -4   3   4  326.40   30.90   0
  -4  -3   4  347.70   29.69   0
  -4  -3   4  318.53   29.09   0
   4   3   4  281.98   28.49   0
   4  -3  -4  297.03   28.06   0
   4  -3  -4  378.08   30.59   0
  -5  -3  -4 1683.56  128.18   0
   5  -3   4 1479.81  128.63   0
  -5   3   4 1430.96  129.49   0
   5   3  -4 1763.28  129.63   0
   5   3  -4 1467.88  129.04   0
   5   3  -4 1512.92  129.19   0
   5   3   4 1462.43  121.65   0
   5  -3  -4 1456.73  121.16   0
   5  -3  -4 1666.40  123.10   0
  -5  -3   4 1504.52  122.48   0
   5  -3  -4 1240.33  121.62   0
   6   3  -4    3.64    7.29   0
   6  -3   4   12.65    7.49   0
   6  -3   4    6.57    6.59   0
   6   3  -4    4.14    7.96   0
   6  -3   4   13.70    7.09   0
   6   3  -4   12.89    7.76   0
  -6  -3  -4    5.02    5.72   0
  -6   3   4    3.09    8.98   0
   6  -3  -4   15.40    7.82   0
   6  -3  -4    8.86    9.01   0
   6  -3  -4    9.96    7.07   0
  -6  -3   4    6.71    8.37   0
   6   3   4    5.10    7.33   0
   7  -3   4    0.89    8.87   0
   7   3  -4   -0.83    9.87   0
   7   3  -4  -14.60    9.31   0
   7  -3   4   -5.86    9.80   0
   7   3  -4   -5.86    8.71   0
  -7   3   4   10.27   11.37   0
  -7  -3  -4   -6.72    6.79   0
   7  -3   4   -9.12    8.72   0
  -7  -3   4    1.62   10.03   0
   7   3   4    2.85    9.50   0
   7  -3  -4    0.06    8.62   0
   7  -3  -4   -4.12   10.27   0
   7   3   4    1.16    9.46   0
   7  -3  -4    7.34   11.41   0
   8   3  -4   -0.52   13.26   0
   8  -3   4   41.66   14.33   0
   8   3  -4   35.94   16.32   0
   8  -3   4   13.19   16.09   0
   8   3  -4  -28.36   17.36   0
   8  -3   4    0.48   12.14   0
   8  -3  -4   21.28   15.29   0
   8  -3  -4    8.29   15.56   0
   8   3   4   25.40   15.10   0
  -8  -3   4   19.25   16.75   0
   8   3   4  -10.49   13.84   0
   0  -4  -4 1385.14  114.13   0
   0   4   4 1453.86  114.09   0
   0   4  -4 1373.49  113.56   0
   0  -4   4 1370.03  113.73   0
   1   4  -4 1208.71  102.46   0
  -1   4   4 1288.60  102.83   0
  -1  -4  -4 1113.48  102.73   0
   1  -4   4 1406.02  102.32   0
   1   4   4 1223.31   98.51   0
   1  -4  -4 1211.72   99.25   0
   1  -4  -4 1193.40   98.42   0
  -1  -4   4 1183.46   98.49   0
   2   4  -4  191.32   16.62   0
  -2   4   4  199.97   17.80   0
  -2   4   4  170.91   16.61   0
   2  -4   4  184.27   16.00   0
  -2  -4  -4  183.43   16.75   0
   2  -4  -4  175.33   15.61   0
   2  -4  -4  212.43   17.62   0
   2   4   4  181.60   16.04   0
  -2  -4   4  144.20   16.00   0
  -2  -4   4  180.59   16.90   0
   3   4  -4  430.28   35.10   0
   3   4  -4  399.37   34.77   0
  -3  -4  -4  390.95   34.82   0
  -3   4   4  419.15   35.74   0
   3  -4   4  423.47   34.74   0
   3  -4   4  385.32   34.24   0
  -3   4   4  393.57   34.76   0
  -3  -4   4  430.66   38.03   0
   3  -4  -4  403.24   38.76   0
   3  -4  -4  432.03   37.26   0
  -3  -4   4  447.44   38.49   0
   3   4   4  488.19   37.85   0
  -4   4   4   68.91   11.24   0
   4  -4   4   67.66    8.99   0
   4   4  -4   61.19   10.11   0
   4  -4   4   82.45    9.92   0
  -4   4   4   78.62    9.89   0
   4   4  -4   67.66   10.01   0
   4   4  -4   81.69    9.94   0
  -4  -4  -4   68.25    8.38   0
  -4  -4  -4   60.93    9.33   0
   4   4   4   72.80    9.87   0
  -4  -4   4   67.40   10.29   0
  -4  -4   4   73.03   11.16   0
   4  -4  -4   69.45    8.84   0
   4  -4  -4   74.20   11.56   0
   5  -4   4  341.43   31.35   0
   5  -4   4  326.97   31.64   0
   5   4  -4  349.14   31.83   0
   5   4  -4  371.58   32.50   0
  -5   4   4  334.46   31.47   0
  -5   4   4  354.94   32.84   0
   5  -4  -4  226.28   22.66   0
  -5  -4   4  226.42   23.61   0
  -5  -4   4  263.64   25.04   0
   6  -4   4   62.50   11.71   0
   6   4  -4   56.61   10.71   0
   6   4  -4   83.02   12.40   0
   6  -4   4   52.28   10.28   0
  -6   4   4   54.33   11.98   0
  -6  -4  -4   60.60    9.40   0
   6   4  -4   80.44   12.21   0
   6  -4   4   65.00   10.86   0
   6  -4  -4   54.09   12.91   0
   6  -4  -4   70.80   11.44   0
   6  -4  -4   65.82   12.71   0
   6   4   4   92.40   14.04   0
  -6  -4   4   58.59   12.77   0
   7  -4   4   33.46   10.70   0
  -7  -4  -4   35.97    9.32   0
   7  -4   4   41.29   12.47   0
   7   4  -4   54.20   12.62   0
   7  -4   4   39.50   11.41   0
   7   4  -4   43.57   11.55   0
   7   4   4   50.53   12.22   0
  -7  -4   4   38.19   13.10   0
   7  -4  -4   32.37   13.65   0
   7   4   4   40.07   11.27   0
   7  -4  -4   47.61   11.73   0
   7  -4  -4   42.90   10.85   0
   0   5  -4 2876.89  220.27   0
   0   5   4 3082.47  220.85   0
   0  -5  -4 2376.80  220.69   0
   0  -5   4 2516.95  220.38   0
   1   5  -4 1958.27  154.64   0
   1  -5   4 1923.49  154.43   0
  -1  -5  -4 1729.31  154.99   0
  -1   5   4 1983.06  155.04   0
   1  -5  -4 1634.39  130.82   0
   1  -5  -4 1747.33  131.80   0
  -1  -5   4 1560.32  130.86   0
   1   5   4 1472.33  130.78   0
   2  -5   4  509.19   41.72   0
   2   5  -4  561.61   42.25   0
  -2   5   4  475.46   42.33   0
  -2  -5  -4  461.34   42.41   0
  -2  -5   4  529.33   41.10   0
  -2   5  -4  471.90   39.25   0
  -2  -5   4  475.30   40.34   0
   2  -5  -4  420.53   39.64   0
   2   5   4  485.15   40.10   0
  -3  -5  -4  674.65   55.62   0
  -3   5   4  702.71   56.38   0
  -3  -5  -4  669.57   56.45   0
   3  -5   4  655.44   55.64   0
   3   5  -4  649.10   56.08   0
   3  -5  -4  559.86   52.34   0
   3  -5  -4  636.01   54.18   0
   3   5   4  637.65   52.92   0
  -3  -5   4  691.09   54.02   0
  -4  -5  -4   35.54    6.78   0
  -4  -5  -4   41.58    6.93   0
   4   5  -4   40.74    7.35   0
   4   5  -4   48.11    7.76   0
   4  -5   4   44.40    7.44   0
   4  -5   4   47.65    7.09   0
  -4   5   4   48.65    7.81   0
  -4  -5   4   39.31    7.38   0
   4   5   4   39.66    6.91   0
   4  -5  -4   42.29    6.60   0
   4  -5  -4   31.65    8.34   0
  -4  -5   4   41.21    8.10   0
   5   5  -4  277.68   30.29   0
  -5   5   4  293.73   29.63   0
  -5  -5  -4  343.96   30.28   0
   5  -5   4  365.46   30.49   0
  -5  -5  -4  340.03   29.06   0
   5   5  -4  289.81   29.68   0
   5  -5   4  343.50   29.40   0
  -5  -5   4  302.42   29.84   0
  -5  -5   4  332.28   30.81   0
   5  -5  -4  287.52   28.34   0
   5  -5  -4  289.85   30.79   0
   5   5   4  358.06   29.66   0
   6  -5   4  563.07   46.51   0
  -6  -5  -4  486.16   45.29   0
   6  -5   4  525.32   47.06   0
   6   5  -4  517.68   46.85   0
  -6  -5   4  495.75   47.68   0
   6  -5  -4  525.78   45.58   0
   6  -5  -4  490.93   46.89   0
   6  -5  -4  543.22   48.55   0
   7   5  -4  344.99   40.14   0
   7  -5   4  383.17   39.45   0
   7  -5   4  396.25   38.35   0
  -7  -5  -4  369.59   36.39   0
   7  -5   4  442.61   39.04   0
   7   5  -4  421.01   38.59   0
   7  -5  -4  344.02   38.71   0
  -7  -5   4  396.26   40.17   0
   7  -5  -4  365.08   36.68   0
   7   5   4  415.77   38.07   0
   7  -5  -4  369.02   39.64   0
   0  -6   4 2256.30  185.57   0
   0  -6  -4 2214.99  185.95   0
   0   6  -4 2367.84  185.39   0
  -1   6   4 2650.89  218.15   0
   1   6  -4 2592.20  217.71   0
  -1  -6  -4 2653.67  218.33   0
   1  -6   4 2809.91  217.64   0
   1  -6  -4 2337.59  191.21   0
  -1  -6   4 2315.82  190.43   0
   1   6   4 2353.63  190.40   0
  -2  -6  -4  657.74   53.87   0
   2  -6   4  595.72   52.82   0
  -2   6   4  670.47   53.72   0
  -2   6  -4  699.48   58.72   0
  -2  -6   4  771.33   59.94   0
   2  -6  -4  675.10   60.45   0
  -2  -6   4  685.82   60.19   0
   2   6   4  707.13   59.45   0
   2  -6  -4  748.14   59.28   0
  -3  -6  -4 2077.33  151.03   0
  -3   6   4 1657.85  151.24   0
   3  -6   4 1816.30  150.75   0
   3   6  -4 1823.32  151.14   0
   3  -6  -4 1949.02  152.86   0
   3  -6  -4 2024.26  154.60   0
  -3  -6   4 1684.05  153.44   0
  -3  -6   4 1906.55  154.16   0
   3   6   4 1777.27  153.08   0
  -4  -6  -4  198.43   21.27   0
   4  -6   4  244.49   21.65   0
   4  -6   4  197.80   20.14   0
   4   6  -4  210.41   20.91   0
  -4   6   4  212.38   21.06   0
  -4  -6  -4  256.70   20.54   0
   4  -6  -4  190.84   21.85   0
  -4  -6   4  169.22   20.30   0
   4   6   4  205.71   19.67   0
  -4  -6   4  214.78   21.05   0
   4  -6  -4  218.70   19.17   0
   5   6  -4   35.90    8.89   0
   5  -6   4   38.08    8.32   0
  -5  -6  -4   46.81    7.21   0
   5   6  -4   18.11    6.97   0
   5  -6   4   40.85    7.42   0
  -5  -6  -4   33.17    7.92   0
  -5   6   4   27.83    7.83   0
   5  -6  -4   45.22   10.50   0
   5   6   4   29.64    8.13   0
  -5  -6   4   44.25    9.99   0
  -5  -6   4   29.61    8.84   0
   5  -6  -4   39.08    7.79   0
   6  -6   4  135.88   17.69   0
   6  -6   4  152.30   19.94   0
  -6  -6  -4  170.45   17.17   0
   6   6  -4  104.04   17.84   0
   6   6  -4  177.27   20.49   0
   6  -6  -4  129.37   20.97   0
   6  -6  -4  135.78   16.22   0
   6   6   4  139.49   17.34   0
  -6  -6   4   97.67   16.82   0
  -6  -6   4  102.73   16.47   0
   7  -6   4   44.26   11.03   0
  -7  -6  -4   19.99    9.36   0
   7   6  -4   35.79   10.42   0
   7  -6   4   28.57   11.55   0
   7   6  -4   34.11   12.20   0
   7  -6   4   42.31   12.95   0
   7  -6  -4   29.38   15.03   0
   7  -6  -4   18.73   11.63   0
  -7  -6   4   36.18   14.73   0
   7  -6  -4   25.45    9.85   0
   7   6   4   29.04   10.41   0
   0   7   4  149.90   14.89   0
   0  -7  -4  166.57   15.26   0
   0  -7   4  167.71   14.68   0
   0   7  -4  168.76   14.42   0
  -1  -7  -4  113.34   12.96   0
   1   7  -4  138.86   12.17   0
  -1   7   4  130.38   12.82   0
   1  -7   4  136.45   12.00   0
   1   7   4  141.94   13.16   0
   1  -7  -4  149.39   13.16   0
  -1  -7   4  130.71   13.15   0
  -1   7  -4  133.31   12.37   0
   2  -7   4  840.57   66.64   0
  -2   7   4  758.72   67.29   0
   2   7  -4  734.67   66.79   0
  -2  -7  -4  900.93   67.91   0
   2   7   4  736.24   65.71   0
   2  -7  -4  832.53   65.65   0
  -2  -7   4  780.52   66.70   0
   2  -7  -4  815.91   67.09   0
  -3   7   4  236.31   22.22   0
   3   7  -4  232.45   21.59   0
   3  -7   4  233.40   21.11   0
  -3  -7  -4  257.94   22.67   0
   3  -7  -4  262.60   20.23   0
   3  -7  -4  228.49   22.46   0
  -3   7  -4  213.08   19.45   0
  -3  -7   4  212.33   21.56   0
   3   7   4  200.52   20.33   0
  -3  -7   4  208.34   21.09   0
   4   7  -4  644.17   47.97   0
   4  -7   4  508.15   47.88   0
  -4   7   4  557.62   48.02   0
  -4  -7  -4  542.40   48.29   0
   4  -7   4  533.70   47.04   0
  -4  -7  -4  541.14   47.23   0
   4  -7  -4  570.08   45.51   0
  -4  -7   4  487.47   46.61   0
   4  -7  -4  576.67   47.99   0
  -4  -7   4  490.70   47.14   0
  -5   7   4  195.57   19.70   0
   5   7  -4  172.48   20.16   0
  -5  -7  -4  193.70   18.45   0
  -5  -7  -4  142.11   19.45   0
   5   7  -4  173.02   19.30   0
   5  -7   4  171.98   19.95   0
   5  -7  -4  187.98   18.73   0
  -5  -7   4  185.14   21.62   0
  -5  -7   4  188.80   21.09   0
   5   7   4  170.04   19.70   0
   5  -7  -4  173.95   22.78   0
   6  -7   4  113.10   18.28   0
   6   7  -4   98.44   15.85   0
  -6  -7  -4  117.45   15.63   0
  -6  -7  -4  115.56   17.94   0
  -6   7   4  101.23   15.00   0
   6   7  -4  119.79   17.01   0
   6  -7   4   90.93   15.41   0
   6   7   4  125.23   16.79   0
   6  -7  -4  101.48   16.01   0
  -6  -7   4  102.16   17.17   0
  -6  -7   4  142.01   20.17   0
   6  -7  -4  127.72   21.36   0
   7   7  -4   76.11   14.18   0
  -7  -7  -4  119.03   18.11   0
   7   7  -4  111.28   19.13   0
   7  -7   4  100.49   17.77   0
   7  -7   4  132.38   19.58   0
   7  -7  -4  107.91   18.57   0
   7   7   4   69.04   14.10   0
   7  -7  -4  125.25   22.19   0
  -7  -7   4  117.32   18.64   0
   7  -7  -4  101.31   15.36   0
   0  -8  -4  507.80   44.83   0
   0   8  -4  548.23   44.14   0
   0   8   4  581.84   44.78   0
   0  -8   4  484.96   44.29   0
  -1   8   4 2828.88  218.71   0
  -1  -8  -4 2604.17  218.88   0
   1  -8   4 2446.03  217.96   0
   1   8  -4 2834.84  218.16   0
  -1   8  -4 2635.28  229.38   0
   1  -8  -4 2830.75  230.02   0
   1   8   4 2779.40  229.96   0
  -1  -8   4 3041.51  230.26   0
   2  -8   4  357.44   30.00   0
  -2  -8  -4  337.58   31.22   0
   2   8  -4  376.66   30.38   0
  -2   8   4  333.67   30.92   0
   2  -8  -4  332.06   26.70   0
  -2   8  -4  285.01   25.96   0
  -2  -8   4  322.96   27.42   0
   2   8   4  310.99   26.83   0
   2  -8  -4  273.21   28.04   0
  -3  -8  -4  106.30   14.61   0
   3   8  -4  157.29   14.02   0
   3  -8   4  125.76   12.96   0
  -3   8   4  134.63   14.43   0
  -3  -8   4  103.03   14.60   0
  -3  -8   4  168.35   15.60   0
   3   8   4  156.49   14.19   0
  -3   8  -4  108.55   12.45   0
   3  -8  -4  126.64   15.63   0
  -4   8   4  170.51   18.37   0
   4  -8   4  187.16   18.79   0
  -4  -8  -4  188.67   17.37   0
   4   8  -4  154.92   17.53   0
   4  -8   4  174.76   16.89   0
  -4  -8  -4  139.47   18.46   0
   4  -8  -4  170.93   20.22   0
  -4  -8   4  167.77   19.42   0
  -4  -8   4  133.52   18.12   0
   4  -8  -4  170.30   16.64   0
   4   8   4  177.27   17.56   0
   5  -8   4  111.62   12.66   0
  -5   8   4   71.10   12.53   0
   5  -8   4  102.56   15.37   0
  -5  -8  -4  107.10   13.62   0
   5   8  -4  103.67   14.03   0
  -5  -8  -4   80.42   13.45   0
   5  -8  -4  139.91   14.15   0
   5   8   4   86.64   14.81   0
  -5  -8   4   98.14   15.25   0
  -5  -8   4   97.91   16.17   0
   5  -8  -4  114.81   16.97   0
   6  -8   4  223.37   25.53   0
  -6  -8  -4  208.12   22.87   0
   6   8  -4  208.64   22.92   0
   6  -8   4  199.97   22.27   0
   6   8  -4  216.83   24.74   0
  -6  -8  -4  153.28   24.25   0
  -6   8   4  226.16   24.11   0
   6  -8  -4  140.87   26.91   0
  -6  -8   4  167.85   24.57   0
  -6  -8   4  217.40   25.83   0
   6   8   4  230.97   22.77   0
   6  -8  -4  199.15   21.41   0
  -7  -8  -4  194.14   23.82   0
   7   8  -4  173.80   24.02   0
   7  -8   4  165.06   23.91   0
   7   8  -4  170.55   27.11   0
   7  -8   4  200.78   29.39   0
  -7  -8   4  129.99   22.45   0
   7   8   4  174.22   22.67   0
   7  -8  -4  136.89   20.85   0
   7  -8  -4  121.13   21.36   0
   0   9  -4  563.50   48.10   0
   0  -9  -4  570.51   48.97   0
   0   9   4  600.02   48.75   0
  -1  -9  -4  460.20   37.55   0
   1   9  -4  414.30   36.26   0
   1  -9   4  418.84   36.28   0
  -1   9   4  427.55   37.01   0
  -1   9  -4  380.22   30.25   0
  -1  -9   4  326.15   30.83   0
   1   9   4  334.61   30.68   0
   1  -9  -4  377.48   30.97   0
   2  -9   4 1250.79   96.52   0
  -2   9   4 1083.42   97.18   0
  -2  -9  -4 1081.07   97.58   0
   2   9  -4 1266.34   96.73   0
   2  -9  -4  886.46   77.41   0
   2  -9  -4 1024.05   79.40   0
  -2   9  -4  973.82   77.03   0
  -2  -9   4  855.88   78.03   0
   3   9  -4  373.86   32.51   0
   3  -9   4  406.40   32.13   0
  -3   9   4  352.95   33.24   0
  -3  -9  -4  337.58   33.66   0
  -3  -9   4  341.95   32.25   0
   3   9   4  344.87   31.22   0
  -3  -9   4  360.69   32.90   0
   3  -9  -4  325.99   32.77   0
  -3   9  -4  364.79   30.37   0
   3  -9  -4  361.06   30.82   0
  -4   9   4  482.66   47.36   0
  -4  -9  -4  510.88   46.80   0
   4   9  -4  556.91   46.89   0
   4  -9   4  548.03   48.01   0
   4  -9   4  610.16   46.69   0
  -4  -9   4  391.70   43.01   0
   4   9   4  511.23   42.22   0
  -4  -9   4  540.47   44.26   0
   4  -9  -4  445.47   44.02   0
   4  -9  -4  499.76   41.59   0
  -5   9   4  300.11   30.03   0
  -5  -9  -4  292.53   29.12   0
  -5  -9  -4  303.14   30.93   0
   5  -9   4  344.93   28.91   0
   5   9  -4  304.14   29.09   0
   5  -9   4  286.29   30.60   0
   5  -9  -4  317.53   31.87   0
   5  -9  -4  300.99   27.10   0
  -5  -9   4  276.56   30.19   0
  -5  -9   4  244.27   29.58   0
   5   9   4  281.84   27.70   0
   6   9  -4   80.38   15.40   0
   6   9  -4   73.26   12.05   0
   6  -9   4   77.60   15.63   0
  -6  -9  -4   86.83   14.14   0
  -6  -9  -4  108.16   16.20   0
  -6   9   4   78.29   13.68   0
   6  -9   4   91.22   15.03   0
   6  -9  -4   92.81   15.12   0
  -6  -9   4   93.79   16.96   0
   6   9   4   78.93   12.79   0
   6  -9  -4   89.59   18.19   0
  -6  -9   4  120.72   18.40   0
   7  -9   4   49.99   16.21   0
   7   9  -4   45.30   15.84   0
   7  -9   4   19.37   10.85   0
   7   9  -4   19.16   11.16   0
  -7  -9  -4   45.14   13.15   0
  -7  -9   4   22.48   15.28   0
  -7  -9   4   33.06   17.57   0
   7  -9  -4   19.08   17.67   0
   7  -9  -4   33.97   11.50   0
   7   9   4   30.42   11.86   0
   0  10   4  347.53   28.29   0
   0 -10  -4  319.09   28.56   0
   0 -10   4  282.63   27.79   0
   0  10  -4  323.78   27.46   0
  -1  10   4  264.39   23.87   0
   1  10  -4  272.37   23.04   0
   1 -10   4  227.23   22.82   0
  -1 -10  -4  279.06   24.62   0
   1 -10  -4  285.35   24.70   0
  -1  10  -4  259.39   23.67   0
   1  10   4  272.53   24.38   0
   2 -10   4  416.83   37.54   0
  -2  10   4  439.95   38.82   0
   2  10  -4  506.57   38.00   0
  -2 -10  -4  394.16   39.16   0
  -2 -10   4  428.73   35.90   0
  -2  10  -4  357.17   33.96   0
   2 -10  -4  395.77   36.60   0
   2 -10  -4  422.59   34.78   0
   2  10   4  400.02   34.84   0
  -3 -10  -4  221.02   23.91   0
  -3  10   4  209.24   23.01   0
   3 -10   4  268.23   21.59   0
   3  10  -4  221.54   21.82   0
  -3 -10   4  207.64   21.20   0
   3 -10  -4  218.44   22.45   0
   3 -10  -4  209.32   19.00   0
  -3  10  -4  180.19   18.18   0
   3  10   4  213.56   19.55   0
  -3 -10   4  150.06   20.49   0
   4 -10   4  437.81   39.99   0
  -4 -10  -4  435.08   42.31   0
  -4  10   4  440.02   41.53   0
  -4 -10  -4  464.97   41.03   0
   4 -10   4  480.43   42.43   0
   4  10  -4  503.98   40.63   0
   4 -10  -4  475.98   40.31   0
   4 -10  -4  496.89   43.92   0
   4  10   4  510.46   41.07   0
  -4 -10   4  488.84   43.14   0
  -4  10  -4  417.97   39.43   0
  -4 -10   4  384.57   41.74   0
  -5 -10  -4   21.36    9.77   0
   5 -10   4   17.92    8.51   0
  -5 -10  -4   13.61    7.53   0
  -5  10   4    6.42    8.99   0
   5 -10   4   16.26    6.54   0
   5  10  -4    9.83    6.47   0
   5 -10  -4   -0.71    6.22   0
  -5 -10   4   -2.14   10.08   0
   5 -10  -4   26.50   11.11   0
  -5 -10   4    1.36    8.20   0
   5  10   4    7.36    7.55   0
   6 -10   4   18.52   12.97   0
   6  10  -4   28.26   11.08   0
  -6 -10  -4   24.83   11.15   0
   6  10  -4   26.45    9.33   0
  -6 -10  -4   28.08   11.99   0
   6 -10   4   24.27    8.52   0
  -6  10   4   37.65   11.17   0
  -6 -10   4   32.21   12.75   0
  -6 -10   4   24.11   13.69   0
   6 -10  -4   21.00   16.26   0
   6  10   4   46.02    9.64   0
   6 -10  -4   24.80    8.88   0
   0 -11  -4  777.92   67.68   0
   0 -11   4  723.30   66.98   0
   0  11  -4  901.51   66.82   0
   1  11  -4 2402.05  184.44   0
   1 -11   4 1991.71  184.33   0
  -1  11   4 2379.65  185.19   0
  -1 -11  -4 2251.36  185.60   0
   1 -11  -4 2207.87  169.47   0
  -1 -11   4 2055.73  169.48   0
   1  11   4 2083.95  169.11   0
  -1  11  -4 1904.77  168.46   0
   2  11  -4 1223.97   97.36   0
  -2  11   4 1195.94   98.32   0
  -2 -11  -4 1094.14   98.71   0
   2 -11   4 1188.37   97.29   0
  -2 -11   4 1010.50   89.49   0
  -2  11  -4 1003.71   88.08   0
   2 -11  -4 1152.75   91.04   0
   2  11   4 1191.25   89.04   0
   2 -11  -4  989.20   88.61   0
  -3  11   4   19.18    7.11   0
   3  11  -4    5.64    5.37   0
   3 -11   4   23.88    5.25   0
  -3 -11  -4   24.33    7.42   0
  -3 -11   4   11.22    7.21   0
   3 -11  -4   15.12    8.91   0
  -3  11  -4   15.89    5.12   0
   3  11   4    7.68    4.79   0
  -3 -11   4    4.48    6.21   0
   3 -11  -4   16.78    5.34   0
   4  11  -4  334.62   30.08   0
   4 -11   4  355.34   29.91   0
  -4 -11  -4  289.63   30.53   0
  -4  11   4  331.16   31.68   0
  -4 -11  -4  314.60   33.28   0
  -4  11  -4  344.89   30.06   0
   4 -11  -4  337.35   34.54   0
   4 -11  -4  390.15   31.12   0
  -4 -11   4  302.09   33.47   0
   4  11   4  332.54   31.46   0
  -4 -11   4  295.10   33.05   0
  -5 -11  -4  203.13   24.49   0
   5 -11   4  155.75   25.69   0
  -5  11   4  218.93   25.25   0
  -5 -11  -4  210.74   27.07   0
   5  11  -4  262.52   23.20   0
   5 -11   4  223.76   22.60   0
  -5 -11   4  270.69   28.44   0
  -5 -11   4  159.73   26.56   0
   5 -11  -4  181.92   27.90   0
   5 -11  -4  242.94   23.15   0
   5  11   4  234.27   24.24   0
   6 -11   4   12.08    9.65   0
   6 -11   4   66.51   14.96   0
  -6 -11  -4   19.85   12.06   0
   6  11  -4   26.44   12.08   0
  -6  11   4   37.40   13.46   0
   6  11  -4   34.13   10.23   0
  -6 -11  -4   44.33   13.85   0
   6 -11  -4   42.95   11.34   0
  -6 -11   4   35.39   15.79   0
   6 -11  -4   52.63   17.81   0
  -6 -11   4   39.99   16.85   0
   6  11   4   44.07   11.86   0
   0  12  -4   67.13    9.06   0
   0  12   4   61.48    9.30   0
   0 -12  -4   47.79    9.12   0
   0 -12   4   63.93    9.52   0
  -1 -12  -4  628.52   53.64   0
   1 -12   4  575.20   52.05   0
   1  12  -4  671.15   51.96   0
  -1  12   4  579.93   52.67   0
   1 -12  -4  662.87   54.43   0
  -1  12  -4  590.30   53.24   0
   1  12   4  738.94   54.35   0
  -1 -12   4  551.20   54.21   0
   2 -12   4  286.89   27.17   0
  -2  12   4  267.42   28.49   0
  -2 -12  -4  310.70   29.60   0
   2  12  -4  337.69   27.35   0
   2 -12  -4  209.93   27.40   0
   2  12   4  268.52   23.95   0
  -2 -12   4  297.80   25.59   0
  -2  12  -4  240.34   22.97   0
   2 -12  -4  250.01   24.02   0
   3  12  -4  686.74   57.22   0
  -3 -12  -4  647.43   59.51   0
   3 -12   4  759.28   57.35   0
  -3  12   4  587.02   58.29   0
  -3 -12   4  720.63   62.96   0
  -3 -12   4  607.35   61.94   0
   3 -12  -4  666.04   63.46   0
   3 -12  -4  781.87   61.06   0
   3  12   4  786.93   61.20   0
  -4  12   4   76.71   13.20   0
   4  12  -4   98.30   13.06   0
  -4 -12  -4   79.17   14.24   0
  -4 -12  -4   74.42   12.79   0
  -4  12  -4   78.41   11.82   0
  -4 -12   4   75.12   15.05   0
   4 -12  -4  112.27   18.48   0
   4 -12  -4   78.60   13.30   0
   4  12   4   93.94   13.35   0
  -4 -12   4   97.52   14.97   0
   5  12  -4   74.55   12.33   0
   5 -12   4   80.76   16.83   0
  -5 -12  -4   85.90   17.72   0
  -5 -12  -4   64.13   13.76   0
  -5  12   4   76.40   14.11   0
   5 -12   4   99.07   14.63   0
   5  12   4  108.25   16.70   0
   5 -12  -4   68.17   11.33   0
  -5 -12   4   59.07   15.79   0
  -5 -12   4   48.27   14.51   0
   5 -12  -4   58.16   16.72   0
  -6 -12  -4   43.35   13.82   0
   6  12  -4   30.87   13.16   0
   6 -12   4   29.04   10.36   0
  -6 -12  -4   39.57   17.58   0
   6  12  -4   29.45   11.06   0
  -6  12   4   34.80   14.06   0
   6 -12   4   33.17   17.28   0
   6 -12  -4   21.84   12.12   0
   6  12   4   49.74   12.50   0
  -6 -12   4   29.85   15.52   0
  -6 -12   4   35.91   16.25   0
   6 -12  -4   62.22   20.11   0
   0 -13   4  104.82   14.03   0
   0 -13  -4  121.03   15.19   0
   0  13  -4  114.00   13.06   0
   0  13   4  122.13   14.40   0
  -1 -13  -4  164.99   19.69   0
  -1  13   4  159.65   18.04   0
   1 -13   4  162.11   17.18   0
   1  13  -4  168.12   16.59   0
  -1  13  -4  155.18   16.19   0
   1  13   4  174.42   17.28   0
  -1 -13   4  161.86   18.33   0
   1 -13  -4  153.61   17.74   0
   2 -13   4    0.27    5.04   0
  -2  13   4   10.13    6.99   0
  -2 -13  -4    0.83    7.32   0
   2  13  -4    6.39    4.73   0
   2 -13  -4   -5.79    9.43   0
   2  13   4   11.13    6.09   0
  -2  13  -4    2.73    4.87   0
   2 -13  -4    2.94    5.87   0
  -2 -13   4    1.73    6.26   0
  -3 -13  -4  142.79   20.56   0
   3  13  -4  134.54   15.64   0
  -3  13   4  116.34   18.48   0
   3 -13   4  143.03   15.77   0
   3 -13  -4   81.55   15.64   0
   3  13   4  132.46   15.03   0
  -3  13  -4  106.24   13.13   0
   3 -13  -4   98.29   14.23   0
  -3 -13   4  116.94   17.55   0
  -3 -13   4  102.53   16.09   0
   4 -13   4  109.41   15.98   0
   4  13  -4  129.35   16.23   0
  -4 -13  -4  144.74   22.20   0
  -4  13   4  133.95   19.82   0
  -4 -13  -4  125.49   19.11   0
  -4 -13   4  139.87   20.64   0
   4 -13  -4  131.47   19.33   0
  -4  13  -4   86.55   13.45   0
   4 -13  -4   76.41   13.83   0
   4  13   4  103.46   15.95   0
  -5 -13  -4   75.41   18.15   0
   5  13  -4  124.81   17.55   0
  -5 -13  -4  145.96   21.73   0
   5 -13   4  132.40   17.33   0
   5 -13   4   79.79   18.82   0
  -5  13   4   98.60   16.48   0
   5 -13  -4  132.28   17.90   0
   5  13   4   88.49   14.90   0
  -5 -13   4   93.84   19.47   0
   5 -13  -4  105.68   19.70   0
  -5 -13   4   93.70   18.17   0
   0  14   4   11.59    6.04   0
   0 -14   4   15.66    6.53   0
   0 -14  -4    3.14    6.91   0
   0  14  -4   19.30    5.75   0
  -1  14   4  134.56   16.61   0
   1 -14   4  113.31   14.96   0
   1  14  -4  127.61   14.47   0
  -1 -14  -4  131.47   17.93   0
   1 -14  -4  154.55   16.63   0
  -1  14  -4  108.62   14.51   0
  -1 -14   4  133.99   17.10   0
   1  14   4  131.99   16.06   0
  -2 -14  -4   55.41   11.49   0
   2  14  -4   48.83    8.18   0
   2 -14   4   55.47    9.48   0
  -2  14   4   47.14   10.14   0
  -2  14  -4   34.83    7.39   0
   2 -14  -4   38.09   13.45   0
   2  14   4   42.74    9.37   0
   2 -14  -4   53.51    8.97   0
  -2 -14   4   50.34    9.50   0
   3 -14   4   26.40    8.46   0
  -3 -14  -4   33.95   13.01   0
   3  14  -4   36.14    8.23   0
  -3  14   4   25.32    9.87   0
   3 -14  -4   35.92    8.39   0
   3 -14  -4   43.72   13.65   0
  -3 -14   4   30.86   11.05   0
   3  14   4   34.92    8.99   0
  -3 -14   4   23.42   10.23   0
  -3  14  -4   19.47    7.48   0
  -4 -14  -4   16.03   13.11   0
   4  14  -4   25.84    7.90   0
   4 -14   4   17.79    7.61   0
  -4 -14  -4   13.95   10.65   0
  -4  14   4   24.53   11.73   0
  -4  14  -4    7.03    7.62   0
   4  14   4   21.90    9.39   0
   4 -14  -4   32.92    8.73   0
   4 -14  -4  -11.64   13.75   0
  -4 -14   4   25.32   12.23   0
  -4 -14   4   15.52   12.51   0
   5 -14   4   31.75   17.32   0
  -5  14   4    3.75   12.80   0
   5  14  -4    6.12    9.76   0
  -5 -14  -4   22.78   15.96   0
   5 -14   4   27.67   10.78   0
  -5 -14  -4   22.33   12.60   0
  -5 -14   4   26.44   15.68   0
  -5 -14   4   36.57   16.70   0
   5 -14  -4   30.87   10.97   0
   5 -14  -4   16.96   16.12   0
   5  14   4   32.80   11.50   0
   0  15  -4 1579.28  129.39   0
   0 -15  -4 1699.49  131.26   0
   0 -15   4 1444.81  130.20   0
   0  15   4 1545.98  130.14   0
  -1 -15  -4  378.35   39.31   0
  -1  15   4  443.75   38.97   0
   1 -15   4  422.54   38.19   0
   1  15  -4  424.53   36.94   0
   1 -15  -4  382.00   36.83   0
  -1 -15   4  377.30   37.03   0
   1  15   4  462.57   36.86   0
  -1  15  -4  375.56   35.49   0
   2  15  -4   64.17   10.19   0
  -2 -15  -4   66.69   12.71   0
   2 -15   4   66.04   10.96   0
  -2  15   4   62.55   11.62   0
  -2 -15   4   55.20   11.48   0
   2 -15  -4   46.01   10.24   0
   2  15   4   47.44    9.91   0
  -2  15  -4   72.54   11.36   0
   2 -15  -4   60.74   17.46   0
   3  15  -4  316.02   29.84   0
   3 -15   4  312.20   30.33   0
  -3  15   4  349.52   33.56   0
  -3 -15  -4  265.02   35.09   0
   3  15   4  302.63   28.58   0
   3 -15  -4  301.81   34.89   0
  -3 -15   4  309.91   32.39   0
  -3 -15   4  260.56   30.98   0
   3 -15  -4  317.53   28.69   0
  -3  15  -4  227.80   26.84   0
   4  15  -4  155.50   19.50   0
  -4 -15  -4  204.86   30.44   0
   4 -15   4  158.38   20.79   0
  -4 -15  -4  108.61   19.76   0
  -4  15   4  210.06   25.41   0
   4 -15  -4  140.85   20.17   0
  -4 -15   4  124.06   20.21   0
   4 -15  -4  137.85   24.97   0
  -4  15  -4  112.15   17.55   0
   4  15   4  159.44   20.41   0
  -4 -15   4  148.85   23.40   0
   0  16  -4   89.52   12.29   0
   0 -16  -4  108.69   17.40   0
   0 -16   4  104.08   16.43   0
   0  16   4   95.74   16.02   0
   1 -16   4   75.49   12.17   0
   1  16  -4   73.66   11.02   0
  -1  16   4   62.56   11.69   0
  -1 -16  -4   81.97   14.89   0
   1 -16  -4   71.04   12.92   0
  -1 -16   4   61.43   12.61   0
   1  16   4   72.17   11.75   0
  -1  16  -4   68.74   10.11   0
  -2 -16  -4   24.50   13.35   0
  -2  16   4   11.33   10.59   0
   2 -16   4   19.09    7.64   0
   2  16  -4    1.13    7.47   0
  -2  16  -4   22.62    7.47   0
  -2 -16   4   16.19   11.11   0
   2  16   4   23.70    8.56   0
   2 -16  -4   15.96   15.95   0
   2 -16  -4   20.26    9.68   0
   3 -16   4  194.29   23.97   0
   3  16  -4  238.45   24.04   0
  -3 -16  -4  233.30   31.82   0
  -3  16   4  206.83   28.04   0
   3 -16  -4  212.85   23.92   0
   3  16   4  208.83   23.58   0
  -3 -16   4  243.01   29.16   0
   3 -16  -4  204.11   28.97   0
  -3 -16   4  164.81   26.79   0
  -3  16  -4  156.59   21.42   0
   0  17   4   13.09    9.52   0
   0  17  -4   -5.65    7.64   0
   0 -17   4    4.00   10.03   0
   0 -17  -4   15.83   12.08   0
  -1  17   4   55.77   12.69   0
  -1 -17  -4   54.22   15.59   0
   1  17  -4   26.38    9.20   0
   1 -17   4   45.92   11.71   0
  -1 -17   4   41.07   13.42   0
   1 -17  -4   34.76   11.78   0
  -1  17  -4   39.02    9.27   0
   1  17   4   36.19   10.93   0
  -2 -17  -4   37.36   15.98   0
  -2  17   4   30.85   13.74   0
   2  17  -4   21.22    8.46   0
   2 -17   4   35.35   10.57   0
   2 -17  -4   33.85   10.54   0
   2  17   4   26.01   10.84   0
   2 -17  -4   18.20   18.29   0
  -2  17  -4   35.70    9.22   0
  -2 -17   4   56.96   15.11   0
   0 -18  -4  181.49   25.50   0
   0 -18   4  149.89   23.55   0
   0  18   4  109.09   18.00   0
   0  18  -4  139.07   19.49   0
   1  18  -4   61.30   10.84   0
  -1 -18  -4   27.95   18.37   0
   1 -18   4   32.37   11.83   0
  -1  18   4   48.65   13.18   0
   1  18   4   55.45   11.90   0
  -1  18  -4   40.81   11.30   0
  -1 -18   4   54.13   14.65   0
   0   0   5    3.91    1.72   0
   0   0  -5    3.45    1.89   0
   0   0   5    2.51    0.85   0
  -2   0   5  868.30   76.43   0
   2   0  -5  896.54   76.29   0
   2   0  -5  900.50   76.65   0
   2   0  -5  935.01   77.25   0
  -2   0   5  924.43   77.24   0
   2   0   5 1052.81   76.35   0
   3   0  -5 1119.22   87.44   0
   3   0  -5 1057.57   87.83   0
   3   0   5 1035.44   86.07   0
  -3   0   5 1068.22   87.92   0
   3   0   5  931.15   86.73   0
   3   0  -5 1034.18   86.83   0
  -3   0   5 1140.22   87.12   0
   4   0  -5  371.77   35.41   0
   4   0   5  369.97   34.93   0
   4   0  -5  444.30   36.45   0
  -4   0   5  421.74   36.33   0
   4   0  -5  357.89   34.71   0
   4   0   5  452.75   34.11   0
   5   0  -5  837.08   82.43   0
   5   0   5  992.23   81.14   0
   5   0  -5 1159.15   83.87   0
   5   0   5  861.85   82.17   0
   5   0  -5 1004.60   82.37   0
  -5   0   5 1040.30   83.65   0
  -6   0   5    1.63    7.89   0
   6   0   5    7.54    5.12   0
   6   0  -5   -1.66    7.96   0
   6   0  -5    5.53    6.55   0
   6   0   5   -1.99    6.77   0
   6   0   5   -2.20    6.55   0
   6   0  -5   13.53    8.26   0
   7   0  -5  147.83   24.77   0
   7   0  -5  180.83   22.69   0
   7   0   5  161.51   23.64   0
   7   0   5  218.28   23.99   0
   7   0  -5  167.50   25.01   0
  -7   0   5  182.97   25.90   0
   7   0   5  193.03   19.45   0
   8   0   5   39.23   15.11   0
   8   0   5   18.92   14.46   0
   8   0  -5   47.11   15.85   0
   8   0   5   42.76   10.37   0
   8   0  -5   40.71   15.85   0
   8   0  -5   45.09   16.05   0
  -8   0   5   68.25   19.61   0
   0  -1  -5  622.27   43.10   0
   0   1   5  529.31   43.66   0
   0   1  -5  451.27   43.48   0
   0  -1  -5  460.06   43.55   0
   0  -1   5  550.61   43.75   0
  -1   1   5 3945.58  312.95   0
   1   1  -5 3695.74  313.44   0
   1   1  -5 3715.32  312.80   0
  -1   1   5 4018.38  313.67   0
   1   1  -5 3896.54  312.70   0
  -1  -1   5 3508.01  307.18   0
  -1  -1   5 4001.30  307.89   0
   1  -1  -5 3996.21  307.92   0
  -1  -1   5 3584.94  307.04   0
   1   1   5 3828.00  306.95   0
  -2   1   5  847.66   70.66   0
   2   1  -5  829.83   69.90   0
  -2   1   5  828.96   69.82   0
   2   1  -5  801.48   69.62   0
   2   1  -5  936.74   70.68   0
  -2  -1   5  766.94   67.45   0
   2  -1  -5  825.99   67.83   0
  -2  -1   5  953.61   68.64   0
  -2  -1   5  787.50   67.75   0
   2  -1  -5  908.66   68.60   0
   2   1   5  761.40   67.29   0
   2  -1  -5  750.88   67.26   0
   3   1  -5  577.59   45.25   0
  -3   1   5  465.67   44.01   0
   3   1  -5  528.66   44.12   0
  -3   1   5  534.51   45.25   0
   3   1  -5  520.15   44.44   0
   3  -1  -5  511.00   46.06   0
  -3  -1   5  506.49   47.17   0
   3   1   5  605.24   45.19   0
   3  -1  -5  578.10   47.52   0
   3  -1  -5  568.21   46.83   0
   3   1   5  530.57   46.26   0
   4   1  -5  253.52   22.69   0
   4  -1   5  218.85   20.51   0
   4   1  -5  203.25   21.65   0
   4  -1   5  268.47   21.65   0
  -4   1   5  223.34   21.20   0
  -4   1   5  221.33   22.65   0
   4   1  -5  234.50   21.41   0
   4   1   5  180.75   20.37   0
   4  -1  -5  217.28   20.25   0
  -4  -1   5  239.34   22.12   0
   4   1   5  249.46   19.15   0
   4  -1  -5  227.44   21.93   0
   4  -1  -5  200.16   20.98   0
   5   1  -5 1689.54  123.63   0
   5   1  -5 1363.66  122.18   0
   5  -1   5 1492.88  122.50   0
   5   1  -5 1519.53  122.81   0
  -5   1   5 1359.79  123.06   0
   5  -1   5 1358.56  122.04   0
   5  -1   5 1545.70  121.47   0
   5  -1  -5 1384.31  110.00   0
   5   1   5 1162.56  109.85   0
   5  -1  -5 1507.82  111.66   0
   5  -1  -5 1258.11  110.48   0
  -5  -1   5 1313.04  111.17   0
  -6   1   5   86.80   13.94   0
   6   1  -5  100.36   15.40   0
   6   1  -5   59.00   12.31   0
   6  -1   5   75.56   12.16   0
   6  -1   5  111.90   14.76   0
   6   1  -5   74.76   11.94   0
   6  -1   5  105.80   12.30   0
  -6  -1   5   45.25   11.25   0
   6  -1  -5   66.62   11.11   0
   6   1   5   74.19   12.35   0
   6   1   5   62.17    9.63   0
   6  -1  -5   90.66   13.82   0
   6  -1  -5   76.28   12.48   0
   6   1   5   81.07   12.24   0
   7   1  -5  945.61   82.65   0
  -7   1   5  991.05   83.12   0
   7   1  -5 1031.66   82.17   0
   7  -1   5  795.60   81.37   0
   7  -1   5  925.76   79.67   0
   7  -1   5  957.01   81.72   0
   7   1  -5  977.98   82.56   0
   7   1   5  870.82   78.94   0
  -7  -1   5  938.05   80.65   0
   7   1   5  959.85   79.53   0
   7  -1  -5  894.90   78.73   0
   7  -1  -5  894.58   80.16   0
   8   1  -5   -8.83   13.25   0
   8  -1   5  -11.31    8.57   0
   8   1  -5   -6.81   13.58   0
   8  -1   5   12.33   13.67   0
   8   1  -5  -15.83   12.80   0
  -8   1   5    6.99   15.98   0
   8  -1   5   15.59   14.91   0
   8  -1  -5   -4.37   15.62   0
  -8  -1   5   -0.72   16.03   0
   8   1   5   -1.95   12.96   0
   8   1   5   -7.56   12.66   0
   8  -1  -5   -5.81   14.71   0
   0   2   5 1963.26  170.14   0
   0  -2  -5 2070.82  170.32   0
   0   2   5 2291.97  169.88   0
   0  -2   5 2033.85  170.29   0
   1   2  -5 3742.99  294.99   0
   1   2  -5 3257.23  294.88   0
  -1   2   5 3722.22  295.25   0
   1   2  -5 3603.40  295.68   0
  -1  -2  -5 4150.98  295.00   0
  -1   2   5 3787.35  295.92   0
  -1  -2  -5 3186.83  294.95   0
   1  -2  -5 3848.72  291.27   0
  -1  -2   5 3542.47  291.37   0
   1   2   5 3717.23  291.27   0
  -1  -2   5 3514.86  292.03   0
  -1  -2   5 3316.01  291.22   0
  -2   2   5 1040.32   85.67   0
   2   2  -5 1118.97   84.79   0
  -2  -2  -5  978.08   84.53   0
   2   2  -5 1021.98   84.81   0
   2   2  -5 1133.43   85.57   0
  -2   2   5  907.98   84.73   0
  -2  -2   5 1147.17   93.56   0
   2  -2  -5 1023.13   92.98   0
   2  -2  -5 1283.42   94.53   0
  -2  -2   5 1076.92   94.00   0
   2   2   5 1163.33   93.22   0
  -3   2   5  449.71   40.30   0
   3  -2   5  503.28   39.92   0
   3   2  -5  449.30   40.41   0
   3   2  -5  467.25   41.05   0
   3   2  -5  524.94   40.48   0
   3  -2   5  464.04   39.91   0
  -3   2   5  474.42   41.34   0
   3   2   5  440.22   37.69   0
   3  -2  -5  494.07   39.14   0
   3  -2  -5  413.51   37.37   0
  -3  -2   5  391.38   37.90   0
  -3  -2   5  492.64   39.01   0
  -4   2   5 1182.93  114.85   0
   4   2  -5 1469.48  116.01   0
   4   2  -5 1430.77  115.49   0
   4  -2   5 1419.56  114.94   0
   4  -2   5 1367.18  114.67   0
   4   2  -5 1419.53  115.28   0
  -4   2   5 1373.10  116.18   0
  -4  -2  -5 1498.67  114.16   0
  -4  -2   5 1373.97  120.55   0
   4  -2  -5 1497.49  119.52   0
   4  -2  -5 1620.35  121.23   0
   4  -2  -5 1251.23  119.90   0
   4   2   5 1516.60  119.85   0
   5   2  -5   40.33    8.78   0
   5  -2   5   39.43    7.29   0
  -5  -2  -5   48.24    6.52   0
  -5   2   5   34.36   10.01   0
   5  -2   5   39.75    8.34   0
   5  -2   5   31.30    7.42   0
   5   2  -5   37.04    8.63   0
   5   2  -5   38.34    8.52   0
  -5  -2   5   28.39    8.91   0
   5  -2  -5   32.79    6.68   0
   5  -2  -5   32.03    9.20   0
   5  -2  -5   40.72    9.23   0
   5   2   5   28.67    7.31   0
   6   2  -5  235.67   24.71   0
   6   2  -5  215.61   24.28   0
   6  -2   5  216.88   23.99   0
  -6   2   5  248.79   25.59   0
   6  -2   5  234.54   22.62   0
   6   2  -5  227.73   24.11   0
   6  -2   5  218.72   23.81   0
   6  -2  -5  190.06   24.01   0
   6  -2  -5  234.03   25.40   0
   6   2   5  210.58   23.02   0
  -6  -2   5  235.55   25.09   0
   6  -2  -5  216.61   22.42   0
   7   2  -5  198.16   25.96   0
   7  -2   5  212.17   23.77   0
  -7   2   5  260.03   27.81   0
   7  -2   5  241.09   26.28   0
   7   2  -5  178.09   26.53   0
   7  -2   5  203.85   26.28   0
   7   2  -5  260.82   27.41   0
   7   2   5  225.29   26.97   0
  -7  -2   5  179.79   28.23   0
   7  -2  -5  231.07   27.85   0
   7  -2  -5  218.05   27.36   0
   7   2   5  196.16   25.82   0
   7  -2  -5  254.09   25.78   0
   8   2  -5   -2.79   14.73   0
   8  -2   5   25.50   15.00   0
   8   2  -5    1.29   13.48   0
   8  -2   5    0.33   10.64   0
  -8   2   5  -25.83   13.43   0
   8   2  -5    3.69   14.01   0
   8  -2   5   44.58   17.33   0
   8   2   5   45.27   16.70   0
   8  -2  -5  -11.66   16.25   0
  -8  -2   5   -8.21   15.88   0
   8  -2  -5   16.73   20.03   0
   8  -2  -5    7.29   16.14   0
   8   2   5  -16.30   13.05   0
   0   3   5   65.30    5.84   0
   0  -3   5   59.84    5.14   0
   0  -3  -5   54.57    5.79   0
   0  -3  -5   49.23    6.45   0
  -1   3   5 1567.95  132.30   0
   1   3  -5 1391.70  131.35   0
   1   3  -5 1659.90  131.42   0
  -1   3   5 1841.96  131.89   0
   1  -3  -5 1784.76  138.40   0
  -1  -3   5 1587.94  137.38   0
   1  -3  -5 1628.83  137.32   0
  -1  -3   5 1740.75  138.23   0
   1   3   5 1690.70  137.39   0
  -2   3   5 1281.24  105.49   0
   2   3  -5 1226.21  105.27   0
   2   3  -5 1306.17  105.36   0
  -2  -3  -5 1133.87  105.20   0
   2   3  -5 1345.29  106.03   0
  -2   3   5 1429.74  106.46   0
   2  -3  -5 1330.24  108.03   0
   2   3   5 1456.39  106.97   0
   2  -3  -5 1403.59  106.74   0
  -2  -3   5 1178.93  107.57   0
  -2  -3   5 1146.51  106.97   0
  -3   3   5  463.13   41.79   0
   3   3  -5  515.17   42.53   0
   3  -3   5  487.20   41.31   0
   3   3  -5  579.60   42.15   0
  -3  -3  -5  516.91   40.79   0
   3   3  -5  507.78   41.93   0
  -3   3   5  508.34   42.93   0
  -3  -3  -5  457.61   41.55   0
   3  -3   5  415.88   41.27   0
   3  -3  -5  445.66   36.70   0
   3   3   5  502.91   37.26   0
  -3  -3   5  392.12   37.28   0
  -3  -3   5  392.91   37.78   0
   4   3  -5 1160.41   97.17   0
   4  -3   5 1046.74   96.55   0
   4   3  -5 1281.27   97.38   0
  -4   3   5 1044.68   96.83   0
  -4   3   5 1358.57   98.54   0
  -4  -3  -5 1183.67   96.00   0
   4  -3   5  974.41   96.39   0
   4   3  -5 1344.70   97.99   0
   4  -3  -5 1114.31   97.41   0
  -4  -3   5 1189.70   98.87   0
   4   3   5 1261.18   98.03   0
   4  -3  -5 1156.17   99.05   0
   5  -3   5 1171.66  101.10   0
   5   3  -5 1398.31  102.17   0
  -5   3   5 1281.36  102.81   0
   5   3  -5 1060.78  101.35   0
  -5   3   5 1152.48  101.20   0
   5   3  -5 1214.97  101.96   0
  -5  -3  -5 1190.49  100.14   0
   5  -3   5 1269.91  101.17   0
   5   3   5 1131.70  101.35   0
   5  -3  -5 1386.04  103.33   0
   5  -3  -5 1052.01  101.67   0
  -5  -3   5 1108.35  102.24   0
   5  -3  -5 1405.50  101.41   0
   6   3  -5   28.25    9.84   0
   6   3  -5   60.36   11.37   0
   6  -3   5   49.63   10.56   0
   6   3  -5   60.88   11.45   0
   6  -3   5   60.93   10.43   0
  -6  -3  -5   66.42    8.63   0
  -6   3   5   48.54   11.82   0
   6  -3   5   52.47    9.54   0
   6  -3  -5   47.75   10.38   0
   6  -3  -5   50.62    9.06   0
   6  -3  -5   62.93   13.61   0
  -6  -3   5   61.08   12.33   0
   6   3   5   57.52   10.87   0
   7  -3   5  287.38   30.60   0
   7   3  -5  304.34   31.20   0
   7  -3   5  260.49   31.46   0
   7  -3   5  286.98   29.46   0
  -7   3   5  306.98   32.25   0
   7   3  -5  296.45   32.02   0
   7   3   5  263.21   29.57   0
  -7  -3   5  257.66   31.98   0
   7   3   5  281.11   29.99   0
   7  -3  -5  239.19   31.34   0
   7  -3  -5  280.51   28.65   0
   7  -3  -5  278.54   30.89   0
   0  -4  -5  453.52   40.27   0
   0   4   5  520.67   40.31   0
   0  -4  -5  474.50   40.74   0
   0  -4   5  490.39   39.84   0
   1   4  -5  649.73   49.70   0
   1  -4   5  592.65   49.41   0
   1   4  -5  567.66   49.73   0
   1  -4  -5  638.69   54.97   0
  -1  -4   5  577.08   53.90   0
   1   4   5  656.71   54.02   0
   1  -4  -5  759.16   54.10   0
  -1  -4   5  634.90   54.79   0
   2   4  -5 1305.04   96.81   0
  -2   4   5 1012.81   97.37   0
   2  -4   5 1218.63   96.31   0
   2   4  -5 1173.56   96.83   0
   2  -4  -5 1143.68   92.05   0
   2   4   5 1122.72   92.23   0
   2  -4  -5 1164.63   93.51   0
  -2  -4   5  995.31   92.35   0
  -2  -4   5 1189.08   93.28   0
   3  -4   5   53.14    6.42   0
   3   4  -5   53.14    7.48   0
   3   4  -5   67.46    8.45   0
  -3  -4  -5   54.90    5.99   0
  -3  -4  -5   37.66    6.81   0
  -3   4   5   63.87    7.78   0
   3   4  -5   53.97    7.69   0
  -3   4   5   43.10    7.94   0
  -3  -4   5   73.82    9.63   0
   3  -4  -5   52.54    6.89   0
  -3  -4   5   52.52    8.32   0
   3   4   5   52.26    7.62   0
   3  -4  -5   64.90   10.19   0
   4   4  -5  127.80   13.69   0
   4  -4   5  125.17   13.24   0
  -4   4   5  108.11   14.71   0
  -4  -4  -5  110.50   11.72   0
   4   4  -5  130.35   14.44   0
  -4   4   5  103.79   13.19   0
   4   4  -5  122.79   13.64   0
   4  -4   5  140.56   12.78   0
   4  -4  -5  154.96   16.94   0
   4  -4  -5  141.94   13.58   0
  -4  -4   5  105.26   14.75   0
   4   4   5  125.37   14.27   0
  -4  -4   5  143.60   15.98   0
  -5   4   5 1227.32  106.82   0
  -5  -4  -5 1320.02  104.67   0
   5  -4   5 1236.03  105.60   0
   5   4  -5 1450.40  106.59   0
   5   4  -5 1215.06  106.15   0
   5  -4   5 1253.60  105.42   0
   5   4  -5 1172.46  105.68   0
  -5   4   5 1281.11  105.82   0
   5  -4  -5 1031.70   87.31   0
   5  -4  -5 1157.50   85.53   0
  -5  -4   5  940.20   86.09   0
  -5  -4   5 1036.46   87.04   0
   5  -4  -5  929.75   86.07   0
   6  -4   5  752.33   63.06   0
   6   4  -5  775.95   63.45   0
  -6   4   5  698.53   63.64   0
  -6  -4  -5  804.44   60.95   0
   6   4  -5  688.53   62.83   0
   6  -4   5  669.98   61.94   0
   6  -4   5  677.47   61.96   0
   6   4  -5  690.50   62.49   0
   6  -4  -5  589.45   58.41   0
   6  -4  -5  684.34   58.02   0
   6  -4  -5  606.07   56.15   0
  -6  -4   5  670.99   58.96   0
   6   4   5  711.79   57.31   0
   7   4  -5    8.00    9.27   0
   7  -4   5    8.56   10.75   0
   7   4  -5   -3.06   10.86   0
   7  -4   5    0.13    9.29   0
   7  -4   5    2.69    9.52   0
  -7  -4  -5  -10.78    6.26   0
   7   4   5   -6.77    9.94   0
   7  -4  -5    5.62    9.98   0
   7  -4  -5   -1.13    7.56   0
  -7  -4   5   -1.99   11.51   0
   7   4   5    8.44    9.78   0
   7  -4  -5  -18.43   12.04   0
   0  -5   5  464.27   39.53   0
   0   5   5  470.30   39.94   0
   0  -5  -5  510.23   40.17   0
   0   5  -5  471.90   39.23   0
  -1   5   5  252.10   20.99   0
   1  -5   5  230.72   20.08   0
  -1  -5  -5  238.31   20.98   0
   1   5   5  222.00   20.60   0
   1  -5  -5  243.68   20.64   0
   1  -5  -5  234.55   21.81   0
  -1  -5   5  253.21   20.69   0
  -2   5   5  188.36   17.49   0
   2   5  -5  200.36   17.14   0
  -2  -5  -5  203.64   17.65   0
   2  -5   5  178.33   16.55   0
  -2  -5   5  173.98   17.94   0
   2   5   5  203.51   17.91   0
   2  -5  -5  186.92   19.29   0
  -2  -5   5  206.40   19.12   0
   2  -5  -5  219.95   17.69   0
   3   5  -5  884.77   73.26   0
  -3  -5  -5  836.21   72.54   0
   3  -5   5  862.59   72.77   0
  -3   5   5  876.84   73.52   0
   3   5  -5  954.58   73.69   0
  -3  -5   5  910.97   72.96   0
   3  -5  -5  846.42   71.95   0
   3   5   5  808.41   72.25   0
   3  -5  -5  895.27   73.90   0
  -3  -5   5  891.56   73.54   0
   4   5  -5 1265.65   92.99   0
  -4  -5  -5 1052.33   91.75   0
   4  -5   5 1188.75   92.81   0
   4  -5   5 1028.53   92.08   0
  -4   5   5 1151.14   92.94   0
   4   5  -5 1183.64   93.21   0
  -4  -5  -5  947.36   92.52   0
   4  -5  -5 1202.14   92.37   0
  -4  -5   5 1049.27   91.08   0
   4   5   5 1061.00   90.41   0
  -4  -5   5 1039.10   91.48   0
  -5   5   5  730.54   67.15   0
   5   5  -5  790.60   67.72   0
  -5  -5  -5  899.42   66.32   0
  -5  -5  -5  732.59   67.15   0
   5  -5  -5  943.43   82.12   0
   5  -5  -5  973.10   84.46   0
  -5  -5   5  963.34   84.11   0
   5   5   5 1051.24   83.09   0
   6   5  -5   23.30    8.86   0
   6  -5   5   25.00    8.67   0
   6   5  -5   20.70    7.61   0
  -6  -5  -5    7.61    5.99   0
   6  -5   5   11.96    6.90   0
   6  -5  -5   24.31    6.74   0
   6  -5  -5   22.36   11.27   0
   6  -5  -5    3.71    7.75   0
  -6  -5   5    4.59    9.68   0
   6   5   5    7.76    7.22   0
   7   5  -5    6.59    9.44   0
   7  -5   5   22.52    9.71   0
   7   5  -5   10.53   11.30   0
   7  -5   5    4.46    9.54   0
   7  -5   5   22.43   10.49   0
  -7  -5  -5   -8.61    6.71   0
   7   5   5    6.93   10.95   0
  -7  -5   5   18.91   13.27   0
   7  -5  -5   12.21   11.79   0
   7  -5  -5   24.21    8.50   0
   7  -5  -5   -6.71   13.01   0
   0  -6   5 2170.67  173.00   0
   0   6  -5 2045.16  172.66   0
   0  -6  -5 2160.56  173.52   0
  -1  -6  -5 1218.18  101.76   0
   1  -6   5 1128.41  100.87   0
   1   6  -5 1213.27  101.05   0
  -1   6   5 1392.27  101.80   0
   1  -6  -5 1399.80  101.00   0
   1  -6  -5 1421.60  102.15   0
  -1   6  -5 1060.35   99.96   0
   1   6   5 1135.84  100.76   0
  -1  -6   5 1148.54  100.77   0
  -2   6   5 1465.78  105.59   0
   2  -6   5 1227.93  104.46   0
  -2  -6  -5 1159.63  105.25   0
   2   6  -5 1263.86  104.81   0
   2  -6  -5 1154.30  101.46   0
  -2  -6   5 1164.89  100.59   0
   2  -6  -5 1097.97  100.01   0
   2   6   5 1385.35  100.57   0
  -2  -6   5 1300.23  101.57   0
   3   6  -5  330.58   26.43   0
   3  -6   5  270.23   25.64   0
  -3  -6  -5  337.11   25.91   0
  -3  -6  -5  253.18   26.55   0
   3   6   5  357.07   29.65   0
  -3  -6   5  317.25   30.75   0
   3  -6  -5  345.68   31.53   0
   3  -6  -5  326.29   29.03   0
  -4  -6  -5   65.62    9.82   0
   4   6  -5   59.58   10.12   0
  -4   6   5   57.16    9.24   0
  -4  -6  -5   67.77    8.60   0
   4  -6   5   54.88    9.86   0
   4  -6   5   71.20    8.92   0
   4   6  -5   64.31   10.07   0
  -4  -6   5   89.03   12.12   0
   4  -6  -5   77.54   12.42   0
   4  -6  -5   72.03    9.43   0
   4   6   5   63.59   10.37   0
  -4  -6   5   60.20   11.16   0
   5  -6   5  642.87   53.57   0
  -5  -6  -5  622.11   53.09   0
  -5   6   5  568.52   54.05   0
   5  -6   5  660.81   54.43   0
   5   6  -5  662.59   54.32   0
   5   6  -5  645.95   54.89   0
  -5  -6  -5  577.05   54.26   0
  -5  -6   5  507.57   54.81   0
   5  -6  -5  643.12   56.04   0
   5   6   5  734.91   54.45   0
   5  -6  -5  634.37   53.24   0
  -5  -6   5  583.12   54.67   0
  -6  -6  -5  405.71   35.47   0
  -6   6   5  348.57   36.97   0
   6  -6   5  350.84   37.31   0
   6   6  -5  414.89   37.34   0
   6   6  -5  433.05   38.68   0
   6  -6   5  433.12   36.72   0
   6  -6  -5  384.22   37.29   0
  -6  -6   5  340.97   36.87   0
   6   6   5  376.86   34.99   0
   6  -6  -5  377.77   33.91   0
  -6  -6   5  338.66   35.47   0
   7  -6   5  -21.48   10.08   0
  -7  -6  -5   16.62    8.30   0
   7  -6   5   13.00   11.40   0
   7   6  -5   -4.65    8.84   0
   7   6  -5   10.24   13.30   0
   7  -6   5    1.83    9.26   0
   7  -6  -5    5.06   14.51   0
  -7  -6   5   11.10   14.57   0
   7  -6  -5   -4.46   10.75   0
   7  -6  -5    5.11    9.81   0
   7   6   5    5.07   10.75   0
   0   7  -5   21.95    3.21   0
   0   7   5   18.95    3.85   0
   0  -7   5   27.34    3.88   0
   0  -7  -5   11.43    3.64   0
  -1  -7  -5 1532.28  132.79   0
   1   7  -5 1762.61  132.13   0
   1  -7   5 1555.74  131.94   0
   1  -7  -5 1467.31  120.53   0
   1  -7  -5 1663.89  119.71   0
  -1  -7   5 1501.91  119.59   0
  -1   7  -5 1272.69  118.65   0
   1   7   5 1390.96  119.45   0
   2   7  -5 1871.33  151.20   0
   2  -7   5 1659.90  150.81   0
  -2  -7  -5 1813.72  151.92   0
  -2   7   5 2061.95  152.00   0
  -2  -7   5 1802.88  155.12   0
   2  -7  -5 1807.53  155.33   0
  -2   7  -5 1706.30  153.20   0
   2   7   5 2121.16  154.39   0
  -2  -7   5 2050.18  154.68   0
   2  -7  -5 1816.86  153.92   0
   3  -7   5  520.80   42.37   0
   3   7  -5  474.12   42.67   0
  -3   7   5  513.27   43.50   0
  -3  -7   5  420.19   40.15   0
   3   7   5  479.43   39.79   0
   3  -7  -5  485.70   39.34   0
   3  -7  -5  447.20   41.38   0
  -3  -7   5  467.99   41.15   0
   4  -7   5  169.14   18.08   0
  -4  -7  -5  132.26   17.83   0
   4   7  -5  167.78   18.12   0
   4   7  -5  179.87   17.55   0
   4  -7   5  182.16   16.62   0
  -4  -7  -5  156.36   16.51   0
  -4   7   5  203.62   18.26   0
   4   7   5  140.46   17.92   0
   4  -7  -5  210.36   17.54   0
  -4  -7   5  182.55   20.44   0
  -4  -7   5  160.97   18.97   0
   4  -7  -5  188.41   21.19   0
   5   7  -5   89.72   13.49   0
  -5  -7  -5   86.22   11.92   0
  -5  -7  -5   92.70   14.53   0
  -5   7   5   81.08   12.76   0
   5   7  -5   85.19   14.39   0
   5  -7   5  111.94   14.62   0
   5  -7   5   86.92   12.24   0
  -5  -7   5   68.73   11.66   0
   5   7   5   86.20   13.16   0
  -5  -7   5   88.50   13.96   0
   5  -7  -5  116.66   16.44   0
   5  -7  -5   68.28   11.50   0
  -6  -7  -5   67.78   12.37   0
   6   7  -5   89.03   13.65   0
  -6  -7  -5   70.08   10.53   0
   6  -7   5   76.77   11.50   0
  -6   7   5   61.49   11.99   0
   6   7  -5   58.97   11.32   0
   6  -7   5  111.43   17.09   0
   6  -7  -5   70.34   11.58   0
  -6  -7   5   75.94   14.52   0
   6  -7  -5   84.98   16.82   0
  -6  -7   5   83.48   15.03   0
   6   7   5   62.41   11.63   0
   7  -7   5  181.05   25.59   0
   7   7  -5  153.00   25.62   0
   7  -7   5  157.80   22.67   0
  -7  -7  -5  183.30   20.74   0
   7   7  -5  138.94   22.54   0
   7  -7  -5  175.91   27.84   0
   7  -7  -5  158.83   24.14   0
   7  -7  -5  187.42   30.71   0
   7   7   5  181.72   24.90   0
  -7  -7   5  255.43   29.79   0
   0  -8  -5  104.05   11.15   0
   0   8   5  122.43   11.09   0
   0  -8   5   97.58   10.23   0
   0   8  -5  100.10    9.85   0
   1  -8   5  860.45   77.51   0
   1   8  -5 1063.37   77.76   0
  -1  -8  -5  906.14   78.57   0
   1  -8  -5  889.74   73.39   0
   1   8   5  833.81   73.24   0
  -1   8  -5  802.12   72.49   0
  -1  -8   5  955.21   73.55   0
   1  -8  -5  954.78   74.76   0
   2  -8   5  190.58   17.50   0
   2   8  -5  218.51   18.01   0
  -2  -8  -5  165.78   18.86   0
  -2   8   5  212.54   19.14   0
   2   8   5  147.22   15.25   0
  -2   8  -5  151.38   14.10   0
   2  -8  -5  156.18   17.66   0
  -2  -8   5  185.30   17.13   0
  -2  -8   5  158.78   16.02   0
   3  -8   5  788.70   60.03   0
  -3   8   5  736.84   61.12   0
   3   8  -5  677.06   60.19   0
  -3  -8  -5  668.94   61.21   0
  -3  -8   5  644.18   64.84   0
   3   8   5  848.74   64.72   0
  -3  -8   5  708.06   65.66   0
   3  -8  -5  795.55   66.42   0
   3  -8  -5  832.86   64.21   0
   4   8  -5  300.68   28.02   0
  -4  -8  -5  294.67   29.49   0
  -4   8   5  285.53   28.88   0
   4  -8   5  300.34   27.49   0
  -4  -8  -5  340.61   27.88   0
   4  -8   5  319.05   29.01   0
   4  -8  -5  239.87   28.22   0
  -4  -8   5  256.46   27.43   0
  -4  -8   5  329.88   28.87   0
   4   8   5  304.17   26.51   0
  -5   8   5   87.12   13.89   0
   5   8  -5   97.98   12.96   0
  -5  -8  -5   63.00   10.41   0
   5  -8   5   94.02   11.60   0
   5   8  -5   88.51   13.18   0
   5  -8   5   69.01   12.15   0
  -5  -8  -5   64.06   12.22   0
  -5  -8   5   71.15   12.77   0
   5  -8  -5   94.47   16.23   0
  -5  -8   5   98.21   16.71   0
   5   8   5   88.97   12.74   0
   5  -8  -5   85.49   11.89   0
   6   8  -5  121.49   18.29   0
   6  -8   5  134.82   16.83   0
   6  -8   5  125.07   19.68   0
  -6  -8  -5   85.14   15.57   0
  -6  -8  -5  112.32   16.16   0
  -6   8   5  112.38   18.76   0
   6   8  -5  111.96   17.29   0
   6   8   5  125.45   17.76   0
   6  -8  -5  107.88   16.03   0
  -6  -8   5  137.64   22.30   0
  -6  -8   5   91.30   16.00   0
   6  -8  -5  114.21   18.96   0
   7   8  -5  134.93   20.62   0
   7   8  -5   89.20   18.64   0
   7  -8   5   95.83   18.86   0
   7  -8   5  133.73   21.09   0
  -7  -8  -5  140.97   18.81   0
   7  -8  -5  119.08   17.01   0
   7  -8  -5   79.27   17.46   0
   7   8   5  127.18   17.93   0
  -7  -8   5  131.73   22.06   0
   7  -8  -5   84.64   20.58   0
   0  -9  -5   36.75    6.50   0
   0   9  -5   50.49    6.30   0
   0   9   5   57.32    7.63   0
   0  -9   5   55.44    6.91   0
  -1   9   5  259.20   24.16   0
   1   9  -5  312.39   23.52   0
  -1  -9  -5  261.04   24.70   0
   1  -9   5  239.87   23.20   0
  -1  -9   5  230.65   21.58   0
   1   9   5  257.74   21.60   0
   1  -9  -5  220.55   21.51   0
  -1   9  -5  241.13   20.58   0
   2   9  -5  365.37   33.46   0
   2  -9   5  396.23   33.30   0
  -2   9   5  419.26   34.78   0
  -2  -9  -5  387.29   34.86   0
   2  -9  -5  344.42   27.12   0
  -2  -9   5  255.87   27.22   0
   2   9   5  308.48   27.10   0
  -2   9  -5  280.11   25.89   0
   2  -9  -5  343.39   29.38   0
  -3  -9  -5  814.94   75.97   0
   3  -9   5  883.57   74.65   0
  -3   9   5  882.16   75.95   0
   3   9  -5 1015.45   75.28   0
  -3  -9   5  793.05   70.78   0
   3  -9  -5  924.11   69.94   0
  -3  -9   5  836.60   71.60   0
   3  -9  -5  809.87   71.94   0
   3   9   5  833.37   70.12   0
  -3   9  -5  807.38   68.95   0
   4   9  -5  152.43   16.58   0
  -4   9   5  134.23   18.05   0
  -4  -9  -5  130.18   19.14   0
   4  -9   5  168.66   15.95   0
  -4  -9  -5  171.90   16.42   0
  -4  -9   5  153.29   18.91   0
  -4  -9   5  113.32   18.39   0
   4   9   5  154.04   16.67   0
   4  -9  -5  166.34   15.55   0
   4  -9  -5  117.97   19.57   0
   5  -9   5  214.96   23.40   0
   5   9  -5  249.87   23.79   0
  -5  -9  -5  212.10   23.90   0
   5   9  -5  220.83   21.79   0
  -5   9   5  198.46   23.66   0
  -5  -9  -5  197.60   21.58   0
   5  -9   5  180.63   20.98   0
   5   9   5  210.24   21.55   0
   5  -9  -5  204.48   25.68   0
  -5  -9   5  197.78   23.55   0
  -5  -9   5  188.49   24.67   0
   5  -9  -5  183.08   19.94   0
   6  -9   5   27.79    9.26   0
   6   9  -5   55.43   11.54   0
  -6  -9  -5   39.89    9.74   0
  -6  -9  -5   48.86   12.42   0
   6  -9   5   46.04   13.35   0
  -6   9   5   53.13   12.21   0
   6   9  -5   23.55   10.29   0
  -6  -9   5   29.05   14.75   0
  -6  -9   5   46.88   13.43   0
   6  -9  -5   18.98   14.13   0
   6  -9  -5   42.91    9.36   0
   6   9   5   36.19   10.79   0
  -7  -9  -5  177.15   22.56   0
   7   9  -5  165.38   23.17   0
   7   9  -5  118.25   22.23   0
   7  -9   5  161.53   23.26   0
   7  -9   5  135.25   22.68   0
  -7  -9   5  102.16   23.45   0
   7   9   5  106.79   17.05   0
   0 -10   5  100.72   11.20   0
   0 -10  -5   97.91   12.60   0
   0  10   5   98.13   11.74   0
   0  10  -5  118.51   10.74   0
   1  10  -5 1115.81   92.40   0
  -1  10   5 1133.51   93.31   0
   1 -10   5 1117.23   92.57   0
  -1 -10  -5 1124.91   93.79   0
  -1 -10   5  894.17   77.66   0
   1 -10  -5  853.37   77.50   0
   1  10   5 1024.25   77.65   0
  -1  10  -5  952.60   76.75   0
  -2 -10  -5   67.00   10.58   0
   2 -10   5   70.19    8.35   0
  -2  10   5   53.61    9.07   0
   2  10  -5   52.89    8.54   0
  -2 -10   5   52.92    8.84   0
   2 -10  -5   40.60   10.34   0
   2  10   5   66.83    9.63   0
  -2  10  -5   70.02    7.94   0
   2 -10  -5   73.62    9.67   0
  -3 -10  -5  990.94   88.07   0
   3 -10   5 1088.33   86.41   0
   3 -10  -5  947.80   80.19   0
   3  10   5  963.82   78.21   0
  -3  10  -5  889.36   77.01   0
  -3 -10   5  898.99   79.74   0
   3 -10  -5 1014.01   78.00   0
  -3 -10   5  879.15   79.04   0
   4 -10   5   32.35    6.61   0
  -4 -10  -5   24.06    8.64   0
  -4  10   5   40.68    9.15   0
  -4 -10  -5   23.42    7.20   0
   4  10  -5   44.82    7.75   0
   4 -10  -5   25.92    6.40   0
   4  10   5   33.66    7.42   0
   4 -10  -5   45.68   10.41   0
  -4 -10   5   29.79    9.48   0
  -4 -10   5   25.66    8.43   0
  -5  10   5   71.53   12.68   0
  -5 -10  -5   53.40   10.25   0
  -5 -10  -5   46.72   12.93   0
   5 -10   5   63.60   10.49   0
   5 -10   5   51.89   12.36   0
   5  10  -5   63.64   10.32   0
   5 -10  -5   59.84   15.06   0
   5 -10  -5   43.02    8.40   0
  -5 -10   5   77.50   13.70   0
   5  10   5   59.52   10.23   0
  -5 -10   5   45.07   12.26   0
  -6 -10  -5   76.51   16.07   0
   6  10  -5  102.60   16.45   0
  -6  10   5   61.71   15.62   0
  -6 -10  -5  108.81   17.81   0
   6 -10   5   95.72   13.38   0
   6 -10   5   90.02   16.83   0
   6  10  -5   91.78   14.52   0
   6 -10  -5   68.36   12.77   0
  -6 -10   5   91.41   17.81   0
   6 -10  -5   91.20   18.79   0
   6  10   5  121.23   18.98   0
  -6 -10   5  109.32   17.35   0
   0 -11  -5  447.93   41.93   0
   0  11  -5  447.37   40.55   0
   0  11   5  554.85   41.84   0
   0 -11   5  478.10   41.30   0
  -1 -11  -5  544.33   45.91   0
   1  11  -5  539.93   44.03   0
   1 -11   5  477.48   44.11   0
  -1  11   5  523.54   45.07   0
  -1 -11   5  494.26   39.78   0
   1 -11  -5  442.69   39.46   0
   1  11   5  469.58   39.25   0
  -1  11  -5  412.12   38.24   0
   2 -11   5 1064.04   89.80   0
   2  11  -5 1163.17   89.94   0
  -2  11   5 1023.20   90.84   0
  -2 -11  -5 1087.26   91.60   0
   2 -11  -5  924.47   84.16   0
   2  11   5  913.47   82.05   0
  -2 -11   5 1080.95   83.28   0
   2 -11  -5 1145.55   82.53   0
  -2  11  -5  872.21   81.17   0
   3 -11   5  207.36   18.33   0
  -3 -11  -5  181.29   21.09   0
  -3  11   5  167.21   20.31   0
   3  11  -5  182.58   18.43   0
  -3 -11   5  150.26   19.60   0
   3 -11  -5  181.24   17.99   0
  -3  11  -5  172.69   16.80   0
  -3 -11   5  187.16   20.58   0
   3 -11  -5  166.43   21.09   0
   3  11   5  194.13   18.45   0
  -4  11   5  301.00   26.46   0
  -4 -11  -5  221.91   26.82   0
   4  11  -5  256.61   23.46   0
   4 -11   5  240.18   23.12   0
  -4 -11  -5  194.83   23.66   0
  -4 -11   5  205.22   25.33   0
  -4 -11   5  195.31   25.84   0
   4 -11  -5  253.25   22.61   0
   4 -11  -5  218.21   27.08   0
   4  11   5  244.12   23.49   0
   5  11  -5   57.63   10.43   0
   5 -11   5   51.91   13.98   0
   5 -11   5   78.15   11.60   0
  -5 -11  -5   71.79   12.70   0
  -5  11   5   76.55   13.19   0
  -5 -11  -5   89.42   14.69   0
   5 -11  -5   69.08   15.41   0
  -5 -11   5   35.60   15.08   0
   5  11   5   96.59   15.14   0
  -5 -11   5   61.66   14.69   0
   5 -11  -5   73.37   11.26   0
  -6 -11  -5   81.38   17.34   0
   6  11  -5   80.75   16.37   0
  -6  11   5   37.18   14.18   0
   6 -11   5   87.83   17.10   0
   6  11  -5   72.06   13.16   0
  -6 -11  -5   79.18   13.57   0
   6 -11   5   49.39   11.50   0
   6 -11  -5   71.64   19.88   0
   6  11   5   92.39   13.94   0
  -6 -11   5   53.73   17.01   0
  -6 -11   5   41.79   17.86   0
   6 -11  -5   93.94   14.02   0
   0  12   5  687.26   62.08   0
   0 -12   5  719.46   62.16   0
   0 -12  -5  834.13   63.14   0
   0  12  -5  710.63   61.32   0
   1 -12   5  118.95   13.78   0
  -1 -12  -5  104.92   16.10   0
  -1  12   5  142.12   15.29   0
   1  12  -5  134.50   13.34   0
  -1  12  -5  106.22   12.47   0
   1  12   5  152.83   14.52   0
  -1 -12   5  107.08   14.47   0
   1 -12  -5  136.40   14.99   0
  -2  12   5   15.98    7.02   0
  -2 -12  -5   17.91    8.06   0
   2  12  -5   15.41    5.51   0
   2 -12   5   29.90    6.19   0
   2  12   5    9.43    5.38   0
   2 -12  -5   19.11    8.80   0
  -2  12  -5   12.72    4.66   0
  -2 -12   5   12.82    7.19   0
   2 -12  -5   15.79    5.28   0
   3  12  -5   96.85   13.06   0
  -3  12   5  103.40   16.24   0
  -3 -12  -5  102.74   17.40   0
   3 -12   5  135.01   13.44   0
   3 -12  -5   97.31   16.27   0
   3  12   5  112.14   14.01   0
   3 -12  -5  116.75   13.66   0
  -3 -12   5  103.40   16.38   0
  -3 -12   5   87.84   15.35   0
  -3  12  -5  106.53   12.15   0
   4 -12   5  197.79   19.84   0
  -4 -12  -5  183.87   21.55   0
  -4  12   5  152.06   22.89   0
   4  12  -5  224.29   20.24   0
  -4 -12  -5  168.09   24.35   0
   4 -12  -5  188.02   25.85   0
   4 -12  -5  177.99   19.73   0
   4  12   5  219.41   21.39   0
  -4 -12   5  161.63   23.51   0
  -4 -12   5  175.60   23.36   0
  -5  12   5   10.91   11.61   0
   5 -12   5   16.59    7.80   0
   5 -12   5   18.92   11.93   0
   5  12  -5   17.10    7.73   0
  -5 -12  -5   13.47    9.57   0
  -5 -12  -5   27.17   13.71   0
   5  12   5    2.39    9.49   0
   5 -12  -5    3.01    6.99   0
   5 -12  -5   26.43   15.14   0
  -5 -12   5   12.75   11.43   0
  -5 -12   5   10.58   12.60   0
   6  12  -5  434.35   39.15   0
  -6  12   5  374.33   41.90   0
  -6 -12  -5  346.38   40.57   0
  -6 -12  -5  441.75   45.87   0
   6  12  -5  369.69   42.00   0
   6 -12   5  442.50   44.81   0
  -6 -12   5  435.19   47.05   0
   6 -12  -5  378.70   47.85   0
   6  12   5  435.87   42.32   0
   0  13   5  109.02   14.12   0
   0 -13   5  104.52   13.34   0
   0 -13  -5  115.81   15.04   0
   0  13  -5  103.46   12.19   0
   1 -13   5  204.03   21.90   0
   1  13  -5  263.02   21.62   0
  -1 -13  -5  206.59   24.15   0
  -1  13   5  237.28   23.08   0
  -1  13  -5  168.21   16.66   0
  -1 -13   5  179.89   19.08   0
   1 -13  -5  166.34   18.50   0
   2 -13   5   21.65    6.40   0
   2  13  -5   23.67    6.49   0
  -2  13   5   27.16    8.87   0
  -2 -13  -5    8.99    8.11   0
   2 -13  -5   33.91    8.07   0
  -2 -13   5   28.45    9.32   0
   2  13   5   40.29    8.16   0
   2 -13  -5   40.63   10.83   0
  -2  13  -5   36.22    6.51   0
   3 -13   5   44.69    7.93   0
  -3 -13  -5   38.04   11.75   0
   3  13  -5   25.35    6.49   0
  -3  13   5   23.61    9.16   0
   3 -13  -5   24.71    6.81   0
   3  13   5   15.28    6.82   0
  -3 -13   5   19.66    9.26   0
   3 -13  -5   20.04   11.51   0
  -3 -13   5   24.30    9.27   0
  -3  13  -5   32.96    6.14   0
  -4  13   5  409.78   38.78   0
  -4 -13  -5  313.76   36.81   0
  -4 -13  -5  395.47   39.65   0
   4  13  -5  390.35   35.54   0
   4 -13   5  440.75   35.80   0
   4 -13  -5  367.81   38.70   0
  -4 -13   5  345.59   37.29   0
   4 -13  -5  405.50   33.52   0
  -4 -13   5  312.42   35.91   0
   4  13   5  337.60   33.69   0
  -5 -13  -5  143.74   23.67   0
  -5 -13  -5  175.05   23.79   0
   5 -13   5  159.09   19.79   0
  -5  13   5  126.18   20.93   0
   5 -13   5  155.78   26.87   0
   5 -13  -5  135.54   24.51   0
   5  13   5  132.27   20.99   0
  -5 -13   5  101.67   19.86   0
  -5 -13   5  132.37   22.22   0
   5 -13  -5  154.90   19.84   0
   0 -14   5  116.16   15.28   0
   0  14  -5  118.87   13.85   0
   0 -14  -5  139.36   17.47   0
  -1  14   5  437.11   38.34   0
   1 -14   5  371.04   37.01   0
  -1 -14  -5  440.77   39.44   0
   1  14  -5  429.12   36.57   0
  -1 -14   5  346.63   35.52   0
   1 -14  -5  371.20   35.64   0
   1  14   5  439.64   35.45   0
  -1  14  -5  384.53   33.83   0
  -2 -14  -5  155.35   23.18   0
  -2  14   5  187.09   22.55   0
   2 -14   5  200.13   19.79   0
   2  14  -5  197.78   19.04   0
  -2 -14   5  209.52   22.47   0
  -2  14  -5  182.48   18.78   0
   2  14   5  206.52   20.63   0
   2 -14  -5  165.00   20.58   0
   2 -14  -5  202.66   25.42   0
   3 -14   5  116.35   15.11   0
   3  14  -5  133.28   14.40   0
  -3  14   5   94.72   15.03   0
  -3 -14  -5   80.82   16.33   0
   3 -14  -5  103.77   19.60   0
  -3 -14   5  117.12   17.57   0
   3  14   5  120.49   15.54   0
  -3 -14   5   92.09   15.92   0
  -3  14  -5   87.39   13.24   0
   3 -14  -5  123.06   15.77   0
   4  14  -5   31.55    7.90   0
   4 -14   5   16.67    7.72   0
  -4 -14  -5   32.64   14.05   0
  -4 -14  -5    3.20    9.97   0
  -4  14   5   29.44   12.75   0
  -4  14  -5   11.56    6.31   0
  -4 -14   5   16.65   12.34   0
   4 -14  -5   25.99   14.31   0
   4 -14  -5    7.42    7.88   0
  -4 -14   5   21.34   14.24   0
   4  14   5   26.61    9.35   0
   5 -14   5   84.81   18.92   0
  -5 -14  -5   91.21   16.46   0
   5  14  -5   77.92   12.93   0
   5 -14   5   71.67   13.79   0
  -5 -14  -5   33.24   17.58   0
  -5  14   5   91.54   18.81   0
  -5 -14   5   42.61   19.38   0
  -5 -14   5   62.29   24.62   0
   5 -14  -5   70.55   20.85   0
   5  14   5   77.62   14.28   0
   5 -14  -5   33.05   12.81   0
   0  15   5  937.41   77.51   0
   0 -15   5  961.15   77.71   0
   0 -15  -5  959.96   78.41   0
   0  15  -5  797.55   75.95   0
  -1 -15  -5   55.56   12.01   0
   1  15  -5   92.33   12.37   0
   1 -15   5   85.01   13.68   0
  -1  15   5   83.30   12.59   0
  -1  15  -5   56.52    9.62   0
   1 -15  -5   85.55   12.04   0
  -1 -15   5   71.77   11.62   0
   1  15   5   95.92   14.15   0
   2  15  -5  215.18   20.00   0
   2 -15   5  171.47   20.60   0
  -2  15   5  198.44   23.51   0
  -2 -15  -5  187.79   25.52   0
  -2 -15   5  192.39   23.69   0
  -2  15  -5  184.61   19.86   0
   2  15   5  186.33   22.00   0
   2 -15  -5  210.02   21.59   0
   2 -15  -5  225.01   28.11   0
  -3 -15  -5   37.74   14.26   0
   3  15  -5   62.91    9.90   0
   3 -15   5   49.79    9.83   0
  -3  15   5   54.53   12.71   0
  -3 -15   5   51.57   15.09   0
   3 -15  -5   44.27   17.98   0
  -3  15  -5   46.03    8.96   0
   3  15   5   39.08   10.87   0
   3 -15  -5   57.86   10.64   0
  -3 -15   5   59.66   13.47   0
   4  15  -5  167.09   19.56   0
  -4 -15  -5  175.18   24.02   0
   4 -15   5  161.38   20.67   0
  -4 -15  -5  113.79   22.64   0
  -4  15   5  151.41   22.87   0
   4  15   5  152.33   20.29   0
  -4  15  -5  132.06   16.52   0
  -4 -15   5  106.94   20.74   0
  -4 -15   5   93.16   19.80   0
   4 -15  -5  163.30   19.68   0
   4 -15  -5  147.53   23.60   0
   0  16  -5   83.42   12.74   0
   0 -16  -5  103.04   15.25   0
   0 -16   5   69.46   11.88   0
   0  16   5   70.43   12.64   0
   1 -16   5  111.64   16.49   0
  -1 -16  -5   93.30   16.46   0
   1  16  -5  124.60   15.01   0
  -1  16   5  108.36   18.14   0
  -1  16  -5  131.98   15.30   0
   1 -16  -5  110.14   18.70   0
  -1 -16   5  117.70   19.06   0
   1  16   5  111.67   16.90   0
   2  16  -5   23.95    7.65   0
  -2 -16  -5   32.87   13.45   0
  -2  16   5    9.34    9.64   0
   2 -16   5   38.40    8.81   0
   2  16   5   22.92    8.66   0
  -2  16  -5   29.36    8.03   0
   2 -16  -5   34.53   10.04   0
  -2 -16   5   23.18   11.53   0
   2 -16  -5   17.55   14.22   0
  -3  16   5   99.65   17.73   0
   3 -16   5  119.66   15.43   0
  -3 -16  -5   98.37   19.25   0
   3  16  -5  100.69   16.35   0
  -3 -16   5   72.46   16.33   0
  -3  16  -5   82.05   12.36   0
   3 -16  -5   79.18   13.48   0
   3  16   5  119.08   15.94   0
  -3 -16   5  115.56   19.92   0
   3 -16  -5  117.06   24.37   0
   0 -17   5  321.67   31.22   0
   0  17   5  287.57   30.24   0
   0 -17  -5  249.90   32.28   0
   0  17  -5  278.83   27.63   0
  -1 -17  -5  339.79   34.22   0
   1  17  -5  303.56   27.34   0
   1 -17   5  232.38   28.96   0
  -1  17   5  230.58   29.43   0
  -1 -17   5  303.39   29.59   0
   1  17   5  224.92   26.82   0
  -1  17  -5  209.23   23.84   0
   1 -17  -5  248.73   27.94   0
   2  17  -5   57.58   11.35   0
  -2 -17  -5  116.99   20.24   0
   2 -17   5   65.66   12.88   0
  -2  17   5   64.28   15.18   0
   2  17   5   75.15   14.15   0
   2 -17  -5   68.62   14.01   0
  -2  17  -5   51.09   10.91   0
  -2 -17   5  100.54   16.44   0
   2 -17  -5  115.81   23.48   0
   0  18  -5    6.36    8.91   0
   0 -18   5   -4.44    9.94   0
   0  18   5   17.33   11.62   0
   0 -18  -5   38.97   16.79   0
   0   0   6 1548.63  129.89   0
   0   0   6 1625.75  129.16   0
   0   0  -6 1593.53  129.84   0
  -1   0   6 5397.07  449.39   0
   1   0  -6 5174.87  449.26   0
  -1   0   6 6016.81  448.66   0
   2   0  -6  470.00   38.06   0
   2   0  -6  383.08   36.61   0
   2   0   6  433.71   36.60   0
  -2   0   6  434.45   37.00   0
   2   0  -6  447.14   37.18   0
  -2   0   6  484.45   38.20   0
   3   0  -6   36.96    6.64   0
   3   0   6   32.04    4.93   0
   3   0   6   31.14    3.64   0
   3   0  -6   39.34    6.01   0
  -3   0   6   24.32    6.24   0
  -3   0   6   38.99    6.09   0
   3   0  -6   25.89    4.45   0
   4   0  -6    3.24    3.56   0
   4   0   6    4.51    3.62   0
   4   0  -6   -0.82    4.12   0
   4   0  -6    0.33    5.11   0
   4   0   6    5.78    2.63   0
  -4   0   6    0.71    4.73   0
  -5   0   6  366.90   37.77   0
   5   0   6  407.35   34.62   0
   5   0  -6  435.50   36.43   0
   5   0   6  378.67   36.37   0
   5   0  -6  444.81   37.22   0
   6   0  -6  293.18   29.85   0
   6   0  -6  268.91   30.17   0
   6   0   6  268.70   26.10   0
  -6   0   6  341.23   31.18   0
   6   0   6  276.18   28.70   0
   6   0  -6  310.54   28.77   0
   6   0   6  328.73   29.61   0
   7   0   6   -5.40    9.65   0
   7   0  -6    0.49    9.97   0
   7   0  -6   -7.24   10.62   0
   7   0  -6    1.82   10.49   0
   7   0   6   12.29    9.50   0
  -7   0   6   13.08   11.54   0
   7   0   6   -2.64    5.40   0
   8   0   6   87.91   17.94   0
   8   0   6  108.38   18.00   0
   8   0  -6   40.92   17.17   0
   8   0  -6   46.74   16.53   0
  -8   0   6   86.88   20.48   0
   8   0  -6   79.92   18.91   0
   0   1   6   14.36    2.09   0
   0  -1  -6    8.70    1.70   0
   0   1   6    8.07    2.59   0
   0   1  -6   16.47    2.87   0
   0  -1   6   11.19    2.68   0
   0  -1  -6   13.00    2.92   0
  -1  -1  -6 3647.14  264.30   0
   1   1  -6 3149.05  264.25   0
  -1   1   6 3143.93  265.33   0
  -1   1   6 3152.80  264.57   0
   1   1  -6 3193.47  265.22   0
   1   1  -6 3255.25  264.40   0
  -1  -1   6 3194.94  257.96   0
   1   1   6 3365.41  256.92   0
   1  -1  -6 2943.36  257.20   0
   1   1   6 3400.74  256.87   0
   1  -1  -6 3149.99  256.94   0
  -1  -1   6 2950.24  257.01   0
  -1  -1   6 2903.38  257.17   0
   1  -1  -6 3419.14  258.07   0
  -2   1   6 3771.67  278.95   0
   2   1  -6 3709.68  278.71   0
  -2   1   6 3076.87  277.72   0
   2   1  -6 3208.51  277.76   0
   2   1  -6 3323.78  277.55   0
  -2  -1   6 2812.79  249.85   0
  -2  -1   6 3096.26  250.26   0
   2  -1  -6 3396.11  249.82   0
   2   1   6 3169.32  249.76   0
  -2  -1   6 3096.09  250.89   0
   2  -1  -6 2858.07  250.12   0
   3   1  -6 1919.33  164.92   0
   3   1  -6 1919.85  164.30   0
   3   1  -6 2110.22  164.11   0
   3  -1   6 2048.49  163.39   0
  -3   1   6 2033.97  165.26   0
  -3  -1   6 1552.84  148.61   0
   3  -1  -6 2062.76  150.26   0
   3  -1  -6 1804.41  149.20   0
   3   1   6 1846.32  148.72   0
   3  -1  -6 1825.23  148.60   0
  -3  -1   6 1823.80  149.89   0
   4   1  -6   12.99    4.52   0
   4  -1   6    6.14    4.07   0
   4  -1   6    6.74    3.12   0
  -4   1   6    5.82    5.23   0
   4   1  -6   10.46    3.96   0
   4   1  -6   15.85    5.66   0
  -4   1   6    9.37    4.02   0
   4  -1  -6    6.86    3.51   0
  -4  -1   6    5.08    5.83   0
   4  -1  -6   17.85    6.39   0
   4   1   6    7.83    4.28   0
   4  -1  -6    9.58    4.49   0
   5   1  -6  516.64   47.84   0
   5   1  -6  567.59   48.78   0
   5   1  -6  606.02   47.64   0
   5  -1   6  464.36   47.06   0
  -5   1   6  576.61   49.01   0
  -5  -1   6  555.88   52.92   0
   5   1   6  649.69   49.72   0
   5   1   6  664.89   51.98   0
   5  -1  -6  585.57   51.34   0
   5  -1  -6  580.52   52.92   0
   5  -1  -6  535.82   51.99   0
   6   1  -6   53.34   11.12   0
   6   1  -6   69.33   12.68   0
   6  -1   6   88.03   12.87   0
   6   1  -6   36.11    9.80   0
   6  -1   6   84.31   10.64   0
  -6   1   6   60.90   13.09   0
   6  -1   6   60.29   10.38   0
   6  -1  -6   54.47   11.85   0
  -6  -1   6   78.75   13.46   0
   6  -1  -6   53.24    9.93   0
   6  -1  -6   85.62   12.96   0
   6   1   6   66.60   10.79   0
   6   1   6   57.46   11.43   0
   7  -1   6   76.75   12.18   0
   7   1  -6   53.18   12.05   0
   7   1  -6   50.13   13.31   0
   7   1  -6   73.09   14.95   0
  -7   1   6   51.25   13.75   0
   7  -1   6   46.44   13.17   0
   7  -1   6   64.10   13.29   0
  -7  -1   6   47.41   14.28   0
   7   1   6   58.36   13.88   0
   7   1   6   61.47   13.54   0
   7  -1  -6   58.05   13.71   0
   7  -1  -6   29.82   13.48   0
   7  -1  -6   68.67   12.91   0
   0   2   6  740.42   55.08   0
   0   2   6  703.54   54.50   0
   0  -2  -6  668.09   54.44   0
   0  -2  -6  636.32   55.06   0
   0  -2   6  576.34   54.95   0
   1   2  -6  746.89   66.84   0
   1   2  -6  789.91   67.86   0
  -1  -2  -6  757.68   67.01   0
  -1   2   6  938.83   68.29   0
   1   2  -6  872.68   66.99   0
   1  -2  -6  829.07   64.01   0
  -1  -2   6  726.46   63.74   0
  -1  -2   6  744.80   62.81   0
   1   2   6  795.59   62.83   0
  -1  -2   6  734.77   62.93   0
  -2   2   6 1633.94  128.50   0
  -2   2   6 1558.45  127.54   0
   2   2  -6 1489.88  127.21   0
   2   2  -6 1623.70  128.23   0
   2   2  -6 1492.02  127.36   0
   2  -2  -6 1401.02  123.34   0
   2   2   6 1631.79  123.60   0
   2  -2  -6 1581.78  124.87   0
  -2  -2   6 1373.69  123.81   0
  -2  -2   6 1574.81  124.73   0
   3  -2   6  806.55   65.64   0
  -3   2   6  889.40   67.60   0
   3   2  -6  749.53   66.05   0
   3   2  -6  833.87   67.20   0
  -3   2   6  734.39   66.20   0
   3   2  -6  775.40   66.31   0
  -3  -2   6  678.41   60.30   0
   3  -2  -6  714.58   58.97   0
   3   2   6  652.35   59.05   0
   3  -2  -6  723.62   59.78   0
   3  -2  -6  788.30   60.81   0
   4  -2   6  131.25   13.12   0
   4  -2   6  153.88   13.66   0
   4   2  -6  116.66   14.15   0
  -4   2   6  118.72   13.95   0
   4   2  -6  142.63   15.47   0
  -4   2   6  113.67   15.48   0
   4   2  -6  139.52   13.90   0
   4  -2  -6  127.06   12.54   0
   4  -2  -6  111.47   14.82   0
   4   2   6  119.72   13.16   0
   4  -2  -6  111.23   13.68   0
  -4  -2   6  125.23   14.71   0
   5   2  -6   29.85    7.69   0
   5   2  -6   28.77    8.13   0
   5  -2   6   24.24    6.76   0
   5  -2   6   21.99    5.38   0
  -5   2   6   17.18    8.39   0
   5   2  -6   29.31    8.38   0
   5  -2   6   25.34    6.79   0
  -5  -2   6   24.18    8.59   0
   5   2   6   12.61    6.29   0
   5  -2  -6   13.53    5.39   0
   5  -2  -6   16.90    7.18   0
   5  -2  -6   11.68    7.90   0
   6  -2   6  119.56   17.85   0
   6  -2   6  159.05   19.02   0
   6   2  -6  175.22   19.38   0
   6  -2   6  131.40   16.47   0
   6   2  -6  173.70   19.27   0
  -6   2   6  162.19   21.05   0
   6   2  -6  186.78   20.83   0
   6  -2  -6  159.88   18.88   0
   6  -2  -6  163.15   21.79   0
   6  -2  -6  168.62   21.24   0
   6   2   6  206.73   20.28   0
  -6  -2   6  149.59   21.54   0
   7  -2   6   13.88   10.08   0
   7   2  -6   10.60   10.17   0
   7  -2   6   34.48   10.89   0
   7   2  -6    7.18   11.96   0
  -7   2   6   24.22   13.06   0
   7   2  -6   25.45   10.92   0
   7  -2   6    8.63    7.58   0
  -7  -2   6   -5.20   12.02   0
   7   2   6   23.82   11.69   0
   7   2   6    8.39   10.13   0
   7  -2  -6    9.41   11.59   0
   7  -2  -6   14.72    9.10   0
   7  -2  -6   14.72   11.18   0
   0  -3  -6 3908.18  281.77   0
   0  -3  -6 3208.22  282.15   0
   0  -3   6 2993.58  282.07   0
   0   3   6 3755.52  281.70   0
  -1  -3  -6   59.69    6.98   0
  -1   3   6   78.40    8.41   0
  -1   3   6   80.56    7.43   0
  -1  -3  -6   78.67    7.31   0
   1   3  -6   84.41    6.76   0
   1   3  -6   58.66    6.50   0
  -1  -3   6   74.07    7.20   0
   1   3   6   60.55    7.09   0
  -1  -3   6   72.88    8.50   0
   1  -3  -6   91.82    9.07   0
   1  -3  -6   77.99    7.19   0
  -2  -3  -6  314.78   26.61   0
   2  -3   6  269.30   26.00   0
  -2   3   6  326.96   28.08   0
  -2   3   6  338.46   27.07   0
   2   3  -6  337.17   26.73   0
   2   3  -6  276.11   26.48   0
   2   3  -6  343.94   27.75   0
  -2  -3   6  324.49   30.93   0
   2   3   6  396.02   30.81   0
   2  -3  -6  367.05   32.22   0
   2  -3  -6  355.08   30.46   0
  -2  -3   6  368.94   31.94   0
   3  -3   6  477.17   40.69   0
  -3   3   6  474.72   41.34   0
   3  -3   6  460.46   40.72   0
   3   3  -6  476.29   41.20   0
   3   3  -6  498.62   41.26   0
   3   3  -6  513.15   42.18   0
  -3  -3  -6  532.28   39.89   0
  -3   3   6  449.34   42.18   0
   3  -3  -6  491.07   41.06   0
  -3  -3   6  513.74   40.81   0
   3  -3  -6  443.62   38.96   0
  -3  -3   6  435.12   39.72   0
   3   3   6  442.03   39.31   0
  -4   3   6  433.37   38.15   0
   4   3  -6  502.61   39.17   0
  -4  -3  -6  439.04   36.35   0
  -4   3   6  441.38   39.50   0
   4   3  -6  422.41   38.00   0
   4  -3   6  401.55   37.35   0
   4  -3   6  436.10   37.55   0
   4   3  -6  432.17   38.11   0
  -4  -3   6  511.80   39.49   0
   4   3   6  429.19   37.70   0
  -4  -3   6  429.89   38.36   0
   4  -3  -6  427.48   39.44   0
   4  -3  -6  397.97   37.12   0
   4  -3  -6  414.53   38.22   0
  -5  -3  -6   37.54    5.92   0
   5  -3   6   21.75    6.30   0
   5  -3   6   13.72    5.97   0
  -5   3   6   31.63    7.27   0
   5   3  -6   30.57    7.11   0
   5   3  -6   19.88    7.09   0
  -5   3   6   17.95    8.17   0
   5  -3   6   24.57    6.37   0
   5   3  -6   24.65    7.95   0
  -5  -3   6   25.02    8.19   0
   5   3   6   20.62    6.27   0
   5  -3  -6   20.62    8.44   0
   5  -3  -6   19.43    5.42   0
   5  -3  -6   18.00    6.58   0
   6  -3   6   69.78   12.11   0
  -6   3   6   65.88   12.95   0
   6   3  -6   70.13   12.34   0
   6  -3   6   55.46   11.18   0
   6   3  -6   71.82   11.62   0
   6   3  -6   88.02   14.15   0
   6  -3   6   94.90   14.48   0
   6  -3  -6   83.80   13.58   0
   6  -3  -6   85.98   14.59   0
   6  -3  -6   98.53   16.16   0
  -6  -3   6   81.55   14.58   0
   6   3   6   74.46   12.45   0
   7  -3   6   63.24   11.10   0
   7  -3   6   72.32   13.34   0
   7  -3   6   51.47   12.90   0
   7   3  -6   69.75   14.46   0
   7   3  -6   57.70   13.66   0
   7   3  -6   55.98   13.73   0
  -7   3   6   51.17   14.98   0
   7   3   6   33.26   12.35   0
   7   3   6   47.87   12.58   0
   7  -3  -6   60.91   12.09   0
   7  -3  -6   64.98   15.66   0
  -7  -3   6   60.82   16.16   0
   7  -3  -6   52.28   13.19   0
   0  -4  -6    0.42    1.84   0
   0   4   6    2.57    1.80   0
   0  -4  -6    3.17    3.03   0
  -1  -4  -6  119.81   11.83   0
  -1   4   6  148.00   12.12   0
   1   4  -6  109.21   11.20   0
   1   4  -6  142.73   11.31   0
  -1  -4  -6  126.39   11.90   0
   1  -4   6  126.60   10.91   0
  -1   4   6  135.75   12.94   0
  -1  -4   6  115.16   11.90   0
   1  -4  -6  124.91   10.70   0
   1  -4  -6  111.48   12.29   0
   1   4   6  122.14   10.74   0
  -1  -4   6  100.95   10.50   0
  -2   4   6 1091.07   92.20   0
   2  -4   6 1126.13   90.65   0
  -2   4   6 1111.72   91.48   0
   2   4  -6 1228.76   91.29   0
  -2  -4  -6  991.04   91.13   0
  -2  -4   6 1251.45  103.41   0
  -2  -4   6 1188.82  102.49   0
   2  -4  -6 1300.03  103.73   0
   3   4  -6  192.58   15.88   0
   3   4  -6  167.34   16.50   0
   3   4  -6  157.05   15.76   0
  -3  -4  -6  179.83   14.38   0
   3  -4   6  147.71   14.80   0
  -3   4   6  176.02   16.02   0
  -3   4   6  145.34   16.87   0
  -3  -4  -6  152.20   15.55   0
   3  -4  -6  154.56   14.94   0
   3  -4  -6  166.39   17.21   0
  -3  -4   6  163.62   16.18   0
  -3  -4   6  188.92   17.54   0
   3   4   6  149.24   15.40   0
   4  -4   6 1262.38   96.64   0
  -4   4   6 1098.70   96.83   0
   4  -4   6 1168.78   96.31   0
  -4   4   6 1144.87   97.98   0
   4   4  -6 1237.59   97.11   0
  -4  -4  -6 1132.20   96.60   0
   4   4  -6 1166.00   97.47   0
   4   4  -6 1114.74   96.74   0
   4  -4  -6 1172.30   98.11   0
   4   4   6 1220.09   96.51   0
   4  -4  -6 1172.96   96.02   0
  -4  -4   6 1069.27   96.89   0
  -4  -4   6 1166.46   97.69   0
   5   4  -6   25.97    7.50   0
   5  -4   6   31.17    6.81   0
  -5   4   6   27.45    7.08   0
   5   4  -6   28.94    7.06   0
   5   4  -6   29.45    7.75   0
   5  -4   6   26.44    6.51   0
  -5   4   6   17.20    8.37   0
  -5  -4  -6   35.43    5.10   0
   5   4   6   24.93    7.27   0
   5  -4  -6   20.27    6.99   0
  -5  -4   6   18.70    6.41   0
   5  -4  -6   37.25    9.84   0
  -5  -4   6   24.38    8.89   0
   5  -4  -6   26.13    5.59   0
   6   4  -6  129.02   16.79   0
   6   4  -6   68.85   12.20   0
  -6   4   6   69.40   13.36   0
   6  -4   6   94.64   15.69   0
  -6  -4  -6  109.76   11.31   0
   6   4  -6   79.61   13.37   0
   6  -4   6  110.88   15.23   0
   6  -4   6   86.75   14.00   0
   6   4   6   96.12   15.60   0
  -6  -4   6  101.52   16.72   0
   6  -4  -6  104.82   14.70   0
   6  -4  -6   72.75   14.80   0
   6  -4  -6  142.91   19.14   0
   7   4  -6  186.85   26.74   0
   7   4  -6  184.61   25.99   0
   7   4  -6  262.52   26.94   0
   7  -4   6  210.11   24.96   0
   7  -4   6  216.06   26.29   0
   7  -4   6  209.21   24.77   0
   7  -4  -6  199.52   28.54   0
   7  -4  -6  245.37   31.35   0
  -7  -4   6  236.84   29.70   0
   7  -4  -6  220.22   25.96   0
   7   4   6  239.70   28.00   0
   0  -5  -6   23.05    4.88   0
   0  -5  -6   18.92    3.89   0
   0  -5   6   28.01    3.53   0
   0   5   6   23.63    3.97   0
   1  -5   6  138.29   12.25   0
  -1  -5  -6  125.27   13.24   0
   1   5  -6  168.07   12.62   0
  -1   5   6  152.61   13.44   0
   1   5  -6  130.06   12.59   0
   1  -5  -6  142.86   14.91   0
   1  -5  -6  170.34   13.61   0
  -1  -5   6  136.11   14.52   0
  -1  -5   6  138.25   13.38   0
   2   5  -6  368.66   31.95   0
  -2   5   6  404.32   32.45   0
  -2  -5  -6  348.49   32.07   0
   2   5  -6  397.95   31.81   0
   2  -5   6  358.70   31.28   0
  -2  -5   6  414.77   36.02   0
   2   5   6  429.66   34.81   0
  -2  -5   6  348.18   34.82   0
   2  -5  -6  444.73   34.62   0
   2  -5  -6  407.62   36.32   0
  -3   5   6   17.76    6.07   0
  -3  -5  -6   28.67    5.25   0
   3   5  -6   17.76    4.57   0
  -3   5   6   27.72    5.52   0
   3  -5   6   26.14    4.21   0
  -3  -5  -6   26.51    4.32   0
  -3  -5   6   40.53    7.03   0
   3   5   6   42.25    6.31   0
  -3  -5   6   17.25    6.21   0
   3  -5  -6   25.96    4.78   0
   3  -5  -6   25.54    7.48   0
   4   5  -6 1077.83   89.45   0
  -4   5   6 1132.81   90.66   0
   4  -5   6 1149.78   89.19   0
   4   5  -6 1193.10   89.35   0
  -4   5   6  939.89   89.13   0
  -4  -5  -6 1011.82   87.94   0
  -4  -5  -6  997.93   89.09   0
  -4  -5   6 1129.80   89.01   0
   4  -5  -6 1091.52   89.27   0
  -4  -5   6  944.40   87.76   0
   4   5   6 1027.30   87.28   0
   5  -5   6  245.44   23.22   0
   5   5  -6  236.27   23.91   0
  -5   5   6  229.39   23.62   0
  -5   5   6  253.80   25.85   0
   5   5  -6  214.83   23.22   0
  -5  -5   6  268.68   26.92   0
  -5  -5   6  223.52   25.47   0
   5  -5  -6  267.29   27.36   0
   5   5   6  250.85   24.91   0
   5  -5  -6  259.93   23.99   0
   6   5  -6   10.70    9.08   0
   6   5  -6   -0.74    7.75   0
  -6   5   6    6.65    7.23   0
  -6  -5  -6   12.22    5.09   0
   6  -5   6   -0.58    6.49   0
   6  -5   6   12.70    7.92   0
  -6  -5   6   -2.07    9.94   0
   6  -5  -6   -3.75    7.53   0
   6  -5  -6   23.81   10.99   0
   6   5   6    3.72    7.53   0
   6  -5  -6    8.65    6.98   0
   7   5  -6  130.88   20.16   0
   7  -5   6  183.62   23.73   0
   7  -5   6  174.85   21.85   0
   7  -5   6  127.92   21.02   0
   7   5  -6  155.19   22.83   0
  -7  -5  -6  153.58   17.05   0
   7  -5  -6  150.90   22.08   0
   7  -5  -6  169.17   21.55   0
   7   5   6  175.56   23.68   0
  -7  -5   6  137.15   21.87   0
   7  -5  -6  114.74   22.57   0
   0   6  -6   15.15    2.37   0
   0   6   6   12.08    3.18   0
   0  -6  -6    7.40    2.90   0
   0  -6  -6    8.27    3.94   0
   0  -6   6   15.85    2.79   0
  -1  -6  -6  777.55   67.61   0
   1   6  -6  929.52   66.94   0
   1  -6   6  735.95   66.66   0
   1   6   6  909.62   71.96   0
   1  -6  -6  964.95   72.04   0
  -1  -6   6  804.32   71.77   0
   1  -6  -6  801.56   72.87   0
   2   6  -6 1676.62  127.45   0
  -2  -6  -6 1439.62  127.84   0
   2  -6   6 1552.74  127.04   0
  -2  -6   6 1511.65  127.87   0
   2   6   6 1494.28  127.57   0
   2  -6  -6 1577.47  129.09   0
  -2  -6   6 1554.82  128.76   0
   2  -6  -6 1642.40  127.49   0
  -3   6   6 1296.41  104.30   0
  -3  -6  -6 1269.25  103.12   0
  -3  -6  -6 1083.47  103.87   0
   3   6  -6 1191.54  103.95   0
   3  -6   6 1441.51  103.42   0
   3   6  -6 1259.93  103.65   0
  -3  -6   6 1053.63   93.03   0
   3   6   6 1196.54   92.69   0
  -3  -6   6 1081.48   93.86   0
   3  -6  -6 1134.81   92.19   0
  -4  -6  -6  378.71   30.91   0
   4  -6   6  375.57   31.29   0
  -4  -6  -6  299.80   31.92   0
   4   6  -6  339.94   32.38   0
   4  -6   6  397.19   32.33   0
   4   6  -6  343.79   31.91   0
  -4   6   6  366.09   32.56   0
   4  -6  -6  391.24   33.10   0
  -4  -6   6  344.38   34.46   0
   4  -6  -6  391.72   36.09   0
   4   6   6  380.44   33.76   0
  -4  -6   6  380.85   35.49   0
  -5  -6  -6   54.88   10.45   0
   5  -6   6   72.63   11.85   0
  -5   6   6   64.33   10.45   0
   5   6  -6   82.62   11.91   0
   5   6  -6   75.88   11.19   0
   5  -6   6   69.15    9.71   0
  -5  -6  -6   56.19    9.54   0
   5  -6  -6   48.88   11.92   0
  -5  -6   6   73.90   12.16   0
   5   6   6   55.59    9.30   0
   5  -6  -6   64.49   10.21   0
  -5  -6   6   49.09   11.07   0
   6  -6   6   50.86    9.27   0
   6   6  -6   46.28   10.75   0
  -6   6   6   47.42   11.41   0
   6  -6   6   50.21   10.83   0
  -6  -6  -6   57.04    8.44   0
   6   6  -6   46.86   10.11   0
   6  -6  -6   54.62   14.15   0
   6  -6  -6   49.59   11.48   0
  -6  -6   6   33.37   11.92   0
  -6  -6   6   37.12    9.27   0
   6   6   6   60.92   11.57   0
   6  -6  -6   40.12    8.92   0
   7  -6   6  270.70   30.11   0
   7  -6   6  302.27   31.97   0
  -7  -6  -6  265.21   25.53   0
   7   6  -6  226.60   29.57   0
   7   6  -6  267.09   32.13   0
   7  -6   6  265.07   28.74   0
  -7  -6   6  273.69   34.82   0
   7  -6  -6  286.22   34.28   0
   7   6   6  315.89   30.71   0
   7  -6  -6  216.59   28.04   0
   7  -6  -6  221.65   31.05   0
   0  -7  -6  177.72   18.09   0
   0   7   6  224.50   18.20   0
   0   7  -6  197.49   17.00   0
   0  -7   6  204.08   17.51   0
   1  -7   6  278.14   22.26   0
  -1  -7  -6  247.99   23.30   0
  -1   7   6  240.80   23.02   0
   1   7  -6  271.87   22.31   0
  -1   7  -6  167.85   16.10   0
   1  -7  -6  201.98   19.00   0
  -1  -7   6  195.19   17.42   0
   1  -7  -6  220.54   17.69   0
  -2  -7  -6  619.26   52.88   0
   2  -7   6  642.92   51.74   0
   2   7  -6  602.53   51.97   0
  -2   7   6  633.80   52.84   0
  -2  -7   6  557.52   49.76   0
   2  -7  -6  625.95   49.40   0
  -2  -7   6  547.89   50.69   0
   2  -7  -6  619.62   51.26   0
   2   7   6  589.75   49.53   0
   3   7  -6 1290.63   96.02   0
  -3   7   6 1032.76   96.29   0
  -3  -7  -6 1053.78   96.40   0
   3  -7   6 1257.60   95.56   0
   3  -7  -6 1241.24   97.57   0
   3   7   6 1089.33   95.42   0
  -3  -7   6 1103.46   96.89   0
  -3  -7   6 1180.18   96.20   0
  -4  -7  -6   45.94    9.06   0
   4   7  -6   32.03    7.40   0
   4  -7   6   45.40    7.25   0
   4   7  -6   49.79    7.96   0
   4  -7   6   41.13    7.61   0
  -4   7   6   33.52    7.58   0
  -4  -7  -6   46.68    7.70   0
  -4  -7   6   32.90    7.97   0
   4  -7  -6   35.24    9.76   0
   4  -7  -6   40.56    7.31   0
   4   7   6   52.39    8.76   0
  -4  -7   6   64.06   10.95   0
   5  -7   6  487.66   38.48   0
   5  -7   6  494.54   39.66   0
  -5  -7  -6  425.87   39.67   0
  -5  -7  -6  399.83   37.56   0
   5   7  -6  430.55   38.70   0
  -5   7   6  361.81   39.21   0
   5   7  -6  438.20   39.98   0
   5  -7  -6  483.72   38.46   0
  -5  -7   6  357.50   39.70   0
   5  -7  -6  373.65   40.98   0
   5   7   6  490.04   39.31   0
  -5  -7   6  446.15   41.32   0
   6  -7   6  186.02   22.68   0
   6   7  -6  209.00   21.61   0
  -6   7   6  161.12   22.26   0
  -6  -7  -6  152.18   18.33   0
   6   7  -6  191.41   23.13   0
  -6  -7   6  163.51   24.52   0
  -6  -7   6  252.70   27.14   0
   6  -7  -6  200.35   21.41   0
   6  -7  -6  162.78   26.47   0
   6   7   6  209.43   23.49   0
   7   7  -6   29.51   11.18   0
   7  -7   6   29.59   10.59   0
   7   7  -6   59.34   15.50   0
   7  -7   6   24.36   12.74   0
  -7  -7  -6   32.70    9.16   0
   7  -7  -6   35.99   10.94   0
   7  -7  -6    9.27   15.18   0
   7  -7  -6   42.09   12.74   0
   7   7   6   48.01   13.02   0
  -7  -7   6   41.69   16.50   0
   0   8  -6  358.70   32.25   0
   0  -8   6  423.06   32.94   0
   0  -8  -6  356.23   33.43   0
   0   8   6  416.04   33.38   0
   1   8  -6  208.56   17.56   0
   1  -8   6  199.44   17.53   0
  -1   8   6  196.47   18.54   0
  -1  -8  -6  190.84   18.83   0
   1   8   6  190.33   17.25   0
   1  -8  -6  159.67   17.11   0
   1  -8  -6  199.17   19.30   0
  -1  -8   6  190.83   17.19   0
  -1   8  -6  191.82   15.94   0
   2  -8   6  824.87   66.98   0
   2   8  -6  805.10   67.19   0
  -2  -8  -6  761.29   68.21   0
  -2   8   6  852.94   68.24   0
   2  -8  -6  648.81   55.84   0
  -2  -8   6  656.54   57.40   0
   2  -8  -6  696.69   57.98   0
  -2  -8   6  671.20   56.50   0
   3  -8   6 1107.79   92.64   0
  -3   8   6 1080.82   93.88   0
   3   8  -6 1173.13   93.09   0
  -3  -8  -6 1135.92   94.10   0
  -3  -8   6  908.75   85.45   0
  -3  -8   6 1033.22   86.64   0
   3  -8  -6 1078.64   87.10   0
   3   8   6  970.41   84.94   0
   3  -8  -6 1113.67   84.75   0
   4   8  -6  715.63   59.50   0
   4  -8   6  797.17   59.24   0
  -4  -8  -6  633.81   60.39   0
   4   8  -6  636.85   59.96   0
  -4   8   6  632.49   60.19   0
  -4  -8  -6  776.15   59.25   0
   4  -8  -6  698.48   59.71   0
  -4  -8   6  668.42   58.52   0
   4  -8  -6  625.93   56.60   0
  -4  -8   6  698.31   59.42   0
  -5   8   6  188.44   24.16   0
  -5  -8  -6  221.55   21.88   0
   5   8  -6  258.34   24.45   0
   5  -8   6  236.91   22.21   0
  -5  -8  -6  218.74   24.19   0
   5   8  -6  221.85   22.56   0
   5  -8   6  237.66   24.26   0
   5   8   6  232.39   22.42   0
  -5  -8   6  240.91   25.95   0
   5  -8  -6  213.94   21.42   0
   5  -8  -6  176.39   26.19   0
  -5  -8   6  201.88   24.45   0
  -6   8   6  173.08   23.64   0
   6  -8   6  185.38   21.21   0
   6  -8   6  161.53   23.17   0
   6   8  -6  200.22   22.43   0
  -6  -8  -6  176.86   23.67   0
   6   8  -6  204.83   24.18   0
  -6  -8  -6  198.23   20.30   0
   6  -8  -6  147.85   20.19   0
  -6  -8   6  181.25   27.25   0
  -6  -8   6  192.95   24.59   0
   6  -8  -6  191.41   27.23   0
   6   8   6  217.22   23.21   0
   7  -8   6   93.01   18.11   0
  -7  -8  -6   96.58   16.21   0
   7  -8   6  112.05   16.36   0
   7   8  -6   84.20   15.13   0
   7   8  -6   99.25   19.29   0
  -7  -8   6   87.10   20.34   0
   7  -8  -6   77.88   13.91   0
   7  -8  -6   73.23   17.27   0
   7   8   6   77.67   15.42   0
   7  -8  -6  124.71   23.50   0
   0   9   6   89.68    9.06   0
   0  -9  -6   59.70    9.34   0
   0   9  -6   70.56    7.34   0
   0  -9   6   56.10    7.90   0
  -1  -9  -6  159.77   17.43   0
   1  -9   6  159.66   15.75   0
  -1   9   6  197.28   17.28   0
   1   9  -6  181.96   15.78   0
   1  -9  -6  174.94   17.58   0
   1  -9  -6  158.69   15.49   0
  -1  -9   6  147.97   15.35   0
   1   9   6  156.19   15.48   0
  -2  -9  -6 2301.83  184.61   0
   2   9  -6 2412.38  183.39   0
  -2   9   6 1925.37  183.92   0
   2  -9   6 2334.95  183.19   0
   2   9   6 2365.59  172.16   0
  -2  -9   6 1971.84  172.21   0
   2  -9  -6 1962.36  173.36   0
   2  -9  -6 2068.80  171.73   0
  -2  -9   6 2132.43  173.26   0
  -2   9  -6 2082.45  170.73   0
   3  -9   6  461.48   37.92   0
   3   9  -6  454.53   38.28   0
  -3  -9  -6  429.50   39.61   0
  -3   9   6  423.01   39.44   0
   3  -9  -6  402.89   41.51   0
  -3  -9   6  399.96   39.77   0
  -3  -9   6  436.72   41.13   0
   3   9   6  500.23   39.56   0
   3  -9  -6  492.29   38.93   0
  -4  -9  -6  183.94   20.57   0
   4   9  -6  165.48   18.31   0
  -4  -9  -6  177.36   17.99   0
  -4   9   6  191.39   20.31   0
   4  -9   6  186.46   17.72   0
   4   9   6  167.91   17.55   0
  -4  -9   6  134.77   20.24   0
   4  -9  -6  152.91   20.65   0
  -4  -9   6  149.17   19.35   0
   4  -9  -6  172.64   16.72   0
   5   9  -6   39.88    8.60   0
   5  -9   6   47.76    8.34   0
  -5   9   6   54.15   11.94   0
  -5  -9  -6   45.73   11.04   0
   5  -9   6   54.77   10.44   0
   5   9  -6   46.27   10.13   0
  -5  -9  -6   50.03    9.16   0
   5  -9  -6   32.32    7.50   0
  -5  -9   6   38.41   10.85   0
   5   9   6   48.97    9.28   0
  -5  -9   6   40.54   13.44   0
   5  -9  -6   46.30   12.68   0
  -6   9   6   37.84   12.68   0
   6  -9   6   52.99   12.95   0
  -6  -9  -6   48.15   12.47   0
  -6  -9  -6   44.65   10.00   0
   6   9  -6   56.38   12.04   0
   6   9  -6   52.65   12.37   0
   6  -9   6   41.18    9.95   0
   6   9   6   28.02   10.48   0
   6  -9  -6   36.19    9.13   0
  -6  -9   6   16.51   14.20   0
   6  -9  -6   22.65   15.27   0
  -6  -9   6   36.89   13.10   0
   0  10  -6  247.85   20.69   0
   0  10   6  223.70   21.81   0
   0 -10   6  239.95   21.41   0
   0 -10  -6  228.79   22.44   0
  -1  10   6  776.13   66.75   0
  -1 -10  -6  821.10   67.44   0
   1  10  -6  815.42   65.77   0
   1 -10   6  765.13   65.90   0
  -1 -10   6  677.28   59.75   0
   1 -10  -6  700.89   61.44   0
  -1  10  -6  703.14   58.59   0
   1 -10  -6  772.45   60.06   0
   1  10   6  695.98   59.63   0
   2  10  -6  374.57   28.70   0
  -2 -10  -6  332.17   30.56   0
   2 -10   6  302.07   28.30   0
  -2  10   6  296.16   29.82   0
   2 -10  -6  335.66   27.43   0
  -2 -10   6  306.70   28.05   0
   2 -10  -6  273.24   29.53   0
  -2  10  -6  260.58   25.82   0
   2  10   6  349.22   27.69   0
  -3 -10  -6  170.95   18.92   0
   3  10  -6  163.71   15.87   0
   3 -10   6  151.29   15.25   0
  -3  10   6  135.68   17.81   0
  -3 -10   6  123.87   17.20   0
  -3 -10   6  135.08   16.43   0
   3 -10  -6  131.99   18.09   0
   3 -10  -6  123.52   14.21   0
   3  10   6  133.38   14.94   0
   4 -10   6  502.40   39.58   0
  -4 -10  -6  403.45   39.76   0
  -4  10   6  500.16   41.87   0
   4  10  -6  414.40   39.58   0
  -4 -10   6  385.53   36.81   0
   4 -10  -6  369.59   38.02   0
   4 -10  -6  425.76   34.78   0
  -4 -10   6  305.63   36.99   0
   4  10   6  439.86   35.75   0
  -5 -10  -6   51.12   10.60   0
   5 -10   6   58.16   12.48   0
   5  10  -6   59.26   12.38   0
  -5 -10  -6   63.19   13.34   0
   5  10  -6   91.95   13.19   0
   5 -10   6   78.35   12.23   0
  -5  10   6   49.86   11.62   0
  -5 -10   6  100.38   15.94   0
   5  10   6   81.29   12.08   0
  -5 -10   6   42.53   12.28   0
   5 -10  -6   81.33   16.11   0
   5 -10  -6   62.39   10.48   0
   6 -10   6   63.98   15.91   0
   6  10  -6   94.42   14.71   0
  -6  10   6   82.88   15.39   0
  -6 -10  -6   77.43   16.48   0
   6  10  -6   74.58   16.23   0
   6 -10   6   78.13   12.27   0
  -6 -10  -6   74.44   13.61   0
   6 -10  -6   79.65   13.21   0
  -6 -10   6   71.81   15.66   0
   6 -10  -6   51.51   18.53   0
  -6 -10   6   78.05   17.92   0
   6  10   6   75.57   14.18   0
   0  11   6   37.58    6.93   0
   0 -11   6   24.29    5.80   0
   0  11  -6   31.37    5.22   0
   0 -11  -6   23.44    6.82   0
   1 -11   6 1223.24  104.99   0
  -1  11   6 1214.85  105.72   0
  -1 -11  -6 1260.84  106.39   0
   1  11  -6 1393.97  104.86   0
  -1 -11   6 1056.48   91.38   0
  -1  11  -6  935.82   90.01   0
   1 -11  -6 1152.86   93.42   0
   1 -11  -6 1228.15   91.76   0
   1  11   6 1135.84   91.24   0
  -2  11   6   48.68    9.18   0
   2  11  -6   71.41    9.13   0
   2 -11   6   68.75    9.13   0
  -2 -11  -6   88.02   12.59   0
   2 -11  -6   71.11   10.18   0
  -2 -11   6   58.18    9.33   0
   2 -11  -6   66.26   11.59   0
  -2  11  -6   45.97    7.78   0
   2  11   6   79.20   10.21   0
  -3 -11  -6  437.57   40.06   0
   3 -11   6  436.48   37.13   0
   3  11  -6  420.51   37.30   0
  -3  11   6  417.82   38.99   0
  -3  11  -6  340.42   30.96   0
  -3 -11   6  372.26   34.42   0
   3 -11  -6  372.71   36.02   0
  -3 -11   6  378.27   35.60   0
   4  11  -6   10.59    6.34   0
   4 -11   6   12.73    5.79   0
  -4 -11  -6    6.15    8.26   0
  -4 -11  -6    8.26    6.29   0
  -4  11   6   13.99    9.23   0
  -4 -11   6   19.55   10.13   0
   4  11   6   11.41    6.56   0
   4 -11  -6    8.93   10.69   0
  -4 -11   6   16.77    8.71   0
   4 -11  -6    0.20    5.18   0
   5  11  -6  376.31   36.24   0
  -5 -11  -6  457.40   37.47   0
  -5 -11  -6  447.26   40.14   0
  -5  11   6  305.24   38.46   0
   5  11  -6  341.14   37.75   0
   5 -11   6  442.87   36.27   0
   5 -11   6  381.80   39.44   0
   5 -11  -6  405.49   44.11   0
  -5 -11   6  426.95   43.38   0
   5 -11  -6  408.53   38.09   0
  -5 -11   6  411.07   41.37   0
   5  11   6  445.61   39.34   0
  -6  11   6   12.24   13.47   0
   6 -11   6   38.75   15.53   0
   6  11  -6   42.57   12.18   0
   6  11  -6   11.44   12.22   0
   6 -11   6   27.15    9.84   0
  -6 -11  -6   32.16   11.95   0
  -6 -11  -6   25.05   14.45   0
  -6 -11   6   33.30   14.25   0
   6  11   6   71.27   13.89   0
   6 -11  -6   26.70    9.83   0
  -6 -11   6   17.13   17.33   0
   6 -11  -6   21.51   17.31   0
   0 -12  -6   -0.88    5.62   0
   0 -12   6    3.18    4.26   0
   0  12  -6    1.67    3.52   0
   0  12   6    6.95    5.01   0
  -1  12   6  577.50   50.55   0
   1 -12   6  558.24   49.60   0
  -1 -12  -6  585.19   51.32   0
   1  12  -6  615.13   49.28   0
   1 -12  -6  588.98   48.31   0
   1  12   6  596.24   47.95   0
  -1 -12   6  480.68   47.77   0
  -2 -12  -6   42.65   10.43   0
   2  12  -6   63.53    8.85   0
  -2  12   6   53.31    9.98   0
   2 -12   6   49.90    7.64   0
   2 -12  -6   47.12   10.62   0
  -2 -12   6   53.27   10.19   0
  -2  12  -6   56.62    7.71   0
   2  12   6   45.15    7.86   0
   2 -12  -6   41.12    7.92   0
   3  12  -6  475.18   41.78   0
  -3 -12  -6  418.77   44.13   0
   3 -12   6  499.58   41.80   0
  -3  12   6  533.89   44.37   0
   3 -12  -6  460.82   37.71   0
  -3  12  -6  365.23   35.76   0
  -3 -12   6  386.32   40.14   0
   3 -12  -6  376.72   41.23   0
   3  12   6  502.43   38.22   0
  -3 -12   6  442.01   39.37   0
  -4  12   6   43.47   11.33   0
   4 -12   6   61.23    9.34   0
  -4 -12  -6   71.80   11.12   0
   4  12  -6   43.60    9.25   0
  -4 -12  -6   59.51   14.04   0
   4 -12  -6   36.67   13.60   0
  -4 -12   6   44.62   12.94   0
   4 -12  -6   65.13   10.24   0
   4  12   6   69.69   11.16   0
  -4 -12   6   54.29   12.56   0
  -5  12   6   94.15   17.63   0
  -5 -12  -6   74.17   16.46   0
   5  12  -6   88.06   14.80   0
   5 -12   6   80.19   15.79   0
   5 -12   6   91.74   14.89   0
   5  12  -6  111.50   15.93   0
   5 -12  -6   83.25   12.11   0
  -5 -12   6   80.99   17.19   0
   5 -12  -6   64.03   17.84   0
  -5 -12   6   69.80   16.74   0
   5  12   6   67.07   12.65   0
   0  13   6 2373.49  174.35   0
   0 -13  -6 1991.34  174.47   0
   0  13  -6 1932.35  172.82   0
   0 -13   6 2170.62  173.97   0
  -1  13   6  456.18   38.74   0
   1 -13   6  403.20   37.51   0
  -1 -13  -6  426.18   39.59   0
   1  13  -6  430.94   36.92   0
  -1 -13   6  408.96   37.93   0
   1  13   6  435.41   37.56   0
   2  13  -6  133.57   14.14   0
  -2  13   6  119.01   17.59   0
   2 -13   6  127.46   14.40   0
  -2 -13  -6  120.94   18.91   0
  -2 -13   6  128.06   16.71   0
   2 -13  -6  132.49   14.78   0
   2  13   6  103.76   14.55   0
  -2  13  -6  100.90   12.30   0
   2 -13  -6  134.92   19.07   0
   3  13  -6  102.68   13.76   0
  -3 -13  -6  102.23   15.70   0
   3 -13   6  124.80   14.30   0
  -3  13   6  119.53   18.29   0
  -3 -13   6  115.98   17.83   0
  -3  13  -6   83.26   11.56   0
  -3 -13   6  102.16   16.44   0
   3 -13  -6  104.05   17.93   0
   3  13   6  128.98   14.92   0
   3 -13  -6  101.00   13.99   0
  -4 -13  -6   10.35    8.68   0
  -4 -13  -6   35.17   12.55   0
   4  13  -6   15.24    7.77   0
   4 -13   6   27.93    7.17   0
  -4  13   6  -13.56    9.41   0
   4 -13  -6    7.66   13.82   0
   4  13   6   13.41    7.98   0
  -4 -13   6   -3.19   10.60   0
   4 -13  -6   20.36    7.94   0
  -4 -13   6    3.98    9.60   0
   5 -13   6  126.90   17.40   0
  -5 -13  -6   96.68   16.69   0
   5 -13   6  105.88   20.19   0
  -5  13   6  109.42   18.70   0
   5  13  -6  103.59   17.06   0
  -5 -13  -6  102.15   21.85   0
   5  13  -6  134.39   20.56   0
   5 -13  -6  105.29   16.12   0
   5  13   6  118.34   17.10   0
  -5 -13   6  113.06   20.83   0
  -5 -13   6   84.10   19.37   0
   5 -13  -6   91.16   21.34   0
   0 -14  -6  838.81   68.78   0
   0  14  -6  721.19   66.23   0
   0  14   6  835.69   67.86   0
   1 -14   6   19.56    6.25   0
  -1  14   6   37.11    8.97   0
  -1 -14  -6   18.67    7.65   0
   1  14  -6   27.35    6.37   0
  -1 -14   6   21.07    7.01   0
  -1  14  -6   22.78    5.50   0
   1 -14  -6   20.11    7.73   0
   1  14   6   19.47    7.22   0
  -2  14   6  483.19   43.70   0
   2  14  -6  489.46   41.26   0
   2 -14   6  433.82   41.53   0
  -2 -14  -6  497.68   45.31   0
  -2 -14   6  380.29   39.03   0
  -2  14  -6  375.49   35.78   0
   2 -14  -6  461.05   38.25   0
   2 -14  -6  407.91   42.46   0
   2  14   6  459.54   37.96   0
   3  14  -6   12.37    6.44   0
   3 -14   6    1.10    6.31   0
  -3  14   6   -4.93    8.65   0
  -3 -14  -6    2.27   10.54   0
  -3 -14   6   -1.46    9.36   0
  -3  14  -6    6.67    5.38   0
  -3 -14   6   -0.26    8.15   0
   3 -14  -6    1.85   11.31   0
   3  14   6   10.76    7.07   0
   3 -14  -6   15.28    6.86   0
   4  14  -6  221.24   22.92   0
  -4 -14  -6  225.71   30.04   0
   4 -14   6  226.22   22.97   0
  -4  14   6  172.86   27.40   0
  -4 -14   6  171.88   29.46   0
  -4 -14   6  165.45   27.84   0
   4 -14  -6  287.81   34.13   0
   4 -14  -6  237.51   24.44   0
   4  14   6  242.76   25.51   0
   0  15  -6   18.06    5.41   0
   0 -15   6    8.07    6.45   0
   0 -15  -6   16.96    8.38   0
   0  15   6   18.46    8.18   0
   1 -15   6  259.83   28.39   0
  -1 -15  -6  287.36   31.08   0
   1  15  -6  313.51   27.48   0
  -1  15   6  330.70   30.32   0
   1  15   6  307.43   28.17   0
  -1 -15   6  272.46   28.28   0
   1 -15  -6  309.74   28.62   0
  -1  15  -6  245.05   25.36   0
  -2  15   6   19.14    9.73   0
  -2 -15  -6   10.72   10.85   0
   2 -15   6   15.44    7.01   0
   2 -15  -6    1.45   13.39   0
   2 -15  -6   11.60    8.57   0
   2  15   6    9.78    8.75   0
  -2  15  -6    9.43    5.92   0
  -2 -15   6   15.32   10.48   0
   3 -15   6   82.13   12.23   0
  -3 -15  -6   78.00   17.71   0
   3  15  -6   58.45   10.51   0
  -3  15   6   84.75   15.02   0
   3  15   6   77.82   12.16   0
   3 -15  -6   65.32   17.68   0
  -3  15  -6   67.24   10.86   0
   3 -15  -6   46.37   11.18   0
  -3 -15   6   52.31   13.76   0
  -3 -15   6   66.91   13.54   0
   4  15  -6  222.57   23.21   0
   4 -15   6  204.55   23.33   0
  -4 -15  -6  192.93   31.84   0
  -4  15   6  169.16   28.96   0
  -4 -15   6  151.46   26.32   0
   4 -15  -6  180.85   22.84   0
  -4 -15   6  213.65   28.82   0
   4  15   6  215.11   24.11   0
   4 -15  -6  162.96   27.61   0
   0 -16   6   12.67    8.79   0
   0  16  -6    7.95    6.41   0
   0  16   6   22.16    8.97   0
   0 -16  -6   10.50   10.39   0
   1  16  -6  197.15   19.97   0
   1 -16   6  189.14   21.47   0
  -1  16   6  193.01   23.49   0
  -1 -16  -6  159.07   25.71   0
   1  16   6  202.59   21.11   0
   1 -16  -6  197.35   22.82   0
  -1  16  -6  148.76   18.12   0
   1 -16  -6  184.34   30.67   0
  -1 -16   6  148.24   21.86   0
   2 -16   6    6.44    7.55   0
  -2  16   6   10.74    9.89   0
  -2 -16  -6   24.75   14.52   0
   2  16  -6    2.10    6.50   0
   2 -16  -6   30.70   17.76   0
  -2 -16   6   18.44   11.14   0
  -2  16  -6    5.10    6.18   0
   2 -16  -6   13.34    8.49   0
   2  16   6   -9.01    7.56   0
  -3  16   6  216.09   29.28   0
   3 -16   6  212.29   24.10   0
   3  16  -6  229.51   23.20   0
  -3 -16  -6  184.28   31.96   0
   3  16   6  194.40   24.08   0
  -3 -16   6  176.17   27.21   0
   3 -16  -6  171.41   22.91   0
  -3 -16   6  140.21   24.01   0
  -3  16  -6  195.54   19.00   0
   3 -16  -6  178.83   27.78   0
   0  17  -6   18.82    7.00   0
   0 -17  -6   13.17   12.17   0
   0  17   6   25.72   10.56   0
   0 -17   6   28.47   10.41   0
  -1  17   6   88.05   14.96   0
  -1 -17  -6   86.26   16.71   0
   1 -17   6   85.62   13.78   0
   1  17  -6   84.86   12.07   0
   1  17   6   83.61   14.31   0
   1 -17  -6   37.01   20.74   0
  -1  17  -6   61.76   10.01   0
   1 -17  -6   59.56   13.46   0
  -1 -17   6   84.57   14.39   0
  -2  17   6    0.13   11.68   0
  -2 -17  -6   40.00   15.43   0
   2 -17   6   14.35    8.82   0
   2  17  -6   13.94    7.63   0
  -2  17  -6    8.37    7.39   0
  -2 -17   6   35.04   13.62   0
   2 -17  -6   34.60   20.32   0
   2  17   6    9.46   10.85   0
   2 -17  -6   17.26   12.06   0
   1   0  -7   15.55    2.39   0
  -1   0   7   16.70    2.75   0
   1   0  -7   10.22    2.52   0
   1   0  -7   12.67    3.50   0
  -1   0   7   14.86    3.90   0
   1   0   7   11.58    2.04   0
   1   0   7   13.91    2.49   0
   2   0  -7  878.79   71.87   0
  -2   0   7  864.41   71.77   0
  -2   0   7  817.69   72.67   0
   2   0  -7  932.05   71.47   0
   2   0   7  853.91   71.28   0
  -3   0   7   11.48    4.06   0
  -3   0   7    8.58    5.00   0
   3   0  -7    8.19    2.98   0
   3   0  -7   17.18    5.65   0
   3   0   7   10.43    3.58   0
   3   0  -7   12.87    4.47   0
   4   0   7    7.13    2.04   0
   4   0  -7    3.72    4.54   0
   4   0  -7    2.41    3.37   0
   4   0   7    7.36    4.09   0
  -4   0   7    8.52    4.22   0
   4   0  -7    8.27    5.85   0
  -4   0   7    0.88    5.94   0
   5   0  -7    1.30    4.82   0
   5   0  -7   -5.94    5.72   0
   5   0   7    1.29    4.96   0
   5   0   7   -0.23    2.82   0
   5   0  -7   12.26    8.09   0
  -5   0   7    5.76    7.00   0
   6   0   7  341.20   29.54   0
   6   0  -7  301.15   28.65   0
   6   0  -7  273.61   29.56   0
   6   0  -7  325.34   31.34   0
  -6   0   7  273.06   31.05   0
   6   0   7  287.02   25.80   0
   6   0   7  281.12   29.21   0
   7   0   7    6.77   10.26   0
  -7   0   7  -12.33   12.11   0
   7   0   7  -10.80    8.39   0
   7   0  -7   -4.47   11.60   0
   7   0  -7  -11.22    8.26   0
   7   0  -7    1.09   10.75   0
   0  -1  -7   23.46    4.08   0
   0   1  -7   30.09    4.32   0
   0  -1   7   33.96    2.75   0
   0   1   7   27.67    3.27   0
   0  -1   7   23.52    4.18   0
  -1   1   7  268.83   23.10   0
   1   1  -7  239.21   22.79   0
   1   1  -7  244.07   21.65   0
  -1   1   7  289.17   22.11   0
  -1  -1   7  247.44   22.55   0
   1  -1  -7  301.29   22.30   0
  -1  -1   7  277.91   23.65   0
   1   1   7  244.75   22.15   0
   1  -1  -7  253.42   22.55   0
  -1  -1   7  269.62   22.41   0
   1   1   7  261.83   22.28   0
   1  -1  -7  277.17   23.68   0
  -2   1   7 2068.24  187.31   0
   2   1  -7 2279.64  186.44   0
   2   1  -7 2477.20  187.52   0
  -2   1   7 2154.44  186.45   0
   2   1  -7 2455.33  186.22   0
   2   1   7 2492.77  187.73   0
  -2  -1   7 2069.47  188.11   0
  -2  -1   7 2402.17  189.10   0
   2  -1  -7 2549.64  187.75   0
  -2  -1   7 1947.54  187.78   0
   2  -1  -7 2171.46  188.11   0
   2  -1  -7 2512.31  189.23   0
   3  -1   7 1458.77  115.64   0
  -3   1   7 1188.45  116.46   0
  -3   1   7 1636.25  118.24   0
   3   1  -7 1363.93  116.35   0
   3   1  -7 1446.34  117.67   0
   3  -1   7 1362.10  116.24   0
   3   1  -7 1493.26  116.89   0
  -3  -1   7 1355.05  116.46   0
   3  -1  -7 1317.84  116.73   0
   3  -1  -7 1517.70  117.90   0
   3  -1  -7 1515.37  116.29   0
  -3  -1   7 1381.23  117.64   0
   4   1  -7  750.35   73.60   0
   4   1  -7  945.75   75.44   0
   4  -1   7  997.09   72.94   0
  -4   1   7  918.37   75.60   0
   4  -1   7  888.05   73.93   0
   4   1  -7  815.49   74.24   0
  -4  -1   7  930.75   74.83   0
   4  -1  -7  920.99   74.71   0
   4  -1  -7  862.08   73.62   0
   4   1   7  828.81   72.87   0
   4  -1  -7  834.81   72.68   0
   5  -1   7  428.84   33.87   0
   5  -1   7  399.03   35.58   0
   5   1  -7  428.78   37.44   0
   5   1  -7  398.17   35.38   0
   5   1  -7  383.06   36.11   0
   5  -1   7  362.91   34.99   0
  -5   1   7  360.27   36.94   0
  -5  -1   7  427.82   38.35   0
   5  -1  -7  389.98   36.85   0
   5  -1  -7  402.29   35.79   0
   5   1   7  371.74   35.99   0
   5  -1  -7  429.06   38.12   0
   6   1  -7  171.36   20.07   0
   6   1  -7  150.59   18.52   0
   6  -1   7  127.39   17.65   0
   6  -1   7  136.80   14.36   0
  -6   1   7  121.45   20.40   0
   6   1  -7  113.36   16.75   0
   6  -1   7  143.70   17.80   0
   6  -1  -7  130.66   19.63   0
   6  -1  -7  104.88   17.95   0
   6  -1  -7  143.50   17.15   0
   6   1   7  171.13   17.70   0
  -6  -1   7  112.20   19.85   0
   7   1  -7  153.23   24.12   0
   7   1  -7  155.02   20.54   0
   7  -1   7  164.50   17.15   0
   7  -1   7  172.89   23.43   0
  -7   1   7  136.24   21.84   0
   7  -1   7  185.54   21.77   0
   7   1  -7  145.70   23.09   0
  -7  -1   7  157.38   24.65   0
   7   1   7  162.33   22.19   0
   7  -1  -7  177.21   21.67   0
   7  -1  -7  149.58   22.83   0
   7  -1  -7  172.25   24.20   0
   7   1   7  147.82   22.75   0
   0   2   7   96.79    9.89   0
   0  -2   7   85.56    9.94   0
   0  -2  -7   86.36    9.94   0
   0  -2  -7  120.40    9.11   0
  -1   2   7   58.58    7.33   0
   1   2  -7   52.80    7.25   0
   1   2  -7   47.84    5.14   0
  -1  -2  -7   53.04    5.15   0
  -1   2   7   58.93    6.02   0
  -1  -2  -7   44.12    5.61   0
   1   2  -7   58.20    4.99   0
   1  -2  -7   44.05    6.85   0
   1   2   7   45.52    5.04   0
   1  -2  -7   47.84    4.95   0
  -1  -2   7   53.14    7.06   0
  -1  -2   7   38.54    4.96   0
  -1  -2   7   42.36    5.25   0
  -2   2   7 2070.33  164.24   0
  -2   2   7 2190.48  163.33   0
   2   2  -7 2056.89  163.00   0
   2   2  -7 1692.13  162.65   0
   2   2  -7 1986.41  163.89   0
  -2  -2   7 1819.31  164.10   0
   2  -2  -7 2163.93  165.63   0
   2  -2  -7 2124.23  163.98   0
  -2  -2   7 2020.43  164.53   0
  -2  -2   7 1932.90  165.25   0
   3   2  -7  196.22   17.90   0
   3   2  -7  191.23   18.66   0
  -3   2   7  189.37   17.88   0
   3   2  -7  181.58   17.35   0
  -3   2   7  192.46   19.25   0
   3  -2   7  197.26   16.79   0
  -3  -2   7  205.02   19.81   0
  -3  -2   7  193.51   18.64   0
   3  -2  -7  232.00   20.38   0
   3  -2  -7  196.97   18.81   0
   3  -2  -7  173.68   17.52   0
   3   2   7  198.23   18.07   0
  -4   2   7 2457.70  220.60   0
   4  -2   7 2385.19  218.63   0
  -4   2   7 3023.94  220.03   0
   4   2  -7 3058.71  220.99   0
   4  -2   7 2464.74  219.07   0
   4   2  -7 2750.80  219.85   0
   4   2  -7 2670.10  219.52   0
   4  -2  -7 2756.52  219.31   0
  -4  -2   7 2589.34  220.86   0
   4  -2  -7 2744.28  221.10   0
   4  -2  -7 2582.32  220.08   0
   4   2   7 2744.70  219.57   0
   5   2  -7  236.61   21.24   0
  -5   2   7  182.51   22.61   0
   5  -2   7  218.10   19.04   0
   5  -2   7  178.54   20.17   0
  -5   2   7  189.13   20.07   0
   5   2  -7  198.41   20.37   0
   5  -2   7  194.14   20.00   0
   5   2  -7  208.95   22.09   0
  -5  -2   7  156.97   20.89   0
   5  -2  -7  185.94   21.60   0
   5  -2  -7  204.17   20.64   0
   5   2   7  179.16   19.07   0
   6  -2   7  309.94   28.75   0
  -6   2   7  289.59   32.69   0
   6   2  -7  360.20   31.30   0
   6   2  -7  306.37   32.28   0
   6  -2   7  297.27   30.77   0
   6  -2   7  318.53   30.46   0
   6   2  -7  344.22   31.59   0
   6  -2  -7  268.74   29.78   0
  -6  -2   7  319.01   31.41   0
   6  -2  -7  300.20   28.52   0
   6  -2  -7  276.26   30.94   0
   7  -2   7   42.17   12.59   0
  -7   2   7   15.24   14.71   0
   7   2  -7   58.79   12.91   0
   7  -2   7   64.94    9.83   0
   7   2  -7   77.08   14.57   0
   7   2  -7   46.37   14.21   0
   7  -2   7   64.21   12.07   0
   7   2   7   62.60   14.65   0
   7  -2  -7   53.60   14.65   0
  -7  -2   7   64.43   16.17   0
   7   2   7   41.68   11.93   0
   7  -2  -7   69.52   14.15   0
   7  -2  -7   36.77   11.65   0
   0  -3  -7  908.06   82.89   0
   0  -3  -7 1080.05   82.31   0
   0   3   7 1104.40   82.32   0
   0  -3   7  963.12   82.96   0
   0   3   7  972.56   82.68   0
   0  -3   7  997.91   81.71   0
   1   3  -7   49.17    4.45   0
  -1   3   7   37.36    6.31   0
   1   3  -7   38.89    4.17   0
  -1   3   7   51.10    5.58   0
  -1  -3  -7   40.48    4.98   0
  -1  -3  -7   44.81    5.54   0
   1  -3  -7   41.61    7.09   0
  -1  -3   7   39.77    6.74   0
   1   3   7   35.83    4.72   0
   1  -3  -7   37.41    4.68   0
  -1  -3   7   38.22    4.84   0
   2   3  -7 2577.41  215.98   0
   2   3  -7 2695.10  215.98   0
  -2  -3  -7 2285.41  215.80   0
  -2  -3  -7 2844.24  215.30   0
  -2   3   7 2553.99  217.17   0
   2   3  -7 2899.40  217.13   0
  -2   3   7 2721.30  216.43   0
   2  -3  -7 2928.37  218.59   0
   2  -3  -7 2321.44  216.61   0
  -2  -3   7 2540.99  218.05   0
  -2  -3   7 2647.47  217.30   0
   2   3   7 2886.75  217.00   0
   3  -3   7   56.60    6.44   0
   3   3  -7   68.70    9.31   0
   3   3  -7   57.13    7.18   0
  -3   3   7   49.25    7.71   0
  -3   3   7   38.52    7.86   0
  -3  -3  -7   53.18    6.75   0
   3   3  -7   52.48    7.59   0
  -3  -3   7   48.44    8.20   0
   3  -3  -7   63.04   10.56   0
   3  -3  -7   66.29    7.37   0
   3   3   7   59.86    8.03   0
  -3  -3   7   62.98    9.79   0
   4   3  -7  268.38   25.91   0
   4   3  -7  286.30   25.67   0
   4  -3   7  306.08   25.06   0
   4  -3   7  284.44   25.08   0
  -4   3   7  257.96   27.12   0
   4   3  -7  279.55   26.84   0
  -4   3   7  279.33   25.94   0
   4  -3  -7  248.20   24.73   0
  -4  -3   7  267.61   24.91   0
  -4  -3   7  218.74   25.53   0
   4   3   7  252.34   23.95   0
   4  -3  -7  287.27   23.59   0
   4  -3  -7  275.67   26.20   0
   5  -3   7   43.36    7.35   0
  -5   3   7   26.25    8.66   0
   5   3  -7   29.27    7.50   0
   5   3  -7   42.57    8.97   0
   5   3  -7   37.26    8.32   0
   5  -3   7   29.41    7.29   0
   5  -3   7   50.87    7.47   0
  -5   3   7   45.14    8.06   0
   5   3   7   33.05    7.68   0
   5  -3  -7   53.71    9.73   0
   5  -3  -7   41.25    7.85   0
   5  -3  -7   39.76    9.93   0
  -5  -3   7   39.15    9.83   0
   6   3  -7  219.64   25.34   0
   6  -3   7  235.15   22.27   0
   6  -3   7  230.18   23.26   0
  -6   3   7  232.04   26.26   0
   6   3  -7  222.74   24.23   0
   6   3  -7  215.34   24.27   0
   6  -3   7  199.21   23.51   0
   6  -3  -7  187.69   22.42   0
   6  -3  -7  194.18   24.67   0
  -6  -3   7  242.51   26.26   0
   6   3   7  266.33   24.18   0
   6  -3  -7  211.27   26.21   0
  -7   3   7  237.38   30.11   0
   7  -3   7  230.01   25.92   0
   7   3  -7  214.28   27.35   0
   7   3  -7  223.29   27.65   0
   7  -3   7  212.27   23.39   0
   7  -3   7  232.49   26.75   0
   7   3  -7  204.51   27.25   0
   7   3   7  194.93   25.33   0
  -7  -3   7  200.75   29.24   0
   7  -3  -7  222.18   27.73   0
   7  -3  -7  207.84   30.44   0
   7   3   7  219.01   26.73   0
   7  -3  -7  202.79   24.72   0
   0  -4   7 1502.06  136.07   0
   0   4   7 1816.04  136.71   0
   0  -4  -7 1698.82  137.42   0
   0  -4  -7 1688.65  136.71   0
  -1   4   7 1871.01  149.07   0
   1  -4   7 1827.81  147.42   0
   1   4  -7 1952.78  147.62   0
  -1  -4  -7 1810.99  148.31   0
  -1  -4  -7 1617.81  148.09   0
   1  -4  -7 1970.83  147.53   0
   1  -4  -7 1988.75  146.13   0
  -1  -4   7 1646.61  145.96   0
   1   4   7 1528.93  145.89   0
  -1  -4   7 1829.70  147.21   0
  -2  -4  -7 3318.00  279.30   0
   2   4  -7 3494.82  279.21   0
   2   4  -7 3839.16  279.25   0
   2  -4   7 3083.33  278.64   0
   2  -4  -7 3858.47  335.16   0
   2  -4  -7 4457.93  333.73   0
  -2  -4   7 4230.61  335.19   0
   2   4   7 3871.47  333.75   0
  -3  -4  -7  229.77   24.21   0
   3   4  -7  254.72   24.48   0
   3   4  -7  323.13   26.00   0
   3  -4   7  311.23   24.06   0
  -3   4   7  248.32   25.92   0
  -3  -4  -7  287.55   23.12   0
  -3   4   7  323.33   25.35   0
   3   4  -7  254.11   24.50   0
   3  -4  -7  276.58   25.36   0
  -3  -4   7  214.86   23.15   0
  -3  -4   7  266.04   24.32   0
   3   4   7  260.52   22.93   0
   3  -4  -7  259.41   22.41   0
   4  -4   7  551.83   49.97   0
  -4   4   7  587.06   52.21   0
  -4  -4  -7  603.27   48.75   0
   4   4  -7  584.38   51.54   0
   4   4  -7  644.67   50.84   0
  -4   4   7  593.21   51.01   0
   4  -4   7  620.83   50.35   0
   4   4  -7  564.39   50.65   0
  -4  -4   7  472.58   48.20   0
   4   4   7  595.56   47.96   0
   4  -4  -7  636.31   50.33   0
   4  -4  -7  560.86   47.34   0
  -4  -4   7  530.35   49.33   0
  -5  -4  -7  282.52   22.40   0
  -5   4   7  286.92   27.53   0
   5   4  -7  279.41   25.85   0
   5  -4   7  256.85   24.75   0
  -5   4   7  216.79   25.39   0
   5  -4   7  226.68   24.47   0
   5   4  -7  261.02   25.56   0
   5   4  -7  291.29   26.72   0
  -5  -4   7  215.58   26.22   0
   5   4   7  260.31   25.07   0
   5  -4  -7  288.39   27.63   0
   5  -4  -7  255.02   24.15   0
   5  -4  -7  261.01   26.14   0
   6  -4   7  230.80   22.30   0
   6  -4   7  206.44   21.35   0
  -6   4   7  156.93   24.43   0
   6   4  -7  201.27   24.27   0
   6  -4   7  194.60   22.26   0
   6   4  -7  227.86   23.45   0
   6   4  -7  190.72   22.79   0
   6  -4  -7  233.45   22.25   0
   6   4   7  239.80   24.15   0
   6  -4  -7  202.56   26.67   0
  -6  -4   7  185.89   26.49   0
   6  -4  -7  187.75   24.53   0
   7  -4   7   34.22   10.19   0
   7  -4   7   31.08   10.20   0
   7   4  -7   21.73   12.72   0
   7   4  -7   20.24   12.40   0
  -7   4   7   20.61   13.63   0
   7   4  -7   38.71   12.15   0
   7  -4   7   37.60   11.98   0
  -7  -4   7   27.92   13.44   0
   7  -4  -7   35.78   13.88   0
   7  -4  -7   -6.26   13.96   0
   7  -4  -7   23.59    8.89   0
   7   4   7   43.93   12.47   0
   0  -5   7 2733.01  226.86   0
   0  -5  -7 2916.86  228.22   0
   0  -5  -7 3011.08  227.60   0
   0   5   7 2510.48  227.27   0
  -1  -5  -7  897.39   78.18   0
   1   5  -7  803.33   77.38   0
   1   5  -7 1048.75   77.43   0
  -1  -5  -7  842.70   78.04   0
   1  -5   7 1034.39   77.33   0
  -1   5   7 1058.87   78.36   0
  -1  -5   7  914.26   80.19   0
   1  -5  -7  962.80   79.13   0
  -1  -5   7  953.07   79.06   0
   1   5   7  956.31   79.12   0
   1  -5  -7 1022.50   80.56   0
  -2   5   7  892.29   75.52   0
   2   5  -7  965.19   74.92   0
  -2   5   7  910.64   76.41   0
   2   5  -7  822.44   74.93   0
   2  -5   7  955.71   74.52   0
   2  -5  -7  996.06   86.16   0
   2   5   7 1043.55   84.58   0
  -2  -5   7  931.93   85.74   0
   2  -5  -7 1119.12   84.44   0
  -3   5   7 2234.20  193.79   0
  -3  -5  -7 2121.32  192.43   0
  -3   5   7 2245.79  194.61   0
   3   5  -7 2640.22  193.56   0
   3   5  -7 2395.70  193.62   0
   3  -5   7 2567.04  193.04   0
   3  -5  -7 2246.58  188.10   0
  -3  -5   7 2108.95  188.87   0
  -3  -5   7 2223.34  189.79   0
   3  -5  -7 2650.77  190.73   0
   4  -5   7  912.26   68.30   0
   4  -5   7  755.99   68.35   0
  -4  -5  -7  750.23   68.50   0
  -4  -5  -7  867.65   67.23   0
  -4   5   7  955.71   70.73   0
   4   5  -7  797.33   68.64   0
   4   5  -7  731.40   68.66   0
  -4   5   7  774.32   69.06   0
   4  -5  -7  829.66   72.73   0
  -4  -5   7  799.00   71.40   0
   4   5   7  935.00   70.99   0
  -4  -5   7  745.18   71.98   0
   4  -5  -7  884.60   70.31   0
   5  -5   7  844.02   60.85   0
  -5  -5  -7  685.74   58.90   0
  -5   5   7  612.27   61.01   0
  -5  -5   7  659.30   64.62   0
   5  -5  -7  840.16   66.54   0
   5  -5  -7  844.51   63.63   0
   5   5   7  708.65   63.76   0
  -5  -5   7  686.03   65.28   0
   6   5  -7   -3.15    8.05   0
   6   5  -7   13.96    9.53   0
  -6   5   7   -8.59    7.68   0
  -6  -5  -7    0.25    3.89   0
   6  -5   7   16.05    7.87   0
   6  -5   7    4.67    6.61   0
  -6   5   7   18.48   11.05   0
   6  -5  -7    4.46    7.84   0
   6   5   7   13.64    8.87   0
   6  -5  -7    5.95    6.68   0
  -6  -5   7    7.42   11.20   0
   6  -5  -7   -4.39   10.33   0
   7  -5   7   35.82   10.88   0
   7   5  -7   16.11   12.76   0
   7  -5   7   35.34   12.55   0
   7  -5   7   30.50   10.13   0
   7   5  -7   33.98   12.77   0
  -7  -5   7   36.86   14.05   0
   7  -5  -7   32.77   13.83   0
   7  -5  -7   28.06    9.72   0
   7   5   7   31.30   11.80   0
   7  -5  -7   35.59   14.92   0
   0  -6  -7  480.64   38.59   0
   0   6   7  464.82   38.35   0
   0  -6  -7  400.77   38.98   0
   0  -6   7  471.64   37.80   0
   1   6  -7  132.81   13.19   0
   1  -6   7  138.92   12.95   0
   1   6  -7  173.86   13.17   0
  -1  -6  -7  140.66   14.15   0
  -1   6   7  169.38   14.48   0
   1  -6  -7  143.25   14.99   0
   1   6   7  141.70   13.21   0
  -1  -6   7  138.21   13.05   0
  -1  -6   7  147.22   14.94   0
   1  -6  -7  137.96   13.31   0
  -2   6   7  135.85   12.92   0
   2  -6   7  130.25   11.28   0
  -2  -6  -7  112.34   12.54   0
   2   6  -7  132.26   11.85   0
   2   6  -7  105.92   12.02   0
  -2  -6   7  111.79   14.28   0
  -2  -6   7  112.82   12.65   0
   2  -6  -7  138.59   15.24   0
   2  -6  -7  128.43   12.03   0
   2   6   7  128.28   12.43   0
   3   6  -7   57.33    8.46   0
  -3   6   7   66.68    9.43   0
   3  -6   7   52.32    6.66   0
  -3  -6  -7   45.52    7.39   0
   3   6  -7   57.25    8.10   0
   3  -6  -7   56.27   10.64   0
   3  -6  -7   66.80    8.02   0
   3   6   7   63.95    9.01   0
  -3  -6   7   49.60    8.49   0
  -3  -6   7   70.80   11.63   0
   4   6  -7  263.65   24.55   0
  -4  -6  -7  254.86   24.83   0
  -4   6   7  266.13   25.26   0
   4   6  -7  294.95   25.50   0
   4  -6   7  247.96   23.73   0
   4  -6   7  268.71   24.74   0
   4  -6  -7  260.80   26.08   0
  -4  -6   7  283.19   26.23   0
   4  -6  -7  230.16   23.04   0
   4   6   7  273.38   23.95   0
  -4  -6   7  222.24   24.67   0
   5  -6   7   97.11   12.39   0
   5   6  -7  100.93   13.15   0
   5  -6   7   83.93   13.46   0
   5   6  -7  107.91   14.47   0
  -5   6   7   78.27   13.00   0
  -5  -6  -7  100.68   13.83   0
   5  -6  -7  126.93   13.49   0
   5  -6  -7   80.39   16.13   0
  -5  -6   7   93.33   15.96   0
   5   6   7   94.05   13.75   0
  -5  -6   7   97.46   16.97   0
   6   6  -7    3.38    7.98   0
  -6   6   7   -5.54    8.38   0
  -6  -6  -7    9.06    4.66   0
   6  -6   7    2.28    6.98   0
   6   6  -7   -3.45    7.43   0
   6  -6   7    9.31    8.58   0
   6  -6  -7   -1.63    8.35   0
  -6  -6   7    4.07    8.87   0
   6  -6  -7    2.64   11.45   0
   6   6   7    7.91    8.04   0
  -6  -6   7    8.33   10.17   0
   6  -6  -7   -0.27    6.15   0
   7  -6   7   74.16   15.87   0
   7   6  -7   82.32   16.03   0
   7  -6   7   67.33   13.32   0
   7   6  -7  122.14   18.16   0
  -7  -6   7   92.23   20.26   0
   7  -6  -7   72.27   16.75   0
   7  -6  -7  116.04   20.14   0
   7  -6  -7   88.71   14.76   0
   7   6   7   78.22   14.91   0
   0   7   7    7.62    3.29   0
   0  -7  -7    4.23    3.48   0
   0   7  -7    7.50    1.55   0
   0  -7   7    4.87    2.14   0
   0  -7  -7    5.01    4.05   0
  -1  -7  -7  279.38   21.92   0
   1  -7   7  210.71   20.13   0
   1   7  -7  248.21   20.24   0
  -1   7   7  220.44   21.19   0
   1  -7  -7  193.59   20.93   0
   1  -7  -7  208.35   19.45   0
   1   7   7  242.14   19.56   0
  -1  -7   7  216.73   19.32   0
   2  -7   7  497.99   46.93   0
   2   7  -7  509.60   47.60   0
  -2   7   7  568.84   48.36   0
  -2  -7  -7  656.53   48.64   0
   2   7  -7  617.84   47.43   0
  -2  -7   7  444.77   44.12   0
  -2  -7   7  513.40   45.55   0
   2  -7  -7  529.99   43.87   0
   2   7   7  560.72   44.20   0
   2  -7  -7  557.06   46.16   0
  -3   7   7  101.02   11.93   0
   3   7  -7   92.78   10.25   0
  -3  -7  -7   68.59   11.06   0
   3  -7   7   89.42    9.34   0
   3   7  -7   89.93   10.83   0
  -3  -7   7   70.19   12.05   0
   3  -7  -7   94.07   10.23   0
   3   7   7  113.00   11.43   0
   3  -7  -7   80.59   13.12   0
  -3  -7   7   69.94   11.53   0
   4   7  -7   48.24    7.88   0
  -4  -7  -7   49.97    8.94   0
   4  -7   7   61.52    8.47   0
   4   7  -7   69.41   11.11   0
  -4   7   7   50.13    8.92   0
  -4  -7  -7   64.13    8.31   0
  -4  -7   7   46.81   10.85   0
   4  -7  -7   45.18   10.41   0
   4  -7  -7   72.22    8.98   0
   4   7   7   47.02    8.43   0
  -4  -7   7   41.12    9.55   0
  -5  -7  -7   18.32    7.23   0
   5   7  -7   12.38    6.24   0
   5  -7   7   15.67    5.54   0
   5  -7   7   15.65    6.86   0
   5   7  -7   14.27    8.30   0
  -5   7   7   10.85    7.60   0
  -5  -7  -7   17.72    5.14   0
   5   7   7   13.04    6.27   0
   5  -7  -7   13.79    5.85   0
  -5  -7   7   17.67    7.90   0
  -5  -7   7   11.59    9.15   0
   5  -7  -7   32.31   11.75   0
   6   7  -7  109.48   16.78   0
  -6   7   7  108.40   16.16   0
   6   7  -7  135.39   17.69   0
   6  -7   7  126.66   15.83   0
  -6  -7  -7  113.67   13.55   0
   6  -7   7  116.19   18.82   0
   6  -7  -7  100.63   18.33   0
  -6  -7   7   98.49   17.70   0
   6  -7  -7  117.82   15.86   0
  -6  -7   7  128.57   20.14   0
   6   7   7  108.13   17.97   0
   7   7  -7   19.67   13.20   0
   7  -7   7   16.67   11.99   0
   7  -7   7   -6.67    9.72   0
   7   7  -7   43.75   12.65   0
   7  -7   7    9.17   11.46   0
  -7  -7  -7    4.18    6.57   0
  -7  -7   7   -0.33   15.99   0
   7  -7  -7    3.70   16.07   0
   7   7   7   17.97   12.79   0
   7  -7  -7   28.47   11.58   0
   7  -7  -7   11.81   12.71   0
   0   8   7   71.85    8.13   0
   0   8  -7   56.06    5.78   0
   0  -8   7   51.47    6.72   0
   0  -8  -7   54.98    9.35   0
   0  -8  -7   54.31    8.28   0
  -1   8   7  649.90   58.49   0
   1   8  -7  793.10   57.67   0
   1  -8   7  669.40   57.63   0
  -1  -8  -7  675.50   58.85   0
   1   8   7  742.30   58.05   0
  -1  -8   7  635.97   57.76   0
   1  -8  -7  701.58   58.03   0
   1  -8  -7  694.12   59.48   0
  -2   8   7  995.33   90.84   0
  -2  -8  -7  990.44   90.92   0
   2   8  -7 1176.30   90.05   0
   2  -8   7 1201.95   89.87   0
  -2  -8   7 1053.67   86.38   0
   2  -8  -7  942.29   84.36   0
   2  -8  -7 1000.27   86.33   0
  -2  -8   7 1091.89   85.16   0
   3   8  -7   41.28    6.54   0
   3   8  -7   38.90    7.34   0
  -3   8   7   44.74    8.21   0
  -3  -8  -7   49.35    8.63   0
   3  -8   7   52.25    6.86   0
   3  -8  -7   42.24    6.60   0
  -3  -8   7   41.72    8.29   0
   3  -8  -7   40.18   10.25   0
   3   8   7   42.75    7.43   0
  -3  -8   7   41.20    9.99   0
  -4  -8  -7 2470.31  208.93   0
   4   8  -7 2235.99  207.83   0
   4  -8   7 2544.00  207.69   0
  -4  -8  -7 2933.00  207.90   0
   4   8  -7 2520.91  208.76   0
  -4   8   7 2534.78  209.06   0
  -4  -8   7 2198.15  194.93   0
   4   8   7 2553.33  193.55   0
   4  -8  -7 2299.79  195.42   0
   5   8  -7    4.71    7.29   0
  -5   8   7    5.40    8.53   0
  -5  -8  -7    7.85    7.29   0
  -5  -8  -7   12.92    5.58   0
   5  -8   7   18.35    7.26   0
   5   8  -7    5.64    6.58   0
   5  -8   7   17.95    6.25   0
   5   8   7    7.87    6.67   0
  -5  -8   7   18.98   10.60   0
   5  -8  -7   12.63   10.10   0
  -5  -8   7   20.53    9.84   0
   5  -8  -7    1.05    5.15   0
   6  -8   7  191.68   20.46   0
   6   8  -7  197.73   23.47   0
  -6  -8  -7  184.95   18.62   0
  -6   8   7  168.40   23.80   0
  -6  -8  -7  152.43   22.46   0
   6  -8   7  152.28   22.74   0
   6   8  -7  162.69   21.40   0
  -6  -8   7  164.33   23.95   0
  -6  -8   7  153.47   27.05   0
   6  -8  -7  155.24   26.91   0
   6  -8  -7  170.04   19.55   0
   6   8   7  156.10   21.27   0
   7   8  -7   15.85   11.62   0
   7  -8   7   21.27   13.91   0
   7  -8   7   19.41   11.19   0
  -7  -8  -7   21.74    8.05   0
   7   8  -7    6.87   13.53   0
   7   8   7   52.56   13.48   0
  -7  -8   7   34.42   18.94   0
   7  -8  -7   17.84   15.08   0
   7  -8  -7   51.15   19.08   0
   7  -8  -7   18.59   14.77   0
   0  -9   7 1630.12  142.60   0
   0   9   7 1882.01  143.23   0
   0  -9  -7 1594.47  143.25   0
   0   9  -7 1864.32  142.05   0
  -1   9   7   41.37    6.68   0
   1   9  -7   46.29    5.99   0
   1  -9   7   43.44    6.14   0
   1   9   7   32.23    6.04   0
   1  -9  -7   48.24    7.61   0
  -1   9  -7   28.55    4.22   0
   1  -9  -7   39.76    8.14   0
  -1  -9   7   34.18    5.81   0
  -2  -9  -7  500.11   45.97   0
   2   9  -7  516.09   44.47   0
  -2   9   7  573.50   46.06   0
   2   9   7  603.08   47.68   0
   2  -9  -7  531.99   49.71   0
   2  -9  -7  607.62   47.54   0
  -2  -9   7  518.11   49.12   0
  -2  -9   7  517.63   47.84   0
   3  -9   7 1428.18  114.42   0
  -3  -9  -7 1380.38  116.02   0
   3   9  -7 1365.48  114.63   0
  -3  -9   7 1421.77  108.57   0
   3  -9  -7 1229.77  108.30   0
   3  -9  -7 1125.61  105.78   0
  -3  -9   7 1368.49  107.45   0
  -4   9   7  119.89   16.09   0
  -4  -9  -7  107.83   12.67   0
   4   9  -7  108.58   14.91   0
   4  -9   7  106.12   12.15   0
  -4  -9  -7  114.18   15.75   0
   4   9  -7   93.83   13.19   0
  -4  -9   7   93.43   16.11   0
  -4  -9   7  120.07   18.29   0
   4   9   7  140.12   15.12   0
   4  -9  -7  117.99   13.51   0
   4  -9  -7   91.01   16.02   0
  -5  -9  -7   -1.66    9.17   0
   5  -9   7   -2.44    5.15   0
  -5   9   7    1.14    8.33   0
   5  -9   7   -8.17    7.87   0
   5   9  -7   -4.20    8.31   0
  -5  -9  -7   -3.75    5.58   0
   5   9  -7   -2.84    6.60   0
   5   9   7   -6.78    6.97   0
   5  -9  -7    2.07    5.92   0
  -5  -9   7   -7.20   10.36   0
   5  -9  -7  -14.30   10.19   0
  -5  -9   7    4.30    8.72   0
   6   9  -7  268.00   31.82   0
   6  -9   7  280.57   31.96   0
   6   9  -7  277.37   29.63   0
  -6   9   7  326.98   32.85   0
  -6  -9  -7  287.05   28.01   0
  -6  -9  -7  257.49   31.73   0
   6  -9   7  322.27   29.04   0
   6   9   7  335.18   31.43   0
  -6  -9   7  274.25   34.57   0
   6  -9  -7  280.41   28.91   0
   6  -9  -7  267.64   35.56   0
  -6  -9   7  284.89   34.01   0
   0 -10  -7   36.31    7.28   0
   0 -10   7   30.34    5.61   0
   0  10  -7   33.01    4.60   0
   0  10   7   33.39    5.88   0
  -1 -10  -7  177.51   19.36   0
  -1  10   7  186.33   18.80   0
   1  10  -7  217.14   17.30   0
   1 -10   7  175.46   17.39   0
   1 -10  -7  179.60   16.77   0
  -1  10  -7  158.87   14.54   0
   1  10   7  186.54   16.64   0
  -1 -10   7  145.89   16.20   0
   1 -10  -7  159.54   19.28   0
   2  10  -7  331.23   28.02   0
  -2  10   7  325.48   29.67   0
  -2 -10  -7  298.19   29.84   0
   2 -10   7  326.05   27.98   0
  -2 -10   7  229.55   26.33   0
   2 -10  -7  296.12   27.43   0
  -2 -10   7  280.00   25.17   0
   2  10   7  258.68   24.53   0
   3  10  -7   28.14    6.64   0
   3 -10   7   46.53    7.32   0
  -3 -10  -7   30.45    8.25   0
  -3  10   7   40.21    8.29   0
   3 -10  -7   30.60   10.62   0
   3 -10  -7   32.38    6.32   0
   3  10   7   43.77    7.69   0
  -3 -10   7   30.43    7.45   0
  -3 -10   7   20.88    9.14   0
   4 -10   7   15.07    5.46   0
   4  10  -7   17.82    7.02   0
  -4 -10  -7   22.76    8.71   0
  -4  10   7   16.51    9.18   0
   4  10  -7   17.12    6.04   0
  -4 -10  -7   15.91    6.02   0
  -4 -10   7   18.35    8.83   0
   4 -10  -7   14.49   10.32   0
   4 -10  -7   13.26    6.47   0
   4  10   7   19.84    7.18   0
  -4 -10   7   19.49   10.10   0
  -5 -10  -7   51.23    8.84   0
  -5 -10  -7   42.11   11.02   0
   5 -10   7   46.46   10.93   0
   5  10  -7   42.54   10.21   0
   5  10  -7   51.48   10.14   0
   5 -10   7   39.79    8.54   0
   5  10   7   57.48   11.10   0
   5 -10  -7   39.44    8.68   0
   5 -10  -7   54.96   14.89   0
  -5 -10   7   52.84   12.95   0
  -5 -10   7   51.64   14.51   0
   6  10  -7   77.30   15.63   0
  -6 -10  -7   72.09   14.94   0
   6 -10   7   81.49   16.32   0
  -6 -10  -7   54.18   11.71   0
   6  10  -7   89.51   13.86   0
   6 -10   7   80.74   12.83   0
  -6  10   7   66.17   15.53   0
  -6 -10   7   66.01   18.34   0
  -6 -10   7   58.59   16.05   0
   6 -10  -7   57.08   18.85   0
   6 -10  -7   56.78   10.95   0
   6  10   7   87.96   15.54   0
   0  11   7  353.13   27.34   0
   0 -11  -7  324.35   27.81   0
   0 -11   7  258.49   26.33   0
   0  11  -7  267.08   25.31   0
   1  11  -7  240.01   20.40   0
   1 -11   7  222.36   20.74   0
  -1 -11  -7  218.53   22.72   0
   1 -11  -7  194.75   22.05   0
  -1  11  -7  156.52   16.53   0
   1  11   7  206.14   18.65   0
   1 -11  -7  196.20   19.27   0
  -1 -11   7  207.03   18.83   0
  -2 -11  -7   52.15    9.96   0
   2 -11   7   21.59    5.32   0
  -2  11   7   23.82    7.15   0
   2  11  -7   38.03    6.13   0
  -2  11  -7   21.09    3.81   0
   2 -11  -7   14.55    5.55   0
  -2 -11   7   17.74    5.65   0
   2  11   7   26.72    7.01   0
   2 -11  -7   26.24    9.32   0
  -2 -11   7   22.44    8.44   0
   3 -11   7 1362.98  103.77   0
  -3  11   7 1303.33  105.56   0
   3  11  -7 1103.30  103.50   0
   3 -11  -7 1126.35   91.74   0
  -3 -11   7 1105.02   93.13   0
   3 -11  -7 1124.38   94.93   0
  -3 -11   7 1088.09   94.08   0
   3  11   7 1058.53   91.95   0
   4  11  -7  221.04   22.90   0
  -4  11   7  192.47   24.32   0
  -4 -11  -7  203.71   21.56   0
   4 -11   7  237.63   20.84   0
  -4 -11  -7  172.86   24.29   0
   4  11  -7  210.34   21.13   0
   4  11   7  202.05   21.47   0
  -4 -11   7  241.89   26.00   0
  -4 -11   7  190.07   23.41   0
   4 -11  -7  205.34   27.00   0
   4 -11  -7  189.52   20.84   0
   5  11  -7  154.77   21.38   0
   5 -11   7  131.66   23.39   0
   5  11  -7  184.94   19.67   0
  -5 -11  -7  149.92   24.16   0
  -5  11   7  165.60   23.74   0
  -5 -11  -7  133.72   19.60   0
   5 -11   7  195.05   18.96   0
   5  11   7  181.65   21.99   0
   5 -11  -7  141.89   24.68   0
   5 -11  -7  192.45   20.52   0
  -5 -11   7  175.89   26.21   0
  -6  11   7   34.48   15.64   0
   6 -11   7   12.18   14.52   0
  -6 -11  -7   28.30   14.34   0
   6  11  -7   -6.35    9.52   0
   6 -11   7    9.02    8.97   0
  -6 -11  -7    8.86    9.78   0
   6  11  -7    6.44   11.47   0
   6  11   7   39.58   13.18   0
   6 -11  -7   20.72   10.54   0
  -6 -11   7   20.23   13.89   0
   6 -11  -7   -3.39   17.52   0
  -6 -11   7    5.64   16.67   0
   0 -12  -7   36.31    8.30   0
   0  12  -7   51.39    7.05   0
   0  12   7   44.30    8.08   0
   0 -12   7   44.66    7.38   0
  -1 -12  -7 1151.80  100.35   0
  -1  12   7 1280.28  100.06   0
   1 -12   7 1102.24   98.84   0
   1  12  -7 1251.72   98.52   0
  -1  12  -7  998.05   85.56   0
  -1 -12   7 1009.26   87.16   0
   1 -12  -7 1042.13   87.36   0
   1 -12  -7 1132.67   89.64   0
  -2  12   7  125.62   17.94   0
   2  12  -7  171.99   15.59   0
   2 -12   7  150.03   15.53   0
  -2 -12  -7  149.24   19.85   0
   2  12   7  134.40   15.13   0
   2 -12  -7  126.05   15.25   0
  -2  12  -7  124.46   12.39   0
  -2 -12   7  138.32   16.65   0
   2 -12  -7  131.56   20.37   0
   3 -12   7   44.75    7.69   0
  -3  12   7   57.82   11.46   0
   3  12  -7   49.23    7.95   0
  -3 -12  -7   36.49   10.03   0
   3 -12  -7   35.14   11.80   0
  -3 -12   7   34.10   11.31   0
   3 -12  -7   29.33    7.05   0
  -3 -12   7   36.00    9.76   0
   3  12   7   34.53    7.84   0
  -4 -12  -7  381.60   36.86   0
  -4  12   7  309.44   35.26   0
   4 -12   7  392.55   32.56   0
  -4 -12  -7  336.57   33.66   0
   4  12  -7  357.37   32.62   0
   4  12   7  370.38   32.16   0
  -4 -12   7  333.15   34.56   0
  -4 -12   7  290.73   35.40   0
   4 -12  -7  336.08   31.08   0
   4 -12  -7  315.27   36.85   0
   5 -12   7   70.94   16.40   0
   5 -12   7   87.77   12.97   0
  -5 -12  -7  108.58   14.90   0
   5  12  -7  106.60   16.48   0
   5  12  -7   78.21   14.71   0
  -5  12   7  109.17   17.55   0
  -5 -12  -7   80.06   15.70   0
   5  12   7  102.98   14.95   0
  -5 -12   7  123.89   19.84   0
  -5 -12   7   77.40   19.04   0
   5 -12  -7   79.77   19.69   0
   5 -12  -7   90.79   13.87   0
   0  13  -7  183.87   18.76   0
   0 -13   7  215.02   20.44   0
   0  13   7  217.02   21.35   0
   0 -13  -7  221.94   22.65   0
   1 -13   7   42.10    7.56   0
   1  13  -7   44.26    6.98   0
  -1  13   7   36.61    8.13   0
  -1 -13  -7   51.36    9.82   0
  -1 -13   7   29.67    7.91   0
   1 -13  -7   63.43   12.41   0
   1 -13  -7   51.58    9.63   0
   1  13   7   55.76    9.02   0
  -1  13  -7   43.83    6.31   0
   2  13  -7    4.91    4.96   0
  -2 -13  -7    7.41    9.09   0
  -2  13   7    6.28    7.78   0
   2 -13   7    2.50    4.44   0
  -2 -13   7    7.95    6.75   0
  -2  13  -7    3.42    3.82   0
   2  13   7   -1.34    5.53   0
   2 -13  -7    2.73    5.66   0
   2 -13  -7   15.74   11.28   0
   3  13  -7   34.47    7.11   0
   3 -13   7   37.15    7.98   0
  -3 -13  -7   49.34   11.00   0
  -3  13   7   25.71   10.84   0
   3 -13  -7   22.02   12.48   0
   3  13   7   18.31    7.68   0
  -3 -13   7   38.03   10.45   0
   3 -13  -7   34.57    8.43   0
  -3 -13   7   33.99   12.54   0
  -4 -13  -7   -6.11   12.58   0
   4  13  -7   23.22    7.52   0
  -4  13   7    4.32   10.20   0
   4  13   7   31.58   10.10   0
  -4 -13   7   13.08   12.36   0
   4 -13  -7   30.50   14.50   0
  -4 -13   7   31.12   12.22   0
   4 -13  -7   24.28    7.76   0
   5  13  -7   23.99    9.67   0
  -5  13   7    5.18   13.04   0
  -5 -13  -7   20.15   11.67   0
   5 -13   7   17.50   15.97   0
   5  13  -7   22.08   11.80   0
  -5 -13  -7   33.13   15.82   0
   5 -13   7   13.87    8.88   0
  -5 -13   7   30.87   15.56   0
   5 -13  -7    7.23    8.56   0
   5  13   7   10.82   10.68   0
  -5 -13   7   25.90   15.97   0
   5 -13  -7   26.61   17.59   0
   0 -14   7  101.39   13.57   0
   0 -14  -7   65.86   12.19   0
   0  14  -7   86.75   10.73   0
   0  14   7  114.27   14.50   0
   1 -14   7   60.54    9.66   0
  -1 -14  -7   53.22   11.00   0
   1  14  -7   59.22    8.19   0
  -1  14   7   55.32   10.43   0
  -1 -14   7   42.08    9.19   0
   1 -14  -7   82.63   14.15   0
   1 -14  -7   55.03    9.72   0
  -1  14  -7   40.12    6.86   0
   1  14   7   56.93    9.27   0
   2 -14   7  105.93   13.28   0
   2  14  -7   97.08   12.59   0
  -2  14   7   87.30   14.37   0
  -2 -14  -7  101.65   16.57   0
  -2  14  -7   84.03   10.55   0
   2  14   7  110.66   14.72   0
  -2 -14   7  101.81   16.28   0
   2 -14  -7   51.84   16.66   0
   2 -14  -7  103.00   14.77   0
  -3  14   7   61.04   13.68   0
   3 -14   7   74.03   10.74   0
  -3 -14  -7   78.15   14.19   0
   3  14  -7   53.12    9.33   0
  -3 -14   7   49.69   11.11   0
  -3 -14   7   42.75   13.23   0
   3 -14  -7   36.43    9.88   0
   3 -14  -7   35.70   15.13   0
   3  14   7   60.33   10.26   0
   4  14  -7   35.69    8.79   0
  -4 -14  -7   24.21   14.76   0
  -4  14   7   23.50   11.67   0
   4 -14   7   30.35    8.48   0
  -4 -14   7    8.63   13.87   0
   4  14   7   29.34   10.86   0
  -4 -14   7   -0.18   11.76   0
   4 -14  -7   24.76   16.34   0
   4 -14  -7   14.77    8.42   0
   0 -15  -7 1045.71   91.09   0
   0  15  -7 1000.08   88.41   0
   0  15   7 1235.23   90.87   0
   0 -15   7 1007.67   89.91   0
   1 -15   7  216.63   21.31   0
  -1 -15  -7  202.19   25.33   0
  -1  15   7  192.60   23.23   0
   1  15  -7  194.86   19.77   0
  -1  15  -7  154.16   16.20   0
   1 -15  -7  158.90   20.67   0
  -1 -15   7  177.78   20.49   0
   2  15  -7  277.70   26.97   0
   2 -15   7  314.52   28.32   0
  -2 -15  -7  276.73   33.07   0
  -2  15   7  304.24   31.47   0
   2 -15  -7  322.08   31.05   0
   2  15   7  382.59   31.39   0
  -2  15  -7  299.83   27.43   0
  -2 -15   7  259.32   31.41   0
   2 -15  -7  289.64   37.27   0
  -3 -15  -7  295.59   33.17   0
   3 -15   7  246.11   26.75   0
   3  15  -7  252.57   26.12   0
  -3  15   7  311.34   31.90   0
   3 -15  -7  238.89   34.12   0
  -3 -15   7  211.26   30.48   0
   3  15   7  255.37   26.04   0
  -3 -15   7  207.32   28.14   0
   3 -15  -7  258.69   25.96   0
  -4  15   7   12.12   13.92   0
   4 -15   7   20.18    8.61   0
   4  15  -7   13.88    8.27   0
  -4 -15  -7   -1.15   14.88   0
  -4 -15   7    3.29   14.13   0
  -4 -15   7  -11.79   14.41   0
   4  15   7    8.51   10.48   0
   4 -15  -7  -35.07   16.95   0
   4 -15  -7    2.39   10.21   0
   0 -16  -7   42.53   12.75   0
   0 -16   7   77.79   12.88   0
   0  16   7   82.35   13.05   0
   0  16  -7   60.03    9.37   0
  -1 -16  -7   20.24   12.72   0
   1 -16   7   29.90    9.32   0
  -1  16   7   27.32   10.81   0
   1  16  -7   26.75    7.17   0
   1 -16  -7   18.19    9.56   0
  -1  16  -7   25.10    6.06   0
   1 -16  -7   30.90   15.40   0
  -1 -16   7   23.20   10.18   0
   1  16   7   14.90    9.02   0
  -2  16   7   22.98   12.04   0
   2 -16   7   40.21    9.71   0
   2  16  -7   47.37    8.60   0
  -2 -16  -7   77.51   16.16   0
  -2  16  -7   31.34    6.98   0
  -2 -16   7   31.85   10.84   0
   2 -16  -7   37.78   10.10   0
   2 -16  -7    6.65   17.87   0
   2  16   7   43.48   10.58   0
   3  16  -7   92.15   13.56   0
  -3 -16  -7  105.75   18.86   0
  -3  16   7   82.68   17.31   0
   3 -16   7  109.38   15.29   0
   3 -16  -7   89.68   23.94   0
   3 -16  -7  105.46   15.96   0
  -3 -16   7   60.48   15.11   0
  -3 -16   7   51.95   17.11   0
   3  16   7   87.52   14.84   0
   0 -17   7    8.52    8.95   0
   0  17  -7    4.05    6.32   0
   0  17   7   -5.01    9.62   0
   0 -17  -7   26.62   11.75   0
   1  17  -7   83.34   14.12   0
  -1  17   7   95.53   15.30   0
   1 -17   7  104.39   14.80   0
  -1 -17  -7   80.04   17.25   0
   1  17   7   78.31   14.51   0
  -1  17  -7   77.48   12.88   0
  -1 -17   7   84.32   14.40   0
   1 -17  -7   76.01   13.92   0
   1 -17  -7  112.25   22.91   0
   2  17  -7  -13.01    7.88   0
   2 -17   7  -10.77    8.02   0
  -2 -17  -7   -2.27   13.82   0
  -2  17   7  -24.80   10.76   0
   2 -17  -7   15.60   11.96   0
  -2 -17   7   -1.53   11.19   0
   2  17   7    0.81   10.93   0
   2 -17  -7  -16.78   18.97   0
  -2  17  -7   -7.14    6.38   0
   0   0   8 1801.49  154.86   0
   0   0   8 1901.70  153.89   0
   0   0  -8 1977.18  154.83   0
  -1   0   8 2359.86  202.98   0
   1   0   8 2515.39  203.09   0
   1   0  -8 2490.45  203.99   0
  -1   0   8 2634.92  204.23   0
   1   0  -8 2381.08  202.81   0
   1   0   8 2599.89  202.53   0
  -2   0   8   -5.83    3.59   0
   2   0  -8   -2.60    2.77   0
   2   0  -8   -2.60    3.52   0
  -2   0   8    1.25    2.53   0
   2   0   8    1.27    1.86   0
   2   0   8    2.83    1.17   0
   2   0  -8    0.90    2.08   0
   3   0  -8  263.41   23.90   0
   3   0  -8  283.79   25.17   0
  -3   0   8  262.75   23.74   0
  -3   0   8  277.47   25.38   0
   3   0   8  266.83   23.17   0
   3   0  -8  246.59   23.04   0
  -4   0   8   39.08    9.34   0
   4   0  -8   40.75    8.83   0
   4   0  -8   26.91    7.27   0
   4   0  -8   26.02    5.40   0
   4   0   8   30.75    6.22   0
  -4   0   8   25.62    6.14   0
  -5   0   8 1199.97   97.17   0
   5   0  -8 1138.47   95.88   0
   5   0  -8 1287.09   95.31   0
   5   0   8 1083.83   95.08   0
   5   0  -8  984.22   96.33   0
   6   0  -8   25.38    8.59   0
   6   0  -8   11.15    8.58   0
   6   0  -8   23.59   11.51   0
   6   0   8   22.47    7.95   0
  -6   0   8   16.44   10.65   0
   6   0   8   28.22    7.52   0
  -7   0   8  159.37   27.09   0
   7   0  -8  180.30   25.92   0
   7   0   8  168.54   22.76   0
   7   0  -8  174.50   22.47   0
   7   0  -8  172.59   23.61   0
   7   0   8  151.40   22.46   0
   0   1   8  162.40   16.25   0
   0   1  -8  176.84   16.28   0
   0  -1  -8  179.70   16.41   0
   0  -1   8  169.12   16.41   0
   0  -1   8  181.26   15.11   0
   0   1   8  208.71   15.42   0
   1  -1   8 2446.61  184.25   0
  -1   1   8 2080.48  184.93   0
  -1   1   8 2379.99  184.09   0
   1   1  -8 2259.53  183.49   0
  -1  -1  -8 2316.84  183.87   0
   1   1  -8 2082.51  183.55   0
   1  -1  -8 2379.11  168.96   0
   1   1   8 2239.49  169.16   0
  -1  -1   8 1843.22  170.05   0
   1  -1  -8 1954.42  169.11   0
  -1  -1   8 1869.99  169.20   0
   1  -1  -8 2179.51  170.28   0
  -1  -1   8 1973.63  169.03   0
   1   1   8 2175.59  168.87   0
   2   1  -8 1925.99  144.28   0
  -2   1   8 1803.25  143.17   0
   2  -1   8 1608.22  142.33   0
   2   1  -8 1713.93  142.94   0
  -2   1   8 1769.58  144.30   0
   2   1  -8 1693.19  142.62   0
  -2  -1   8 1790.82  144.11   0
  -2  -1   8 1626.79  142.78   0
   2  -1  -8 1690.08  142.45   0
   2  -1  -8 1779.92  144.07   0
   2   1   8 2004.80  142.63   0
   2  -1  -8 1594.76  142.92   0
   3   1  -8  545.67   46.88   0
  -3   1   8  534.01   48.63   0
  -3   1   8  567.90   47.46   0
   3   1  -8  592.54   47.49   0
   3  -1   8  485.69   46.67   0
   3  -1   8  629.27   46.06   0
   3  -1  -8  591.04   49.15   0
   3  -1  -8  524.99   49.77   0
   3  -1  -8  618.51   51.07   0
  -3  -1   8  632.46   49.79   0
  -3  -1   8  577.05   51.05   0
   4   1  -8  400.78   35.25   0
  -4   1   8  349.44   36.30   0
   4   1  -8  426.69   36.80   0
   4  -1   8  426.29   33.14   0
   4   1  -8  416.11   34.59   0
  -4   1   8  382.94   34.97   0
   4  -1   8  370.23   34.42   0
   4  -1  -8  415.54   37.39   0
   4  -1  -8  490.91   39.12   0
   4  -1  -8  391.01   36.26   0
  -4  -1   8  429.35   38.96   0
   4   1   8  399.94   36.57   0
   5  -1   8  223.63   20.07   0
   5   1  -8  205.09   22.10   0
   5  -1   8  264.80   22.77   0
   5   1  -8  255.12   23.33   0
  -5   1   8  223.07   24.95   0
   5   1  -8  204.07   24.27   0
   5  -1  -8  236.35   20.52   0
   5  -1  -8  176.35   21.53   0
   5   1   8  190.28   20.43   0
   5  -1  -8  173.22   22.69   0
  -5  -1   8  234.94   23.93   0
   6  -1   8   20.70    7.87   0
   6   1  -8   25.72    8.04   0
   6  -1   8   27.91    5.03   0
   6   1  -8   14.97    8.59   0
   6  -1   8   31.04    8.47   0
   6   1  -8   42.19   11.46   0
  -6   1   8   15.06   11.42   0
   6  -1  -8   12.80   10.49   0
  -6  -1   8   28.92   11.19   0
   6  -1  -8   27.12    8.37   0
   6   1   8   42.34    9.03   0
   6  -1  -8   34.72   12.00   0
   7   1  -8   59.87   12.85   0
   7  -1   8   39.97   11.72   0
   7  -1   8   41.28    6.75   0
   7   1  -8   40.62   11.29   0
   7   1  -8   39.02   14.30   0
  -7   1   8   51.32   16.83   0
   7  -1   8   25.63   11.23   0
   7  -1  -8   26.15   10.76   0
  -7  -1   8   50.00   14.81   0
   7  -1  -8   33.00   11.54   0
   7   1   8   32.26   10.21   0
   7  -1  -8   11.09   13.88   0
   7   1   8   53.99   12.11   0
   0   2   8   81.18    9.28   0
   0  -2   8   79.01    9.60   0
   0  -2  -8   94.53    8.21   0
   0   2   8   98.85    8.46   0
   0  -2  -8   97.33    9.75   0
  -1   2   8 1622.09  136.46   0
   1   2  -8 1606.35  137.18   0
   1   2  -8 1807.76  135.76   0
  -1  -2  -8 1559.48  136.27   0
   1  -2   8 1823.69  136.78   0
   1   2  -8 1779.06  135.81   0
  -1   2   8 1501.96  137.26   0
   1  -2  -8 1936.23  141.02   0
   1   2   8 1553.81  139.35   0
  -1  -2   8 1540.40  139.41   0
  -1  -2   8 1535.49  139.58   0
   1   2   8 1701.91  139.44   0
  -1  -2   8 1767.93  140.84   0
   1  -2  -8 1965.72  139.52   0
   2   2  -8   92.31    8.50   0
   2   2  -8   86.28    8.92   0
  -2   2   8   82.49   10.96   0
  -2   2   8   71.02    9.02   0
   2   2  -8  102.34   10.52   0
   2   2   8   69.99    7.85   0
  -2  -2   8   63.21    8.46   0
   2  -2  -8   70.95    8.60   0
   2  -2  -8   86.03   10.29   0
  -2  -2   8   87.68   10.00   0
  -2  -2   8   77.31    8.27   0
   3   2  -8  623.26   55.36   0
   3  -2   8  685.68   54.56   0
  -3   2   8  622.30   56.72   0
   3   2  -8  716.18   56.76   0
   3   2  -8  628.70   55.08   0
  -3   2   8  694.27   55.75   0
  -3  -2   8  593.38   52.99   0
   3  -2  -8  703.55   54.58   0
   3  -2  -8  577.33   52.90   0
  -3  -2   8  610.68   54.04   0
   3   2   8  648.27   52.41   0
  -4   2   8  373.53   34.15   0
  -4   2   8  365.81   35.28   0
   4  -2   8  369.00   33.54   0
   4  -2   8  438.44   32.94   0
   4   2  -8  340.03   34.04   0
   4   2  -8  398.91   33.75   0
   4   2  -8  407.09   35.52   0
   4  -2  -8  367.71   33.19   0
  -4  -2   8  421.07   36.33   0
   4  -2  -8  404.02   36.20   0
   4  -2  -8  404.74   34.70   0
   4   2   8  338.08   33.49   0
   5   2  -8  112.70   13.89   0
   5   2  -8  111.43   15.46   0
  -5   2   8   86.16   15.00   0
   5   2  -8   97.27   14.68   0
   5  -2   8  117.75   13.59   0
   5  -2   8  116.93   14.07   0
   5  -2   8  112.51   11.94   0
  -5   2   8  125.14   14.70   0
  -5  -2   8   98.62   16.86   0
   5  -2  -8  112.52   13.55   0
   5  -2  -8   84.89   15.54   0
   5   2   8  134.50   14.59   0
   5  -2  -8  146.32   18.15   0
   6  -2   8   92.05   13.14   0
  -6   2   8   69.84   15.16   0
   6  -2   8   92.45   14.06   0
   6  -2   8   88.85   11.10   0
   6   2  -8   69.30   14.22   0
   6   2  -8  101.74   14.83   0
   6   2  -8   66.15   11.98   0
  -6  -2   8   89.75   16.06   0
   6  -2  -8  101.85   15.76   0
   6  -2  -8  115.70   18.27   0
   6   2   8   90.96   14.02   0
   6  -2  -8   73.48   11.70   0
   7   2  -8    7.75   11.96   0
   7  -2   8   20.40    6.67   0
  -7   2   8   19.43   14.17   0
   7  -2   8   17.09    9.83   0
   7   2  -8    7.63   10.77   0
   7  -2   8   17.30    9.94   0
   7   2  -8   24.18   10.71   0
   7  -2  -8   15.26   14.70   0
   7   2   8   12.79   10.08   0
  -7  -2   8    7.60   13.01   0
   7   2   8   26.16   10.85   0
   7  -2  -8    6.23   12.08   0
   7  -2  -8   11.55    9.14   0
   0  -3   8  873.92   69.01   0
   0  -3  -8  893.57   68.03   0
   0  -3   8  776.08   67.42   0
   0   3   8  774.22   68.53   0
   0  -3   8  777.74   67.45   0
   0   3   8  883.74   68.06   0
   1   3  -8  211.94   17.09   0
  -1  -3  -8  200.97   17.70   0
  -1  -3  -8  189.29   18.11   0
  -1   3   8  196.53   19.18   0
  -1   3   8  235.83   18.34   0
  -1  -3   8  187.48   17.08   0
   1   3   8  208.05   17.05   0
  -1  -3   8  162.12   16.85   0
   1  -3  -8  227.01   17.14   0
   1  -3  -8  191.39   18.76   0
  -1  -3   8  200.72   18.79   0
   2   3  -8 2701.63  211.33   0
  -2   3   8 2722.04  211.87   0
   2   3  -8 2795.74  212.58   0
  -2   3   8 2324.11  212.51   0
  -2  -3  -8 2451.80  211.09   0
   2   3  -8 2576.66  211.20   0
   2  -3  -8 3041.26  223.20   0
   2  -3  -8 2950.61  225.08   0
   2   3   8 2698.33  223.23   0
  -2  -3   8 2365.43  223.49   0
  -2  -3   8 2650.33  224.64   0
  -3   3   8  692.00   60.04   0
   3   3  -8  791.60   58.63   0
   3   3  -8  668.55   58.50   0
  -3   3   8  667.88   58.87   0
   3   3  -8  681.37   59.64   0
  -3  -3   8  592.06   59.27   0
   3  -3  -8  729.48   58.66   0
   3  -3  -8  686.16   60.68   0
  -3  -3   8  732.03   60.77   0
   3   3   8  782.90   59.08   0
   4  -3   8   67.68    9.97   0
   4   3  -8   99.50   11.55   0
  -4   3   8   76.14   13.48   0
   4   3  -8   88.17   10.82   0
   4   3  -8  105.47   13.07   0
   4  -3   8   97.78   10.19   0
  -4   3   8   66.54   11.28   0
  -4  -3   8   74.08   11.71   0
   4  -3  -8   82.31   12.42   0
  -4  -3   8   90.12   14.04   0
   4   3   8   90.00   11.13   0
   4  -3  -8   85.45   13.40   0
   4  -3  -8   96.75   10.53   0
   5  -3   8  113.98   14.08   0
  -5   3   8  102.18   16.19   0
   5  -3   8  124.54   13.14   0
   5   3  -8  138.42   16.07   0
  -5   3   8  105.14   14.45   0
   5   3  -8  113.37   15.20   0
   5  -3   8  100.59   13.41   0
   5   3  -8  117.80   14.64   0
   5  -3  -8   94.19   15.29   0
   5  -3  -8  115.96   12.81   0
  -5  -3   8  116.73   16.26   0
   5  -3  -8  125.79   18.20   0
   5   3   8   75.59   13.90   0
   6   3  -8  247.63   24.68   0
   6  -3   8  222.98   21.96   0
   6   3  -8  205.56   25.84   0
   6  -3   8  228.15   23.92   0
  -6   3   8  202.79   26.56   0
   6  -3   8  255.05   23.69   0
   6   3  -8  203.50   24.65   0
   6  -3  -8  213.52   27.82   0
  -6  -3   8  222.38   27.12   0
   6  -3  -8  247.94   23.54   0
   6   3   8  222.42   24.67   0
   6  -3  -8  223.46   25.94   0
   7  -3   8   32.89    8.22   0
   7   3  -8   32.72   11.60   0
   7  -3   8   28.94   10.89   0
   7   3  -8   26.48   13.27   0
  -7   3   8   20.46   15.53   0
   7  -3   8   41.54   10.99   0
   7   3  -8   40.73   12.27   0
   7  -3  -8   29.28    9.26   0
   7  -3  -8   12.25   12.25   0
  -7  -3   8    1.04   13.38   0
   7   3   8   24.60   10.78   0
   7  -3  -8   11.48   14.79   0
   0  -4  -8  941.68   83.26   0
   0  -4  -8 1048.80   84.30   0
   0   4   8 1124.60   83.40   0
   0  -4   8  961.68   84.13   0
   0  -4   8 1001.90   82.70   0
   1   4  -8  968.04   92.11   0
   1   4  -8 1201.88   92.17   0
  -1  -4  -8 1124.64   93.20   0
  -1   4   8 1052.88   93.80   0
  -1   4   8 1280.38   93.30   0
  -1  -4  -8 1179.17   92.97   0
   1  -4  -8  956.17   87.56   0
  -1  -4   8 1012.10   86.27   0
   1   4   8 1062.79   86.31   0
  -1  -4   8 1136.07   87.83   0
   1  -4  -8 1092.66   86.34   0
  -2   4   8 6502.31  504.93   0
   2   4  -8 5816.09  503.26   0
  -2  -4  -8 5836.29  503.43   0
   2  -4   8 5406.65  502.80   0
  -2  -4  -8 7004.81  503.12   0
  -2   4   8 6466.97  504.01   0
   2   4  -8 6386.93  503.33   0
  -2  -4   8 6831.42  523.25   0
   2  -4  -8 6602.38  521.46   0
   2  -4  -8 6264.87  523.16   0
  -2  -4   8 5872.63  521.85   0
   2   4   8 6549.01  521.63   0
  -3   4   8   88.38   12.77   0
   3   4  -8   94.89   10.38   0
   3   4  -8  104.33   12.09   0
  -3   4   8   93.52   11.02   0
  -3  -4  -8   94.40    9.84   0
   3  -4   8   95.37    9.28   0
   3   4  -8   78.14   10.07   0
   3   4   8  128.80   11.79   0
  -3  -4   8  104.55   12.44   0
  -3  -4   8  116.88   14.30   0
   3  -4  -8   98.91   10.90   0
   3  -4  -8   88.25   14.01   0
   4   4  -8  502.55   45.30   0
   4  -4   8  555.88   44.80   0
   4   4  -8  523.83   45.37   0
  -4   4   8  588.08   47.69   0
  -4   4   8  498.37   45.65   0
   4  -4   8  544.32   44.86   0
   4   4  -8  478.53   46.23   0
   4  -4  -8  486.41   41.47   0
  -4  -4   8  477.25   44.10   0
   4   4   8  497.22   42.17   0
  -4  -4   8  495.24   42.99   0
   4  -4  -8  464.75   44.40   0
   5   4  -8  138.33   15.94   0
   5   4  -8  121.27   16.27   0
   5  -4   8  136.04   15.06   0
   5   4  -8  132.79   17.68   0
  -5   4   8  132.10   18.64   0
  -5   4   8  125.23   16.42   0
   5  -4   8  138.73   15.04   0
   5  -4  -8  175.79   16.24   0
   5  -4  -8  131.76   17.75   0
  -5  -4   8  167.08   20.17   0
   5   4   8  112.37   16.37   0
   5  -4  -8  147.01   20.22   0
   6  -4   8    3.32    6.94   0
   6  -4   8    7.17    6.77   0
   6   4  -8   -4.92    7.15   0
  -6   4   8   15.93   10.44   0
   6  -4   8    7.04    6.05   0
   6   4  -8   -0.60    9.67   0
   6   4  -8   11.11    8.15   0
  -6   4   8   -1.66    7.34   0
   6  -4  -8    7.93    8.09   0
   6  -4  -8    5.80    6.47   0
   6  -4  -8   -9.64   11.51   0
   6   4   8   -0.64    7.67   0
  -6  -4   8   15.93   11.80   0
   7   4  -8  -10.63   11.34   0
   7  -4   8    0.05   10.56   0
   7   4  -8    5.79   10.65   0
   7  -4   8    6.03    9.37   0
   7   4  -8  -13.94   11.42   0
   7  -4   8    5.59    8.25   0
  -7   4   8   29.14   12.51   0
   7   4   8    3.84   10.01   0
  -7  -4   8   12.65   13.98   0
   7  -4  -8   29.75   14.29   0
   7  -4  -8   -5.31    9.06   0
   7  -4  -8   18.27   12.28   0
   0  -5  -8 1308.75   97.92   0
   0  -5  -8 1067.38   98.42   0
   0  -5   8 1061.09   97.05   0
   0   5   8 1331.77   97.83   0
   1   5  -8   52.24    5.70   0
  -1   5   8   71.31    7.65   0
  -1  -5  -8   59.81    7.21   0
  -1  -5  -8   63.09    7.99   0
   1  -5   8   70.09    5.83   0
   1  -5  -8   61.58    6.84   0
   1  -5  -8   53.99    9.15   0
   1   5   8   61.95    6.84   0
  -1  -5   8   51.78    6.39   0
  -1  -5   8   57.61    8.68   0
   2   5  -8  910.69   80.45   0
   2   5  -8 1072.28   80.49   0
  -2  -5  -8  961.50   80.42   0
  -2   5   8 1003.71   82.19   0
  -2  -5  -8  897.42   80.76   0
   2  -5   8 1028.22   80.08   0
  -2  -5   8 1020.35   82.21   0
   2  -5  -8 1012.23   82.33   0
  -2  -5   8  898.32   80.63   0
   2  -5  -8 1022.93   80.25   0
   2   5   8  919.99   80.32   0
  -3   5   8  250.44   25.42   0
  -3  -5  -8  285.57   21.99   0
  -3   5   8  262.22   24.12   0
  -3  -5  -8  235.73   23.20   0
   3   5  -8  233.06   23.22   0
   3  -5   8  272.06   22.63   0
   3   5  -8  277.40   23.39   0
   3  -5  -8  212.87   19.60   0
  -3  -5   8  230.61   22.26   0
  -3  -5   8  204.14   20.70   0
   3  -5  -8  227.69   22.95   0
   4  -5   8  928.98   73.57   0
   4  -5   8  782.09   72.89   0
   4   5  -8  870.80   73.63   0
   4   5  -8  967.83   74.13   0
  -4   5   8  837.51   74.19   0
  -4   5   8  894.25   75.53   0
   4  -5  -8  858.63   75.23   0
  -4  -5   8  936.56   77.98   0
   4  -5  -8  944.64   78.36   0
  -4  -5   8  884.46   76.69   0
  -5   5   8  370.26   37.01   0
   5  -5   8  358.27   34.43   0
   5   5  -8  421.50   36.01   0
   5  -5   8  386.87   34.96   0
   5   5  -8  355.59   34.95   0
  -5   5   8  459.98   36.62   0
   5  -5  -8  411.36   38.40   0
  -5  -5   8  438.09   40.70   0
   5   5   8  466.96   39.49   0
  -5  -5   8  476.43   42.09   0
   5  -5  -8  381.42   40.01   0
   5  -5  -8  476.78   42.92   0
  -6   5   8  176.38   22.64   0
   6   5  -8  190.06   22.58   0
   6  -5   8  190.46   21.12   0
   6  -5   8  187.72   20.54   0
  -6   5   8  190.06   24.57   0
   6   5  -8  181.22   21.40   0
   6  -5  -8  173.10   21.15   0
  -6  -5   8  160.66   26.14   0
   6   5   8  228.70   22.87   0
   6  -5  -8  206.94   24.16   0
   6  -5  -8  219.37   26.81   0
   7  -5   8   34.76   10.81   0
   7   5  -8   38.67   12.78   0
   7   5  -8   20.36   11.96   0
   7  -5   8    0.79   11.62   0
   7  -5   8   31.22   11.10   0
  -7  -5   8   30.45   14.98   0
   7  -5  -8   26.18   10.84   0
   7  -5  -8   42.58   14.18   0
   7  -5  -8   50.95   16.29   0
   7   5   8   28.07   11.39   0
   0  -6   8    0.74    1.66   0
   0  -6  -8    1.55    2.53   0
   0  -6  -8    0.36    3.68   0
   0   6   8    1.04    2.49   0
  -1  -6  -8  935.17   76.12   0
   1  -6   8  902.82   74.86   0
   1   6  -8  924.50   74.78   0
  -1  -6  -8  791.00   75.72   0
  -1   6   8 1031.18   76.11   0
   1   6   8  849.48   65.94   0
   1  -6  -8  729.63   65.79   0
  -1  -6   8  816.90   67.27   0
   1  -6  -8  782.01   67.31   0
  -1  -6   8  796.85   65.77   0
   2   6  -8   25.01    4.12   0
  -2  -6  -8   27.39    5.01   0
   2   6  -8   29.62    4.58   0
  -2   6   8   26.16    5.27   0
   2  -6   8   27.16    4.04   0
   2   6   8   37.54    5.55   0
   2  -6  -8   27.90    4.67   0
  -2  -6   8   25.07    6.81   0
   2  -6  -8   27.46    7.30   0
  -2  -6   8   17.55    4.33   0
  -3   6   8  398.54   33.55   0
   3   6  -8  377.57   32.36   0
   3  -6   8  374.43   31.84   0
   3   6  -8  353.21   32.55   0
  -3  -6   8  443.58   38.60   0
   3  -6  -8  372.64   38.29   0
   3  -6  -8  421.10   35.83   0
   3   6   8  432.34   36.34   0
  -4  -6  -8  153.75   13.92   0
  -4   6   8  110.23   16.61   0
   4   6  -8  176.66   17.07   0
  -4  -6  -8  126.19   16.00   0
   4   6  -8  154.68   16.13   0
   4  -6   8  189.27   16.54   0
   4  -6   8  158.27   15.10   0
  -4  -6   8  143.64   18.55   0
   4  -6  -8  141.27   20.85   0
   4  -6  -8  170.55   16.48   0
   4   6   8  185.76   17.73   0
  -4  -6   8  168.74   19.84   0
  -5  -6  -8   42.55    6.01   0
   5   6  -8   38.56    8.23   0
   5  -6   8   44.65    8.63   0
  -5   6   8   50.78    9.55   0
   5  -6   8   41.78    7.80   0
   5   6  -8   51.04    9.25   0
   5  -6  -8   41.44   12.33   0
  -5  -6   8   36.29    9.30   0
   5  -6  -8   52.19    8.35   0
   5   6   8   37.25    8.79   0
  -5  -6   8   46.77   11.77   0
  -6   6   8   55.01   12.00   0
   6   6  -8   69.82   12.27   0
   6   6  -8   47.25   10.47   0
   6  -6   8   64.13   11.28   0
   6  -6   8  100.28   15.48   0
  -6  -6   8   91.03   16.24   0
   6  -6  -8   63.85   14.08   0
   6  -6  -8   67.51   15.72   0
   6  -6  -8   62.03   11.14   0
   6   6   8   91.46   13.04   0
   7  -6   8  151.67   27.13   0
   7   6  -8  189.65   28.67   0
   7  -6   8  202.20   24.77   0
   7   6  -8  224.43   26.57   0
   7  -6   8  259.17   26.64   0
   7  -6  -8  260.83   35.41   0
  -7  -6   8  193.72   30.60   0
   7   6   8  280.00   28.64   0
   7  -6  -8  205.11   30.97   0
   7  -6  -8  215.89   26.82   0
   0  -7  -8  130.78   12.73   0
   0  -7  -8  121.83   13.92   0
   0  -7   8  124.50   11.60   0
   0   7   8  130.00   12.54   0
   1  -7   8  452.12   38.03   0
  -1  -7  -8  451.50   39.45   0
   1   7  -8  506.24   37.94   0
  -1   7   8  459.65   39.17   0
   1   7  -8  423.00   38.05   0
   1  -7  -8  460.13   41.53   0
  -1  -7   8  410.56   41.05   0
   1   7   8  476.36   39.86   0
  -1  -7   8  471.35   39.71   0
   1  -7  -8  525.70   40.05   0
   2   7  -8  575.25   43.92   0
   2  -7   8  506.22   43.52   0
   2   7  -8  492.64   44.10   0
  -2   7   8  572.16   45.23   0
  -2  -7  -8  480.72   44.69   0
   2  -7  -8  527.53   45.24   0
  -2  -7   8  466.38   43.03   0
   2  -7  -8  492.88   42.61   0
  -2  -7   8  539.74   45.03   0
   3  -7   8  113.91   10.17   0
   3   7  -8   87.15   10.83   0
   3   7  -8   87.48   11.45   0
  -3   7   8  100.12   12.98   0
  -3  -7  -8   91.58   12.11   0
   3  -7  -8  113.23   11.33   0
   3  -7  -8  101.23   15.99   0
  -3  -7   8   74.59   12.59   0
  -3  -7   8   93.63   14.93   0
   3   7   8  113.23   12.10   0
  -4   7   8  240.41   25.97   0
  -4  -7  -8  296.49   25.75   0
   4   7  -8  281.36   25.05   0
   4  -7   8  244.80   24.00   0
  -4  -7  -8  275.64   23.48   0
   4   7  -8  269.34   25.71   0
   4   7   8  265.68   23.87   0
   4  -7  -8  260.95   22.87   0
   4  -7  -8  272.36   27.12   0
  -4  -7   8  194.57   24.64   0
  -4  -7   8  219.44   26.52   0
   5   7  -8  207.05   22.12   0
  -5  -7  -8  148.19   20.52   0
   5  -7   8  207.96   21.49   0
  -5   7   8  182.39   22.26   0
   5   7  -8  216.61   20.96   0
   5  -7   8  192.48   19.49   0
  -5  -7  -8  206.74   17.89   0
  -5  -7   8  181.47   22.25   0
  -5  -7   8  197.58   24.68   0
   5  -7  -8  181.43   19.15   0
   5  -7  -8  178.77   24.39   0
   6  -7   8  268.04   28.54   0
   6   7  -8  280.72   31.15   0
  -6  -7  -8  304.62   25.62   0
   6   7  -8  344.02   29.91   0
   6  -7   8  321.18   31.00   0
  -6   7   8  256.78   31.55   0
   6  -7  -8  296.73   34.96   0
  -6  -7   8  284.46   34.36   0
  -6  -7   8  250.00   32.05   0
   6  -7  -8  298.25   28.71   0
   6   7   8  328.28   30.41   0
   7  -7   8    3.15   12.07   0
   7   7  -8   17.47   13.31   0
   7  -7   8  -22.28   11.21   0
   7   7  -8   36.48   12.14   0
   7  -7   8    2.99    9.51   0
   7  -7  -8   14.04   10.13   0
   7  -7  -8  -22.49   15.49   0
  -7  -7   8    4.91   17.10   0
   7   7   8  -15.04   11.33   0
   7  -7  -8   10.12   12.96   0
   0   8   8 1771.42  135.91   0
   0  -8   8 1512.87  135.18   0
   0  -8  -8 1611.29  136.75   0
   0  -8  -8 1728.32  136.14   0
   1  -8   8   33.95    4.44   0
   1   8  -8   20.70    3.34   0
   1   8  -8   11.50    3.36   0
  -1  -8  -8   23.15    5.61   0
  -1   8   8   18.44    4.76   0
   1   8   8   18.58    4.12   0
   1  -8  -8   13.13    6.40   0
  -1  -8   8   13.94    4.15   0
   1  -8  -8    9.70    4.37   0
  -2   8   8 1143.35   93.08   0
   2  -8   8 1143.08   91.66   0
  -2  -8  -8 1106.51   93.07   0
   2   8  -8 1076.44   92.20   0
  -2  -8   8 1004.19   90.57   0
  -2  -8   8 1140.19   92.24   0
   2   8   8 1084.39   90.35   0
   2  -8  -8  982.21   92.10   0
   2  -8  -8 1236.04   90.41   0
   3   8  -8   28.99    6.34   0
  -3  -8  -8   18.38    6.61   0
  -3   8   8   18.78    6.68   0
   3   8  -8   19.42    5.24   0
   3  -8   8   27.29    4.60   0
   3   8   8   20.62    5.59   0
   3  -8  -8   17.72    8.21   0
  -3  -8   8   13.28    7.30   0
  -3  -8   8   16.56    6.41   0
   3  -8  -8   16.53    4.83   0
   4   8  -8  209.22   21.17   0
  -4  -8  -8  195.56   19.23   0
  -4  -8  -8  188.50   21.52   0
  -4   8   8  197.95   21.85   0
   4   8  -8  215.24   20.40   0
   4  -8   8  230.67   19.61   0
   4  -8  -8  222.35   25.73   0
   4  -8  -8  174.11   20.25   0
  -4  -8   8  239.70   25.02   0
  -4  -8   8  202.01   22.84   0
   4   8   8  248.13   22.07   0
  -5   8   8  160.53   21.62   0
  -5  -8  -8  158.36   17.14   0
   5  -8   8  176.13   18.45   0
   5   8  -8  200.46   20.96   0
   5   8  -8  172.55   19.42   0
  -5  -8  -8  172.45   20.78   0
   5  -8   8  212.02   20.79   0
   5  -8  -8  167.14   18.34   0
   5  -8  -8  186.48   24.68   0
  -5  -8   8  160.99   24.02   0
   5   8   8  182.38   20.15   0
  -5  -8   8  152.47   21.40   0
   6   8  -8  159.71   21.74   0
  -6  -8  -8  125.77   14.18   0
  -6   8   8  112.14   18.93   0
   6  -8   8  157.35   21.10   0
   6  -8   8  122.42   17.21   0
   6   8  -8  139.62   18.63   0
   6  -8  -8  118.43   21.20   0
   6  -8  -8  140.80   16.93   0
  -6  -8   8   94.28   19.85   0
   6   8   8  125.84   18.75   0
  -6  -8   8   99.55   18.28   0
   0  -9   8 2494.05  197.41   0
   0  -9  -8 2476.69  198.21   0
   0   9  -8 2121.75  196.35   0
   0   9   8 2563.69  197.96   0
   0  -9  -8 2453.07  199.05   0
   1   9  -8  120.41   11.79   0
  -1   9   8  152.84   14.22   0
   1  -9   8  124.19   12.21   0
   1   9   8  138.97   13.84   0
   1  -9  -8  115.63   15.92   0
   1  -9  -8  136.06   13.98   0
   2   9  -8 1571.81  134.81   0
   2  -9   8 1734.10  134.34   0
   2   9  -8 1697.75  134.36   0
  -2  -9  -8 1412.56  135.49   0
  -2   9   8 1790.21  135.89   0
  -2  -9   8 1487.89  121.92   0
  -2  -9   8 1466.06  123.29   0
   2  -9  -8 1513.50  121.42   0
   2  -9  -8 1422.14  123.42   0
   3  -9   8 2340.09  198.41   0
  -3  -9  -8 2474.37  200.12   0
   3   9  -8 2776.43  198.92   0
   3   9  -8 2187.05  199.13   0
  -3   9   8 2377.17  199.97   0
  -3  -9   8 2061.93  182.35   0
   3  -9  -8 2461.43  184.59   0
   3   9   8 2234.65  181.81   0
  -3  -9   8 2105.69  183.60   0
   4   9  -8  119.95   13.81   0
  -4  -9  -8  102.64   15.21   0
  -4   9   8  124.58   17.19   0
   4  -9   8   95.37   12.51   0
   4   9  -8  134.40   15.55   0
  -4  -9  -8  122.76   13.09   0
   4  -9  -8  129.17   13.94   0
   4  -9  -8  118.28   19.98   0
   4   9   8  104.72   15.12   0
  -4  -9   8  127.12   19.34   0
  -4  -9   8   98.85   15.12   0
  -5   9   8  118.43   17.16   0
   5   9  -8   78.95   12.77   0
  -5  -9  -8   68.44    9.69   0
   5  -9   8   62.11   11.94   0
   5  -9   8   62.12    9.64   0
   5   9  -8   62.14   10.58   0
  -5  -9  -8   48.37   11.41   0
   5  -9  -8   59.97   14.22   0
   5   9   8   91.17   13.00   0
  -5  -9   8   68.82   15.09   0
  -5  -9   8   51.20   12.44   0
   5  -9  -8   54.93   10.01   0
   6   9  -8   56.21    9.71   0
   6  -9   8   28.12   12.16   0
   6  -9   8   49.62   10.35   0
  -6   9   8   26.10   12.66   0
  -6  -9  -8   49.22    8.18   0
   6   9  -8   29.77   11.80   0
  -6  -9  -8   56.78   12.90   0
  -6  -9   8   46.10   14.61   0
   6  -9  -8   32.43   10.24   0
   6  -9  -8   45.79   17.21   0
   6   9   8   49.33   10.76   0
  -6  -9   8   25.06   14.10   0
   0  10   8   -1.24    4.21   0
   0 -10   8   -3.23    3.13   0
   0 -10  -8    6.49    6.13   0
   0 -10  -8   -4.37    4.07   0
   1  10  -8  595.89   44.35   0
   1 -10   8  488.57   44.60   0
  -1 -10  -8  504.76   46.25   0
  -1  10   8  530.10   45.82   0
  -1 -10   8  498.75   46.04   0
   1 -10  -8  570.27   46.62   0
   1  10   8  528.63   46.24   0
   1 -10  -8  572.28   48.73   0
   2 -10   8   62.10    8.33   0
  -2 -10  -8   54.90   10.12   0
  -2  10   8   75.38   11.09   0
   2  10  -8   72.36    8.50   0
  -2 -10   8   55.39   10.02   0
   2  10   8   74.08    9.95   0
   2 -10  -8   47.80   10.83   0
   2 -10  -8   43.01    7.82   0
  -2 -10   8   78.59   10.50   0
  -3  10   8  121.51   15.60   0
   3  10  -8   83.04   13.71   0
   3  10  -8  135.48   12.93   0
   3 -10   8  113.39   12.05   0
  -3 -10   8   81.57   13.85   0
   3 -10  -8   90.82   11.93   0
  -3 -10   8   83.80   13.63   0
   3 -10  -8  100.03   16.86   0
  -4 -10  -8  446.25   38.96   0
  -4 -10  -8  449.72   41.25   0
   4  10  -8  447.07   40.17   0
   4  10  -8  406.98   38.73   0
   4 -10   8  517.99   38.93   0
  -4  10   8  387.43   41.14   0
   4  10   8  483.01   39.96   0
  -4 -10   8  369.21   40.94   0
   4 -10  -8  470.40   43.93   0
  -4 -10   8  422.45   42.85   0
   4 -10  -8  447.10   38.82   0
  -5 -10  -8   19.64    7.33   0
   5  10  -8   23.17    7.40   0
  -5 -10  -8   16.67    9.78   0
   5 -10   8   12.86    9.49   0
   5 -10   8   24.86    7.29   0
   5  10  -8   15.91    8.90   0
  -5  10   8   16.68   11.50   0
   5  10   8   19.24    9.70   0
  -5 -10   8   31.57   11.33   0
   5 -10  -8    7.39    6.15   0
   5 -10  -8   12.62   13.05   0
  -5 -10   8   20.61   14.39   0
  -6 -10  -8   77.18   16.02   0
   6  10  -8   89.66   15.84   0
   6 -10   8  111.21   16.79   0
  -6  10   8  113.43   19.03   0
   6 -10   8   84.41   17.53   0
   6  10  -8   92.86   13.95   0
  -6 -10  -8   80.52   12.36   0
  -6 -10   8   89.05   17.88   0
   6 -10  -8   66.44   20.58   0
   6 -10  -8   70.29   12.26   0
   6  10   8   84.73   15.54   0
  -6 -10   8   67.71   20.16   0
   0 -11  -8   27.32    8.60   0
   0 -11   8   29.52    5.59   0
   0  11  -8   27.97    4.30   0
   0  11   8   30.83    6.07   0
   0 -11  -8   18.32    6.66   0
  -1  11   8 1146.98   92.61   0
   1  11  -8 1168.28   91.01   0
  -1 -11  -8 1103.25   93.06   0
   1 -11   8 1012.94   91.37   0
   1 -11  -8 1168.98   94.06   0
  -1 -11   8 1002.10   91.56   0
   1  11   8 1144.05   91.76   0
  -2 -11  -8  123.68   16.48   0
  -2  11   8  120.35   15.05   0
   2 -11   8  121.10   12.53   0
   2  11  -8  119.62   12.47   0
   2 -11  -8  140.70   19.23   0
   2 -11  -8  125.66   14.14   0
   2  11   8  111.76   13.89   0
  -2 -11   8  105.74   17.20   0
  -2 -11   8  104.13   14.47   0
   3  11  -8  169.34   20.60   0
  -3 -11  -8  171.25   22.43   0
   3 -11   8  239.10   19.65   0
  -3  11   8  218.98   23.06   0
   3  11  -8  214.27   19.62   0
   3 -11  -8  187.56   18.99   0
  -3 -11   8  180.16   20.55   0
  -3 -11   8  189.77   23.38   0
   3  11   8  200.15   19.77   0
   3 -11  -8  155.60   24.00   0
  -4 -11  -8   42.57    8.69   0
   4  11  -8   34.52    7.52   0
   4  11  -8   43.32    9.46   0
  -4  11   8   38.09   10.34   0
  -4 -11  -8   53.28   11.96   0
   4 -11   8   50.79    8.03   0
  -4 -11   8   51.37   13.12   0
   4 -11  -8   56.46   13.99   0
  -4 -11   8   37.01   11.36   0
   4 -11  -8   73.01   10.16   0
   4  11   8   57.45   10.47   0
   5  11  -8  294.04   27.00   0
  -5  11   8  232.67   30.43   0
  -5 -11  -8  286.28   30.63   0
   5  11  -8  222.42   28.60   0
   5 -11   8  280.36   26.19   0
  -5 -11  -8  280.01   26.89   0
   5 -11   8  240.01   30.79   0
   5  11   8  254.69   27.76   0
   5 -11  -8  259.15   25.74   0
   5 -11  -8  223.79   33.65   0
  -5 -11   8  237.43   31.92   0
  -5 -11   8  239.77   30.10   0
   6  11  -8   27.65   10.55   0
   6 -11   8   35.79   10.66   0
   6  11  -8   45.22   13.85   0
  -6  11   8   54.45   16.79   0
   6 -11   8   -3.75   14.73   0
  -6 -11  -8   34.56   14.89   0
  -6 -11  -8   24.51   10.19   0
   6  11   8   37.02   13.07   0
   6 -11  -8    0.71   18.97   0
   6 -11  -8   19.23   13.05   0
  -6 -11   8    1.73   16.63   0
   0 -12   8    7.06    4.31   0
   0 -12  -8   -3.10    7.90   0
   0  12  -8    2.36    3.09   0
   0  12   8    5.01    5.42   0
   0 -12  -8   -2.51    5.98   0
   1  12  -8  122.48   11.88   0
  -1  12   8  130.72   15.01   0
   1 -12   8  104.66   12.58   0
  -1 -12  -8  105.77   16.23   0
  -1  12  -8  110.18   10.44   0
  -1 -12   8   99.51   13.72   0
   1 -12  -8  139.83   14.84   0
   1 -12  -8  103.26   17.82   0
   1  12   8  101.34   13.74   0
   2  12  -8   26.78    5.42   0
   2 -12   8   32.53    5.76   0
  -2 -12  -8   20.11    8.02   0
  -2  12   8   18.38    7.10   0
  -2 -12   8   24.81    9.53   0
  -2 -12   8   29.53    7.48   0
   2 -12  -8   27.54    6.40   0
   2 -12  -8   12.88   10.27   0
   2  12   8   13.34    6.25   0
  -3 -12  -8  608.54   62.61   0
  -3  12   8  789.72   62.98   0
   3 -12   8  695.71   59.99   0
   3  12  -8  749.11   60.07   0
   3 -12  -8  613.35   62.77   0
   3  12   8  688.06   59.57   0
   3 -12  -8  692.70   59.14   0
  -3 -12   8  799.20   62.71   0
  -3 -12   8  664.29   60.87   0
  -4 -12  -8   16.66    8.16   0
   4 -12   8   28.93    6.66   0
  -4  12   8   29.70   11.30   0
   4  12  -8   31.61    7.11   0
  -4 -12  -8   39.15   11.37   0
   4  12  -8   14.02    9.09   0
  -4 -12   8   18.57    9.81   0
   4  12   8   11.76    7.41   0
   4 -12  -8   48.62   15.32   0
   4 -12  -8   34.80    9.03   0
  -4 -12   8   36.06   12.94   0
   5 -12   8    7.77   13.10   0
  -5  12   8   33.67   13.26   0
  -5 -12  -8   13.40   13.48   0
   5  12  -8    2.61    8.47   0
   5 -12   8   15.99    8.03   0
   5  12  -8   10.20   11.26   0
  -5 -12  -8   11.87   10.09   0
  -5 -12   8   28.02   12.42   0
  -5 -12   8   18.53   15.16   0
   5 -12  -8    8.36    8.99   0
   5  12   8   25.17   10.41   0
   5 -12  -8   16.77   15.98   0
   0  13   8 1093.56   94.39   0
   0  13  -8 1073.28   92.61   0
   0 -13  -8 1197.37   97.12   0
   0 -13  -8 1166.65   95.19   0
   0 -13   8 1125.78   94.07   0
   1  13  -8   67.09    8.56   0
  -1 -13  -8   80.29   12.70   0
  -1  13   8   49.05    9.27   0
   1 -13   8   47.12    7.79   0
   1  13   8   74.81   12.28   0
   1 -13  -8   79.28   14.64   0
  -1  13  -8   54.56    7.75   0
   1 -13  -8   79.30   12.62   0
  -1 -13   8   70.96   11.19   0
   2 -13   8  216.20   21.16   0
  -2  13   8  198.74   24.07   0
   2  13  -8  238.83   20.87   0
  -2 -13  -8  232.03   25.42   0
   2 -13  -8  223.00   27.11   0
  -2 -13   8  215.75   24.75   0
   2 -13  -8  243.82   22.76   0
   2  13   8  208.02   22.11   0
  -2 -13   8  192.70   22.47   0
  -3 -13  -8   46.18   13.09   0
   3 -13   8   73.64   11.23   0
   3  13  -8   69.77   11.04   0
  -3  13   8   68.74   13.43   0
   3 -13  -8   29.44   14.47   0
   3 -13  -8   41.74    8.59   0
  -3 -13   8   79.23   13.52   0
  -3 -13   8   40.99   12.02   0
   4 -13   8  147.17   16.72   0
   4  13  -8  114.41   19.31   0
   4  13  -8  130.31   16.83   0
  -4 -13  -8  158.40   24.63   0
  -4  13   8  153.68   22.60   0
   4  13   8  146.76   18.91   0
   4 -13  -8  156.06   24.41   0
  -4 -13   8  126.13   19.64   0
   4 -13  -8  101.08   17.44   0
  -4 -13   8  123.58   21.37   0
  -5 -13  -8   56.51   15.69   0
  -5 -13  -8   24.67   11.67   0
   5 -13   8   28.43    9.87   0
   5  13  -8   51.58   10.95   0
  -5  13   8   16.45   13.65   0
   5 -13   8   29.53   16.16   0
   5  13  -8   23.06   12.16   0
  -5 -13   8   35.06   15.58   0
  -5 -13   8   60.94   20.00   0
   5  13   8   27.05   11.02   0
   5 -13  -8   18.84   18.62   0
   0  14  -8  115.38   12.75   0
   0 -14   8  134.07   15.50   0
   0  14   8  148.55   16.83   0
   0 -14  -8  113.17   16.52   0
   0 -14  -8  139.23   22.85   0
  -1 -14  -8  113.01   18.87   0
  -1  14   8  113.77   16.10   0
   1 -14   8  106.76   14.07   0
   1  14  -8  102.99   12.03   0
  -1  14  -8   85.69   10.10   0
  -1 -14   8   89.71   13.15   0
   1  14   8   83.72   14.17   0
   1 -14  -8  101.30   15.24   0
   1 -14  -8  149.73   22.29   0
   2 -14   8  531.45   43.47   0
   2  14  -8  511.19   42.62   0
  -2  14   8  430.81   45.61   0
  -2 -14  -8  499.68   46.75   0
   2  14   8  507.06   42.00   0
   2 -14  -8  504.38   42.32   0
   2 -14  -8  512.03   47.13   0
  -2 -14   8  440.82   44.31   0
  -2 -14   8  374.73   42.13   0
  -3 -14  -8   62.82   14.56   0
   3  14  -8   35.30    7.99   0
   3 -14   8   49.89    8.68   0
  -3  14   8   19.90   11.57   0
   3 -14  -8   32.22    9.73   0
   3  14   8   35.47    9.17   0
   3 -14  -8   56.46   16.77   0
  -3 -14   8   39.23   13.58   0
  -3 -14   8   27.43   11.01   0
   4 -14   8  375.79   31.07   0
   4  14  -8  306.59   30.83   0
  -4  14   8  346.87   36.42   0
   4  14  -8  281.61   32.52   0
  -4 -14  -8  310.24   38.59   0
  -4 -14   8  290.02   34.70   0
  -4 -14   8  305.58   36.78   0
   4 -14  -8  238.17   28.61   0
   4 -14  -8  324.38   39.71   0
   4  14   8  285.68   29.88   0
   0 -15   8   14.43    6.93   0
   0 -15  -8   17.47   13.99   0
   0  15   8   14.08    8.68   0
   0 -15  -8   10.93    9.89   0
   0  15  -8   12.24    4.77   0
   1 -15   8  159.19   19.65   0
  -1 -15  -8  184.51   24.36   0
   1  15  -8  198.30   18.42   0
  -1  15   8  202.19   22.75   0
   1 -15  -8  160.19   20.47   0
  -1 -15   8  146.97   19.54   0
  -1  15  -8  143.66   14.76   0
   1  15   8  162.36   19.33   0
  -2 -15  -8  171.92   25.37   0
  -2  15   8  173.49   23.84   0
   2 -15   8  166.35   19.40   0
   2  15  -8  191.49   18.41   0
   2 -15  -8  174.34   27.45   0
   2 -15  -8  176.54   21.64   0
   2  15   8  187.62   21.85   0
  -2 -15   8  182.19   25.36   0
  -2 -15   8  167.88   22.39   0
   3  15  -8   41.34    8.66   0
   3 -15   8   52.37   10.15   0
  -3 -15  -8   42.22   14.52   0
  -3  15   8   45.92   14.46   0
   3  15   8   40.35   10.50   0
  -3 -15   8   35.77   13.15   0
   3 -15  -8   43.85   16.81   0
  -3 -15   8   56.56   15.69   0
   3 -15  -8   59.84   11.78   0
   0 -16  -8  -24.58   14.38   0
   0 -16  -8    1.64    9.46   0
   0  16   8    1.10    9.15   0
   0  16  -8   -3.07    5.09   0
   0 -16   8    2.24    8.26   0
   1 -16   8  261.48   28.16   0
  -1  16   8  341.99   31.36   0
   1  16  -8  242.84   25.69   0
  -1 -16  -8  325.24   32.32   0
   1  16   8  288.52   29.06   0
   1 -16  -8  351.31   38.20   0
   1 -16  -8  309.50   29.93   0
  -1  16  -8  222.04   24.20   0
  -1 -16   8  285.12   28.62   0
   2 -16   8   23.16    8.79   0
  -2  16   8   -6.78   11.76   0
   2  16  -8    4.84    6.93   0
  -2 -16  -8    7.75   12.11   0
   2 -16  -8   18.13   16.55   0
   2 -16  -8   19.54   10.46   0
  -2 -16   8   16.17   13.62   0
   2  16   8   -9.19    8.67   0
  -2 -16   8   -6.49    9.11   0
   3  16  -8  110.14   15.14   0
   3 -16   8   86.18   13.46   0
  -3  16   8   61.38   16.45   0
  -3 -16  -8   84.32   18.56   0
   3 -16  -8   85.05   15.37   0
   3  16   8   87.44   16.09   0
  -3 -16   8   87.54   17.55   0
   3 -16  -8   80.16   21.57   0
   0 -17  -8   10.18   12.79   0
   0  17   8    9.34   11.01   0
   0 -17   8    6.33    9.08   0
   0  17  -8    7.96    6.26   0
   0 -17  -8   17.33   17.82   0
  -1 -17  -8  225.91   29.83   0
  -1  17   8  187.00   26.27   0
   1  17  -8  212.13   21.32   0
   1 -17   8  204.59   24.16   0
  -1 -17   8  206.73   27.15   0
   1  17   8  280.49   28.58   0
   1 -17  -8  231.10   37.60   0
  -1  17  -8  217.72   21.52   0
   1 -17  -8  229.66   28.66   0
   0   0   9    4.71    3.07   0
   0   0   9    2.60    1.27   0
   0   0  -9    4.12    2.73   0
   1   0   9 3480.66  265.30   0
   1   0  -9 2873.70  265.90   0
   1   0  -9 3761.10  264.66   0
   1   0   9 3312.98  264.55   0
  -1   0   9 3461.37  265.11   0
  -1   0   9 3170.28  266.24   0
   1   0  -9 2766.52  264.64   0
   2   0   9   56.47    5.59   0
   2   0  -9   41.64    6.47   0
   2   0   9   53.94    4.87   0
   2   0  -9   40.18    7.43   0
  -2   0   9   40.95    6.61   0
  -2   0   9   51.66    8.43   0
   2   0  -9   46.61    5.64   0
   3   0  -9 2222.35  184.34   0
  -3   0   9 2378.08  186.45   0
  -3   0   9 2196.88  184.87   0
   3   0  -9 2397.45  186.27   0
   3   0   9 2135.20  184.28   0
   3   0  -9 2238.54  184.95   0
   4   0   9    1.94    3.58   0
  -4   0   9   -7.49    6.63   0
   4   0  -9   -1.87    6.72   0
  -4   0   9   -1.90    4.05   0
   4   0  -9   -4.62    5.08   0
   4   0  -9   -3.16    3.08   0
   5   0  -9  649.73   58.21   0
   5   0   9  673.98   58.53   0
  -5   0   9  679.29   60.98   0
   5   0  -9  674.79   59.19   0
   5   0  -9  749.56   60.93   0
  -6   0   9  214.89   26.99   0
   6   0   9  210.00   23.70   0
   6   0  -9  205.63   27.29   0
   6   0   9  279.08   23.87   0
   6   0  -9  186.78   25.01   0
   7   0   9   17.08   10.39   0
   7   0  -9   12.18    9.77   0
   7   0  -9    3.07   13.26   0
   7   0  -9   14.67   10.91   0
  -7   0   9   28.92   16.40   0
   7   0   9   11.71   10.56   0
   0   1   9  565.83   52.24   0
   0  -1  -9  678.65   52.39   0
   0  -1   9  645.76   52.52   0
   0   1  -9  627.11   52.17   0
   0  -1   9  607.12   51.17   0
  -1   1   9  195.64   20.01   0
  -1   1   9  206.35   18.69   0
   1  -1   9  230.82   19.05   0
   1   1  -9  215.82   17.87   0
  -1  -1  -9  226.69   18.65   0
   1   1  -9  217.52   19.92   0
   1   1   9  193.52   15.86   0
  -1  -1   9  174.18   15.60   0
  -1  -1   9  170.08   15.85   0
   1  -1  -9  156.17   17.04   0
   1   1   9  203.00   15.40   0
  -1  -1   9  167.63   17.13   0
   1  -1  -9  177.51   15.64   0
   2   1  -9 1461.08  130.79   0
   2   1  -9 1493.04  129.60   0
  -2   1   9 1608.37  131.27   0
  -2   1   9 1474.10  129.85   0
   2  -1   9 1755.78  129.32   0
   2   1  -9 1716.82  129.41   0
   2  -1  -9 1464.89  129.09   0
  -2  -1   9 1532.38  130.36   0
   2   1   9 1644.08  128.67   0
  -2  -1   9 1543.09  129.05   0
   2  -1  -9 1721.48  128.68   0
   2  -1  -9 1544.73  130.33   0
   3  -1   9  138.09   11.40   0
   3   1  -9  114.14   11.32   0
   3   1  -9  118.04   12.24   0
   3   1  -9  128.47   14.43   0
   3  -1   9  110.19    9.87   0
  -3   1   9   97.90   12.13   0
  -3   1   9   91.72   13.97   0
  -3  -1   9  118.21   13.53   0
   3   1   9  142.54   13.14   0
   3  -1  -9  132.81   14.00   0
   3  -1  -9  134.70   12.84   0
  -3  -1   9  128.76   15.81   0
   3  -1  -9  159.05   16.09   0
   4  -1   9   22.92    5.23   0
   4   1  -9   18.99    7.83   0
   4   1  -9   18.46    6.27   0
  -4   1   9   19.63    8.29   0
  -4   1   9   23.22    6.70   0
   4   1  -9   22.23    4.97   0
   4  -1  -9   18.01    4.60   0
   4  -1  -9   22.23    8.03   0
  -4  -1   9   18.20    8.28   0
   4  -1  -9   21.74    6.50   0
   4   1   9   31.38    5.72   0
  -5   1   9  445.21   46.22   0
  -5   1   9  527.64   48.54   0
   5   1  -9  549.16   46.30   0
   5   1  -9  542.14   47.11   0
   5  -1   9  601.07   43.73   0
   5   1  -9  464.58   47.61   0
   5  -1   9  560.57   46.35   0
   5  -1  -9  614.95   51.33   0
   5  -1  -9  506.97   48.15   0
   5   1   9  507.14   48.44   0
  -5  -1   9  652.46   52.12   0
   6   1  -9  168.24   22.44   0
   6   1  -9  204.35   25.28   0
   6  -1   9  205.21   21.24   0
   6  -1   9  157.90   20.43   0
  -6   1   9  194.58   25.22   0
   6   1  -9  219.13   21.63   0
   6  -1  -9  182.58   20.01   0
   6   1   9  184.56   20.89   0
  -6  -1   9  168.48   24.13   0
   6  -1  -9  173.12   22.73   0
   6  -1  -9  178.34   25.23   0
   7   1  -9  228.91   32.02   0
  -7   1   9  242.29   33.33   0
   7  -1   9  327.55   30.13   0
   7  -1   9  252.33   28.92   0
   7   1  -9  258.33   29.47   0
   7   1  -9  271.02   30.48   0
  -7  -1   9  228.85   32.45   0
   7  -1  -9  202.94   27.07   0
   7   1   9  306.14   29.18   0
   7  -1  -9  260.46   33.51   0
   7   1   9  304.48   29.61   0
   7  -1  -9  226.09   30.66   0
   0  -2   9 1531.06  115.38   0
   0  -2   9 1363.54  115.42   0
   0   2   9 1334.87  116.60   0
   0  -2  -9 1473.47  116.81   0
   0  -2   9 1317.67  116.80   0
   0  -2  -9 1500.76  115.58   0
   1  -2   9   44.83    5.88   0
   1   2  -9   44.07    6.82   0
  -1   2   9   44.14    6.98   0
  -1  -2  -9   38.25    5.46   0
  -1   2   9   47.75    5.62   0
  -1  -2   9   42.26    5.54   0
  -1  -2   9   42.37    7.14   0
   1   2   9   51.58    5.20   0
  -1  -2   9   40.77    5.25   0
   1  -2  -9   40.24    5.82   0
   1   2   9   50.59    5.49   0
   1  -2  -9   41.50    6.92   0
   1  -2  -9   46.91    5.09   0
   2   2  -9 1382.72  108.37   0
   2   2  -9 1306.43  106.66   0
  -2   2   9 1408.66  107.48   0
   2   2  -9 1291.34  106.87   0
  -2   2   9 1252.71  108.46   0
   2  -2   9 1200.98  106.72   0
  -2  -2   9 1148.75  101.44   0
   2  -2  -9 1294.58  101.15   0
   2  -2  -9 1144.49  101.69   0
   2   2   9 1222.73  101.21   0
  -2  -2   9 1198.94  101.81   0
   2  -2  -9 1320.03  103.20   0
  -2  -2   9 1331.02  103.22   0
   3   2  -9   73.74    8.87   0
   3   2  -9   86.48    9.83   0
  -3   2   9   82.28   12.28   0
   3   2  -9   95.59   11.76   0
  -3   2   9   80.13    9.83   0
  -3  -2   9   63.31    9.61   0
   3  -2  -9   70.86   10.00   0
   3  -2  -9   75.46   12.40   0
   3   2   9   79.43    8.94   0
  -3  -2   9   85.55    9.42   0
   3  -2  -9   77.16    8.42   0
  -3  -2   9   69.17   11.72   0
   4  -2   9 1339.42  103.18   0
   4   2  -9 1187.50  104.44   0
   4  -2   9 1277.41  104.09   0
  -4   2   9 1291.10  106.18   0
   4   2  -9 1307.29  104.23   0
  -4   2   9 1070.77  104.38   0
   4   2  -9 1343.69  105.91   0
   4  -2  -9 1199.49  103.62   0
   4  -2  -9 1366.97  106.25   0
   4  -2  -9 1131.74  104.50   0
  -4  -2   9 1388.50  106.40   0
   4   2   9 1214.44  103.91   0
  -5   2   9  142.10   17.99   0
   5   2  -9  159.84   19.76   0
  -5   2   9  145.05   20.91   0
   5  -2   9  138.63   16.74   0
   5   2  -9  143.29   18.10   0
   5   2  -9  173.23   17.50   0
   5  -2   9  190.83   16.97   0
   5  -2   9  155.79   14.79   0
   5  -2  -9  145.92   18.41   0
   5  -2  -9  130.44   19.88   0
   5  -2  -9  163.25   16.23   0
   5   2   9  153.44   17.31   0
  -5  -2   9  164.36   21.07   0
   6  -2   9  142.12   17.92   0
   6  -2   9  148.73   17.76   0
   6   2  -9  130.34   21.70   0
   6  -2   9  162.13   14.69   0
   6   2  -9  148.46   18.45   0
   6   2  -9  121.47   19.40   0
  -6   2   9  136.83   22.36   0
   6  -2  -9  131.81   20.69   0
   6   2   9  159.52   19.08   0
   6  -2  -9  150.91   23.70   0
   6  -2  -9  145.59   17.82   0
  -6  -2   9  165.33   23.24   0
  -7   2   9  149.07   22.28   0
   7  -2   9  135.59   20.69   0
   7   2  -9  138.53   21.72   0
   7   2  -9  121.04   20.15   0
   7  -2   9  121.96   13.91   0
   7   2  -9  120.41   20.61   0
   7  -2   9  147.46   21.26   0
   7  -2  -9  104.36   21.48   0
   7   2   9  129.19   20.07   0
   7  -2  -9  101.30   16.49   0
   7  -2  -9  147.48   20.92   0
  -7  -2   9   65.46   18.06   0
   7   2   9  130.86   20.47   0
   0  -3  -9  226.30   20.02   0
   0  -3   9  227.77   18.07   0
   0  -3  -9  227.47   18.63   0
   0  -3   9  189.71   19.76   0
   0   3   9  200.36   19.51   0
   0  -3   9  225.30   18.05   0
  -1   3   9 1276.17  120.46   0
   1  -3   9 1601.28  120.22   0
  -1  -3  -9 1509.12  119.22   0
   1   3   9 1585.15  128.28   0
   1  -3  -9 1819.61  128.40   0
  -1  -3   9 1569.20  129.77   0
   1  -3  -9 1670.56  129.93   0
  -1  -3   9 1365.76  128.15   0
  -1  -3   9 1428.63  128.33   0
   2   3  -9   52.38    8.09   0
   2   3  -9   36.57    4.97   0
   2   3  -9   44.66    5.66   0
  -2  -3  -9   36.95    4.67   0
  -2   3   9   36.18    7.30   0
   2   3   9   51.37    6.42   0
  -2  -3   9   37.54    6.67   0
  -2  -3   9   53.14    8.63   0
   2  -3  -9   57.70    6.16   0
   2  -3  -9   52.25    9.27   0
   3   3  -9   99.20   11.03   0
   3   3  -9  105.84   11.49   0
  -3   3   9  114.83   12.03   0
   3   3  -9  116.00   13.18   0
  -3   3   9  116.42   14.24   0
   3   3   9   98.20   10.95   0
   3  -3  -9  114.00   10.49   0
  -3  -3   9   87.83   13.35   0
   3  -3  -9   99.01   11.78   0
  -3  -3   9   89.16   11.64   0
   3  -3  -9  114.27   14.39   0
   4  -3   9 1376.10  113.11   0
   4   3  -9 1338.14  113.98   0
  -4   3   9 1263.29  114.25   0
  -4   3   9 1475.88  116.00   0
   4   3  -9 1469.97  113.97   0
   4  -3   9 1244.26  113.24   0
   4   3  -9 1495.31  115.43   0
  -4  -3   9 1314.20  121.25   0
   4  -3  -9 1351.81  121.24   0
   4  -3  -9 1479.40  122.80   0
   4   3   9 1605.96  120.83   0
  -4  -3   9 1642.41  123.23   0
   4  -3  -9 1381.77  120.14   0
   5   3  -9  563.50   47.52   0
   5  -3   9  572.21   46.01   0
  -5   3   9  554.59   49.73   0
   5  -3   9  466.14   46.70   0
   5   3  -9  594.12   49.13   0
  -5   3   9  504.96   47.50   0
   5   3  -9  509.68   47.07   0
   5  -3   9  569.76   46.73   0
   5  -3  -9  459.82   46.54   0
   5  -3  -9  531.29   48.55   0
  -5  -3   9  559.18   48.77   0
   5  -3  -9  552.16   45.37   0
   5   3   9  517.95   45.80   0
   6   3  -9  173.70   23.54   0
   6  -3   9  165.07   19.78   0
  -6   3   9  147.18   23.82   0
   6  -3   9  191.74   17.97   0
   6   3  -9  186.04   20.61   0
   6   3  -9  192.35   21.13   0
   6  -3   9  145.99   19.81   0
   6   3   9  191.16   21.59   0
   6  -3  -9  173.71   23.40   0
   6  -3  -9  203.52   21.08   0
   6  -3  -9  193.42   25.27   0
  -6  -3   9  188.31   25.26   0
   7  -3   9  226.73   22.17   0
  -7   3   9  237.41   30.60   0
   7   3  -9  217.63   26.89   0
   7   3  -9  199.74   28.99   0
   7  -3   9  240.19   27.14   0
   7  -3   9  211.96   26.43   0
   7   3  -9  197.57   27.26   0
   7  -3  -9  232.43   29.73   0
   7  -3  -9  250.19   26.68   0
  -7  -3   9  207.01   32.17   0
   7   3   9  211.25   27.29   0
   7  -3  -9  202.87   31.86   0
   0  -4  -9  574.68   50.09   0
   0  -4  -9  665.73   49.15   0
   0   4   9  638.20   49.13   0
   0  -4   9  554.52   48.36   0
   0  -4   9  519.15   49.88   0
  -1   4   9   77.55   10.91   0
  -1   4   9  115.37   10.29   0
  -1  -4  -9   98.80   10.44   0
  -1  -4  -9  107.81    9.64   0
  -1  -4   9   96.95    9.13   0
   1  -4  -9   86.14   11.45   0
   1   4   9   94.27    9.01   0
   1  -4  -9   97.56    9.11   0
  -1  -4   9   73.68   10.77   0
  -2  -4  -9  535.05   45.61   0
   2  -4   9  541.91   45.36   0
   2   4  -9  594.83   45.90   0
  -2   4   9  594.45   46.86   0
  -2   4   9  595.34   48.06   0
   2   4  -9  510.27   45.72   0
  -2  -4  -9  511.79   45.92   0
   2   4   9  627.86   47.51   0
   2  -4  -9  560.85   47.15   0
  -2  -4   9  541.33   49.13   0
   2  -4  -9  619.78   49.66   0
  -2  -4   9  485.36   47.59   0
  -3   4   9 1070.93   92.57   0
   3  -4   9 1214.85   90.42   0
   3   4  -9 1079.28   90.80   0
  -3   4   9  930.42   91.21   0
   3   4  -9 1219.95   92.48   0
   3   4  -9 1090.19   90.84   0
   3  -4  -9 1170.67   88.05   0
   3   4   9 1000.27   85.33   0
  -3  -4   9 1066.55   87.51   0
  -3  -4   9  950.42   85.96   0
   3  -4  -9  983.97   84.95   0
   4   4  -9  888.06   67.86   0
  -4   4   9  672.72   69.08   0
   4  -4   9  722.97   66.85   0
   4  -4   9  781.41   66.99   0
  -4   4   9  874.41   68.48   0
   4   4  -9  846.18   67.76   0
   4   4  -9  848.69   69.04   0
   4  -4  -9  951.98   73.70   0
   4  -4  -9  754.91   74.52   0
  -4  -4   9  884.48   76.43   0
   4  -4  -9  827.88   76.29   0
   4   4   9  982.85   74.31   0
  -5   4   9   74.09   13.62   0
  -5   4   9   92.07   13.81   0
   5   4  -9   99.05   12.82   0
   5   4  -9   85.08   12.95   0
   5  -4   9   67.75   11.32   0
   5   4  -9   96.48   15.23   0
   5   4   9   82.41   13.49   0
   5  -4  -9   93.45   12.28   0
   5  -4  -9  105.82   15.28   0
   5  -4  -9  111.02   16.41   0
  -5  -4   9   84.15   14.87   0
   6   4  -9  347.92   33.24   0
   6  -4   9  360.89   33.26   0
   6   4  -9  395.17   35.84   0
   6   4  -9  348.65   33.68   0
   6  -4   9  312.85   32.44   0
  -6   4   9  398.89   36.62   0
  -6   4   9  278.36   33.28   0
  -6  -4   9  286.74   35.44   0
   6  -4  -9  309.81   30.94   0
   6   4   9  395.84   32.44   0
   6  -4  -9  285.94   32.93   0
   6  -4  -9  354.57   35.42   0
   7   4  -9  -20.18   11.89   0
   7   4  -9   23.14   10.49   0
   7  -4   9    5.99    7.78   0
   7  -4   9  -15.61    9.25   0
   7  -4   9    4.03   11.12   0
   7   4  -9   -8.67    9.86   0
  -7   4   9   -9.38   12.18   0
   7  -4  -9  -20.98   14.31   0
  -7  -4   9   13.64   15.11   0
   7  -4  -9   -4.84   11.62   0
   7  -4  -9   -3.12    9.40   0
   7   4   9   12.23   10.91   0
   0  -5   9  130.78   14.13   0
   0  -5  -9  149.53   14.40   0
   0  -5   9  125.17   11.83   0
   0   5   9  136.89   12.74   0
   0  -5  -9  147.53   12.87   0
   1  -5   9  580.30   48.69   0
  -1   5   9  616.36   49.95   0
  -1  -5  -9  638.27   50.28   0
  -1  -5  -9  553.66   49.62   0
   1  -5  -9  646.71   50.36   0
  -1  -5   9  564.59   50.15   0
  -1  -5   9  598.40   51.86   0
   1  -5  -9  606.18   52.03   0
   2   5  -9  798.45   70.41   0
  -2   5   9  753.90   72.01   0
  -2  -5  -9  992.14   71.14   0
   2   5  -9  942.43   70.48   0
  -2   5   9  785.19   71.25   0
   2  -5   9  836.48   70.06   0
  -2  -5  -9  881.76   70.63   0
  -2  -5   9  821.50   69.44   0
   2  -5  -9  891.88   71.32   0
   2   5   9  845.99   69.09   0
   2  -5  -9  872.15   68.90   0
  -2  -5   9  729.48   70.54   0
  -3   5   9  824.89   65.12   0
   3   5  -9  707.31   64.03   0
  -3   5   9  837.34   66.39   0
  -3  -5  -9  766.81   62.67   0
  -3  -5  -9  699.86   63.98   0
   3   5  -9  792.71   64.05   0
  -3  -5   9  677.96   66.55   0
   3  -5  -9  735.71   65.58   0
  -3  -5   9  856.69   68.59   0
   3   5   9  861.70   66.24   0
   3  -5  -9  833.37   68.71   0
  -4   5   9 1337.63  106.53   0
   4  -5   9 1191.61  103.71   0
  -4   5   9 1149.41  104.90   0
   4   5  -9 1245.62  104.52   0
   4   5  -9 1357.44  104.52   0
   4  -5   9 1281.90  104.16   0
  -4  -5   9 1263.65  107.10   0
   4  -5  -9 1329.27  108.66   0
  -4  -5   9 1333.32  108.58   0
   4   5   9 1219.61  106.08   0
   4  -5  -9 1256.52  105.60   0
   5  -5   9   40.04    7.75   0
  -5   5   9   34.27    8.77   0
   5   5  -9   25.82    7.52   0
  -5   5   9   43.22   11.34   0
   5  -5   9   31.63    7.13   0
   5   5  -9   43.63    8.46   0
  -5  -5   9   41.29   11.63   0
   5  -5  -9   37.60   11.32   0
  -5  -5   9   46.67   10.83   0
   5  -5  -9   53.91    8.27   0
   5  -5  -9   54.00   11.21   0
   5   5   9   35.25    8.82   0
   6  -5   9   12.36    7.22   0
   6  -5   9   -0.68    7.44   0
  -6   5   9   18.08    9.88   0
  -6   5   9   10.15    9.57   0
   6   5  -9   22.40    8.66   0
   6  -5   9   20.23    8.29   0
   6   5  -9   10.29    7.60   0
   6  -5  -9    9.18   11.44   0
   6  -5  -9    0.85    9.40   0
   6  -5  -9   11.18    6.42   0
   6   5   9    1.16    7.79   0
  -6  -5   9    5.62   11.80   0
   7   5  -9  102.17   15.17   0
   7  -5   9   90.69   13.43   0
   7   5  -9   88.72   16.41   0
   7  -5   9   73.01   15.84   0
   7  -5   9   84.89   14.38   0
   7   5   9  149.12   21.34   0
   7  -5  -9  104.67   22.12   0
  -7  -5   9  112.24   20.14   0
   7  -5  -9   81.47   14.24   0
   7  -5  -9   78.51   17.24   0
   0  -6  -9  120.71   12.85   0
   0   6   9  153.89   12.97   0
   0  -6   9  128.56   11.88   0
   0  -6  -9  134.98   14.36   0
   1  -6   9  332.69   27.99   0
  -1  -6  -9  348.43   29.75   0
  -1   6   9  348.53   29.33   0
  -1  -6  -9  322.97   29.16   0
  -1  -6   9  335.33   30.35   0
  -1  -6   9  360.76   32.31   0
   1  -6  -9  334.81   30.47   0
   1   6   9  396.77   30.67   0
   1  -6  -9  356.72   32.50   0
  -2  -6  -9   59.67    8.03   0
   2  -6   9   63.68    6.36   0
   2   6  -9   63.08    6.92   0
   2   6  -9   52.55    6.97   0
  -2   6   9   68.58    9.07   0
  -2  -6  -9   60.57    8.06   0
  -2  -6   9   65.47    9.13   0
   2   6   9   70.18    8.67   0
   2  -6  -9   79.71    8.44   0
  -2  -6   9   69.11   10.95   0
   2  -6  -9   52.12   10.22   0
  -3   6   9  801.59   75.10   0
   3  -6   9  932.46   73.91   0
  -3  -6  -9  879.15   73.62   0
   3   6  -9  919.15   74.34   0
   3   6  -9  944.45   74.67   0
   3  -6  -9  950.15   74.13   0
  -3  -6   9  835.83   75.06   0
   3  -6  -9  879.52   76.78   0
   3   6   9  928.63   74.53   0
  -3  -6   9  854.26   76.45   0
  -4   6   9  417.38   39.85   0
  -4  -6  -9  394.46   37.42   0
   4   6  -9  436.38   37.51   0
   4   6  -9  456.87   38.01   0
  -4   6   9  421.95   38.52   0
   4  -6   9  435.68   36.71   0
   4  -6  -9  409.71   39.39   0
   4   6   9  448.13   40.32   0
   4  -6  -9  525.54   43.74   0
  -4  -6   9  474.60   43.17   0
   5   6  -9  316.36   30.32   0
   5  -6   9  339.66   29.47   0
   5   6  -9  338.34   30.78   0
   5  -6   9  304.59   30.18   0
   5  -6  -9  321.77   27.45   0
   5  -6  -9  253.29   31.38   0
  -5  -6   9  256.64   31.58   0
   5   6   9  340.12   28.75   0
  -5  -6   9  269.56   29.81   0
   6   6  -9  109.49   16.14   0
   6  -6   9  107.62   15.33   0
  -6   6   9   79.56   14.62   0
   6  -6   9  103.71   16.89   0
   6   6  -9  101.85   15.82   0
   6  -6  -9   83.37   15.42   0
   6  -6  -9   90.86   12.55   0
  -6  -6   9   88.48   17.03   0
   6   6   9  104.29   14.32   0
   6  -6  -9   72.20   17.56   0
   7  -6   9   11.88   10.77   0
   7   6  -9   20.44   10.24   0
   7   6  -9   -2.13   11.64   0
   7  -6   9  -12.97   11.73   0
   7  -6   9   11.09   10.04   0
   7   6   9   19.81   10.93   0
   7  -6  -9   -0.03   12.39   0
   7  -6  -9   -7.10   17.12   0
   7  -6  -9   17.66   10.87   0
  -7  -6   9   38.08   19.95   0
   0  -7  -9  434.11   37.07   0
   0  -7  -9  369.11   35.68   0
   0  -7   9  424.07   34.97   0
   0   7   9  447.17   35.82   0
   1  -7   9  410.40   32.40   0
   1   7  -9  391.41   31.96   0
  -1  -7  -9  396.19   33.77   0
  -1  -7  -9  351.03   33.93   0
   1  -7  -9  386.26   32.34   0
   1   7   9  355.54   30.06   0
  -1  -7   9  310.66   29.77   0
  -1  -7   9  329.48   31.68   0
   1  -7  -9  364.67   30.20   0
   2   7  -9  948.95   72.89   0
   2  -7   9  886.84   72.67   0
  -2  -7  -9  894.90   73.63   0
   2   7  -9  778.30   72.98   0
  -2   7   9  984.14   74.45   0
  -2  -7  -9  826.23   73.83   0
   2  -7  -9  849.10   73.45   0
   2  -7  -9 1008.80   76.48   0
  -2  -7   9  899.60   75.70   0
   2   7   9  937.32   73.83   0
  -2  -7   9  755.08   73.82   0
   3   7  -9  769.30   69.63   0
   3  -7   9  853.69   68.98   0
  -3  -7  -9  859.39   70.22   0
  -3   7   9  890.77   70.88   0
   3   7  -9  803.89   69.27   0
   3  -7  -9  675.76   60.18   0
  -3  -7   9  692.11   62.98   0
   3  -7  -9  841.26   64.22   0
  -3  -7   9  687.54   61.48   0
   4   7  -9 1038.22   90.52   0
  -4   7   9 1104.18   91.89   0
  -4  -7  -9 1053.52   89.33   0
   4   7  -9 1029.40   91.04   0
   4  -7   9 1225.85   90.41   0
   4   7   9 1109.78   84.32   0
   4  -7  -9 1007.54   83.42   0
  -4  -7   9  921.69   86.19   0
   4  -7  -9 1023.58   87.02   0
  -4  -7   9  937.97   84.98   0
  -5  -7  -9    3.05    6.87   0
   5  -7   9    3.42    6.61   0
   5   7  -9   -8.32    6.88   0
  -5   7   9   12.10    8.43   0
   5   7  -9   21.04    6.77   0
   5  -7   9    3.71    5.40   0
  -5  -7   9    2.49    8.28   0
   5   7   9   14.55    6.99   0
   5  -7  -9   10.55    5.37   0
   5  -7  -9   17.00   11.91   0
  -5  -7   9    5.76   10.75   0
  -6   7   9   20.10   12.35   0
   6   7  -9   60.26   12.30   0
   6  -7   9   44.90    9.61   0
   6   7  -9   48.24   10.21   0
   6  -7   9   61.54   11.69   0
  -6  -7   9   35.14   11.73   0
   6   7   9   56.53   10.41   0
   6  -7  -9   47.53   16.59   0
  -6  -7   9   54.00   15.94   0
   6  -7  -9   13.56   10.47   0
   6  -7  -9   34.76    9.70   0
   0  -8   9 2190.79  180.88   0
   0  -8  -9 2102.23  181.61   0
   0  -8  -9 2221.25  182.67   0
   0   8   9 2360.77  181.58   0
   1   8  -9   47.09    5.88   0
  -1   8   9   68.00    8.87   0
   1  -8   9   58.48    6.30   0
  -1  -8  -9   52.88    9.27   0
   1   8  -9   49.91    5.56   0
  -1  -8  -9   56.93    8.00   0
   1  -8  -9   47.31    6.89   0
  -1  -8   9   37.47    6.12   0
   1   8   9   55.21    7.73   0
   1  -8  -9   54.62   10.00   0
  -1  -8   9   34.64    8.12   0
   2  -8   9  336.46   25.65   0
  -2  -8  -9  259.67   27.16   0
   2   8  -9  308.89   25.72   0
  -2   8   9  294.87   27.51   0
   2   8  -9  286.38   26.09   0
   2  -8  -9  276.45   29.51   0
  -2  -8   9  298.72   28.82   0
  -2  -8   9  263.28   26.43   0
   2   8   9  304.63   26.48   0
   2  -8  -9  320.02   26.35   0
   3  -8   9  336.16   29.04   0
  -3   8   9  349.34   31.40   0
   3   8  -9  370.34   29.61   0
  -3  -8  -9  293.33   30.44   0
   3   8  -9  336.54   30.18   0
   3   8   9  354.34   31.72   0
  -3  -8   9  330.86   32.47   0
   3  -8  -9  357.86   35.43   0
  -3  -8   9  316.68   34.04   0
   3  -8  -9  396.26   31.41   0
   4   8  -9  167.99   17.63   0
  -4   8   9  206.69   19.65   0
  -4  -8  -9  137.70   14.94   0
   4   8  -9  175.41   16.55   0
  -4  -8  -9  149.44   17.99   0
   4  -8   9  136.01   15.26   0
   4  -8  -9  144.21   16.29   0
  -4  -8   9  139.19   18.97   0
   4   8   9  178.97   17.95   0
  -4  -8   9  163.81   21.59   0
   4  -8  -9  171.65   21.95   0
  -5  -8  -9    7.84    4.28   0
   5  -8   9   15.80    8.42   0
   5   8  -9   15.69    7.80   0
   5  -8   9   12.13    6.07   0
  -5  -8  -9   10.56    7.78   0
   5   8  -9   13.19    6.07   0
  -5   8   9    7.07    7.88   0
  -5  -8   9   15.45    8.73   0
   5  -8  -9   14.50   10.71   0
   5   8   9    9.34    7.71   0
  -5  -8   9    7.27   10.82   0
   5  -8  -9    7.08    5.49   0
   6  -8   9  251.50   29.85   0
   6   8  -9  310.47   28.47   0
   6  -8   9  244.27   26.60   0
   6   8  -9  243.50   29.84   0
  -6   8   9  302.82   31.43   0
   6   8   9  291.35   27.26   0
   6  -8  -9  232.85   32.27   0
   6  -8  -9  242.40   25.20   0
  -6  -8   9  233.23   33.34   0
  -6  -8   9  174.06   29.38   0
   0  -9  -9  558.61   51.92   0
   0  -9  -9  624.55   53.35   0
   0  -9   9  653.33   51.18   0
   0   9   9  607.89   51.74   0
   1  -9   9  319.12   27.52   0
   1   9  -9  322.93   26.99   0
  -1  -9  -9  332.24   29.85   0
  -1  -9  -9  323.87   29.43   0
   1   9  -9  293.21   27.23   0
  -1   9   9  355.70   29.17   0
   1   9   9  326.20   27.67   0
  -1  -9   9  294.34   27.30   0
   1  -9  -9  303.03   29.98   0
  -1  -9   9  292.09   29.42   0
   1  -9  -9  330.72   28.01   0
  -2  -9  -9  197.88   22.13   0
   2   9  -9  220.85   20.86   0
  -2   9   9  227.93   22.37   0
   2   9  -9  264.48   20.41   0
   2  -9   9  226.85   20.23   0
  -2  -9   9  217.58   22.06   0
   2   9   9  220.20   19.90   0
  -2  -9   9  188.83   20.07   0
   2  -9  -9  165.45   22.55   0
   2  -9  -9  218.81   19.81   0
  -3   9   9  425.33   37.90   0
   3   9  -9  415.67   35.76   0
  -3  -9  -9  377.09   37.42   0
   3  -9   9  445.23   35.57   0
   3   9  -9  407.28   36.54   0
  -3  -9   9  381.90   40.07   0
   3  -9  -9  407.21   40.83   0
   3   9   9  454.89   37.67   0
  -3  -9   9  384.28   38.16   0
   3  -9  -9  474.63   37.26   0
  -4   9   9    3.88    8.62   0
  -4  -9  -9   19.36    7.61   0
   4  -9   9   12.47    4.82   0
  -4  -9  -9   19.64    5.14   0
   4   9  -9   15.74    6.11   0
   4   9  -9    8.54    6.52   0
  -4  -9   9   25.04    9.25   0
  -4  -9   9   17.31   10.78   0
   4  -9  -9    8.15   11.42   0
   4   9   9   16.08    6.73   0
   4  -9  -9   14.28    5.59   0
   5   9  -9  229.85   22.45   0
   5  -9   9  225.36   21.76   0
   5  -9   9  217.61   24.47   0
   5   9  -9  224.85   24.38   0
  -5  -9  -9  214.03   20.62   0
  -5   9   9  218.40   26.74   0
  -5  -9  -9  193.26   24.22   0
  -5  -9   9  208.40   28.70   0
  -5  -9   9  171.48   26.09   0
   5  -9  -9  229.96   30.32   0
   5   9   9  224.76   23.95   0
   5  -9  -9  229.58   22.29   0
   6   9  -9   38.78   12.48   0
  -6  -9  -9   49.32    8.43   0
  -6   9   9   51.75   14.78   0
   6  -9   9   72.35   14.03   0
   6  -9   9   53.88   10.95   0
  -6  -9   9   53.36   18.83   0
  -6  -9   9   59.69   14.84   0
   6  -9  -9   40.79   18.90   0
   6  -9  -9   58.71   11.49   0
   6   9   9   72.01   12.27   0
   0 -10   9  691.93   63.52   0
   0  10   9  833.46   64.50   0
   0 -10  -9  757.95   64.69   0
   0 -10  -9  778.86   65.90   0
   1 -10   9  583.51   47.04   0
  -1  10   9  558.51   48.28   0
   1  10  -9  562.44   46.35   0
  -1 -10  -9  524.90   48.63   0
  -1 -10  -9  594.63   49.38   0
   1  10  -9  540.01   46.70   0
  -1 -10   9  480.67   44.20   0
   1 -10  -9  536.06   47.06   0
   1 -10  -9  491.08   44.57   0
   1  10   9  567.12   44.67   0
  -2  10   9  332.28   28.40   0
   2  10  -9  323.36   26.04   0
   2 -10   9  283.69   25.98   0
  -2 -10  -9  271.95   28.43   0
   2  10  -9  287.50   26.64   0
   2 -10  -9  312.85   27.54   0
  -2 -10   9  276.63   30.24   0
   2  10   9  339.32   27.85   0
  -2 -10   9  274.32   27.77   0
  -3 -10  -9  229.67   24.21   0
   3 -10   9  233.10   20.83   0
   3  10  -9  228.51   21.17   0
  -3  10   9  234.29   24.01   0
   3  10  -9  221.65   22.29   0
   3 -10  -9  233.42   25.53   0
  -3 -10   9  215.21   22.39   0
   3  10   9  192.58   20.46   0
   3 -10  -9  202.38   19.95   0
  -3 -10   9  182.75   23.91   0
  -4  10   9   78.37   13.24   0
   4  10  -9   72.74   11.44   0
  -4 -10  -9   59.12   12.17   0
  -4 -10  -9   73.91   11.10   0
   4 -10   9   79.54   10.62   0
   4  10  -9   71.40   11.50   0
   4 -10  -9   57.10    9.21   0
   4 -10  -9   54.97   14.09   0
  -4 -10   9   52.39   12.86   0
  -4 -10   9   39.67   10.01   0
   4  10   9   94.45   13.70   0
  -5  10   9  361.99   38.44   0
   5 -10   9  391.32   34.59   0
   5 -10   9  338.83   37.45   0
   5  10  -9  414.57   36.84   0
  -5 -10  -9  378.46   34.05   0
   5  10  -9  391.67   35.07   0
  -5 -10  -9  369.76   37.72   0
   5 -10  -9  393.40   34.07   0
   5 -10  -9  345.66   38.90   0
   5  10   9  406.05   35.77   0
  -5 -10   9  295.04   38.85   0
  -5 -10   9  345.56   37.15   0
  -6 -10  -9  286.55   25.25   0
   6  10  -9  276.82   31.73   0
   6 -10   9  317.38   28.68   0
   6 -10   9  265.42   33.86   0
  -6  10   9  217.50   34.49   0
   6  10  -9  273.92   28.94   0
  -6 -10  -9  205.05   30.93   0
   6 -10  -9  281.85   26.94   0
  -6 -10   9  192.94   33.17   0
  -6 -10   9  239.57   37.94   0
   6 -10  -9  200.20   36.01   0
   6  10   9  248.93   28.81   0
   0  11   9 1114.47   94.55   0
   0 -11   9  986.80   93.83   0
   0 -11  -9 1316.00   95.54   0
   0 -11  -9 1144.79   96.35   0
   1  11  -9  175.21   18.54   0
   1  11  -9  216.53   18.16   0
  -1 -11  -9  252.51   22.45   0
  -1  11   9  200.80   20.74   0
   1 -11   9  181.55   18.81   0
  -1 -11  -9  253.92   23.43   0
   1 -11  -9  212.48   23.78   0
   1 -11  -9  198.40   20.69   0
  -1 -11   9  203.72   20.37   0
   1  11   9  219.95   20.68   0
   2  11  -9   74.45    8.57   0
  -2 -11  -9   62.75   11.55   0
  -2  11   9   83.72   12.15   0
   2 -11   9   72.08    8.91   0
   2  11  -9   50.33    8.53   0
   2  11   9   65.85   10.69   0
  -2 -11   9   54.82   11.08   0
   2 -11  -9   67.20   13.82   0
  -2 -11   9   50.73    9.49   0
   2 -11  -9   79.04   10.99   0
  -3  11   9  128.74   17.85   0
   3 -11   9  124.18   12.98   0
  -3 -11  -9  121.06   17.10   0
   3  11  -9   96.48   14.28   0
   3  11  -9  123.68   13.13   0
   3  11   9  111.27   13.79   0
   3 -11  -9   92.82   12.85   0
  -3 -11   9   70.56   14.32   0
  -3 -11   9   86.79   14.86   0
   3 -11  -9   99.56   16.49   0
   4  11  -9  174.57   20.30   0
   4  11  -9  167.99   18.49   0
  -4  11   9  173.47   22.88   0
  -4 -11  -9  190.80   23.35   0
  -4 -11  -9  177.67   19.08   0
   4 -11   9  182.13   18.22   0
   4 -11  -9  125.22   16.18   0
   4 -11  -9  123.08   20.42   0
  -4 -11   9  159.85   23.99   0
  -4 -11   9  127.63   20.74   0
   5 -11   9  192.72   21.38   0
  -5 -11  -9  183.37   25.82   0
   5  11  -9  247.72   22.26   0
   5  11  -9  186.64   24.43   0
   5 -11   9  164.82   26.69   0
  -5  11   9  216.30   27.23   0
  -5 -11  -9  196.87   21.60   0
   5  11   9  216.20   24.61   0
  -5 -11   9  166.93   27.87   0
   5 -11  -9  189.12   21.67   0
   5 -11  -9  186.74   31.40   0
  -5 -11   9  170.11   27.09   0
   0 -12  -9  250.62   27.48   0
   0 -12  -9  244.06   24.80   0
   0  12  -9  234.45   21.04   0
   0 -12   9  271.68   23.36   0
   1 -12   9  181.48   18.79   0
   1  12  -9  185.78   17.74   0
  -1 -12  -9  238.62   22.69   0
  -1  12   9  215.96   20.98   0
  -1 -12   9  195.69   19.67   0
   1  12   9  203.79   19.37   0
   1 -12  -9  166.64   23.66   0
   1 -12  -9  176.48   19.90   0
   2  12  -9   92.48   12.24   0
  -2 -12  -9   96.67   14.84   0
   2  12  -9  103.36   10.90   0
  -2  12   9   97.46   14.86   0
   2 -12   9   94.87   11.51   0
   2 -12  -9   77.88   13.38   0
  -2 -12   9   85.34   14.44   0
   2  12   9  113.91   14.11   0
   2 -12  -9  123.21   19.64   0
  -2 -12   9   99.59   16.64   0
  -3 -12  -9  167.80   21.27   0
   3  12  -9  165.05   16.42   0
  -3  12   9  160.18   21.54   0
   3  12  -9  163.87   18.11   0
   3 -12   9  154.37   16.58   0
  -3 -12   9  151.51   23.09   0
   3  12   9  156.00   19.10   0
   3 -12  -9  175.99   18.98   0
   3 -12  -9  216.57   25.92   0
  -3 -12   9  158.19   20.28   0
   4 -12   9   10.31    6.09   0
  -4  12   9   16.88   10.04   0
   4  12  -9   12.87    6.91   0
  -4 -12  -9   28.10    8.50   0
  -4 -12  -9   17.48   11.41   0
   4  12  -9    5.75    9.12   0
   4 -12  -9   19.00    7.44   0
   4  12   9   44.72    9.47   0
   4 -12  -9   11.94   13.65   0
  -4 -12   9   16.56   12.91   0
  -4 -12   9   23.59   10.15   0
   5 -12   9    4.85    8.04   0
  -5 -12  -9   43.84   13.22   0
   5  12  -9    5.44    7.43   0
   5  12  -9   14.60   10.88   0
  -5 -12  -9   -6.33    8.70   0
   5 -12   9   -5.22   12.48   0
  -5  12   9    8.59   13.22   0
   5 -12  -9   -4.49    8.16   0
  -5 -12   9   -6.89   12.55   0
   5  12   9    9.84   10.74   0
  -5 -12   9    4.28   15.04   0
   5 -12  -9    8.10   16.74   0
   0 -13  -9  208.84   24.46   0
   0  13  -9  223.62   20.39   0
   0 -13  -9  229.16   28.28   0
   0  13   9  276.08   24.12   0
   0 -13   9  247.48   22.70   0
  -1 -13  -9  266.72   27.60   0
  -1  13   9  283.92   26.18   0
   1  13  -9  253.15   23.02   0
   1 -13   9  253.67   24.27   0
   1 -13  -9  223.90   29.19   0
  -1 -13   9  220.33   24.32   0
   1 -13  -9  246.43   25.09   0
   1  13   9  299.12   25.04   0
   2  13  -9  541.53   45.84   0
  -2 -13  -9  589.01   49.93   0
   2  13  -9  494.74   46.57   0
  -2  13   9  498.25   48.62   0
   2 -13   9  594.54   46.71   0
   2 -13  -9  490.33   43.90   0
  -2 -13   9  449.76   46.20   0
  -2 -13   9  445.66   44.47   0
   2 -13  -9  556.87   48.99   0
   2  13   9  544.36   44.29   0
  -3  13   9   -9.66   10.23   0
   3  13  -9    4.45    5.18   0
   3  13  -9   -4.87    6.73   0
   3 -13   9    7.81    5.30   0
  -3 -13  -9    9.86   10.95   0
  -3 -13   9   14.59   10.82   0
   3 -13  -9   48.92   15.17   0
  -3 -13   9   11.73    9.42   0
   3 -13  -9    4.34    7.40   0
   3  13   9    9.44    8.18   0
  -4  13   9  420.84   41.96   0
   4 -13   9  399.71   36.99   0
  -4 -13  -9  477.22   42.25   0
   4  13  -9  439.06   37.09   0
   4  13  -9  338.60   38.38   0
   4  13   9  377.74   35.17   0
  -4 -13   9  321.32   38.89   0
   4 -13  -9  374.70   42.01   0
  -4 -13   9  321.45   37.13   0
   4 -13  -9  371.80   34.27   0
   0  14   9  116.76   15.24   0
   0 -14  -9   88.02   17.10   0
   0 -14  -9  105.97   17.18   0
   0 -14   9   88.89   13.60   0
   0  14  -9   94.95   10.21   0
   1 -14   9   69.76   10.99   0
  -1  14   9   46.90   10.95   0
  -1 -14  -9   56.51   11.73   0
   1  14  -9   57.52    8.39   0
   1 -14  -9   55.74   16.27   0
   1 -14  -9   60.29   11.72   0
  -1 -14   9   54.95   10.32   0
   1  14   9   98.94   13.93   0
   2 -14   9  115.78   13.53   0
  -2  14   9   84.37   15.29   0
   2  14  -9   99.93   12.06   0
   2 -14  -9   81.44   17.67   0
  -2 -14   9   77.86   14.35   0
  -2 -14   9   99.75   17.60   0
   2 -14  -9  102.24   16.04   0
   2  14   9  117.33   15.37   0
   3  14  -9  119.14   17.28   0
   3  14  -9  115.43   14.84   0
  -3 -14  -9  120.88   20.06   0
   3 -14   9  144.56   15.89   0
  -3  14   9  152.83   23.34   0
   3 -14  -9  119.65   22.28   0
   3  14   9  139.26   18.69   0
   3 -14  -9  153.13   18.30   0
  -3 -14   9  135.66   20.20   0
  -3 -14   9   92.66   17.27   0
   4 -14   9    8.75    8.02   0
  -4  14   9   16.00   13.13   0
   4  14  -9   12.41    9.19   0
   4  14  -9   19.73    7.82   0
  -4 -14  -9   11.24   14.60   0
   4 -14  -9   12.17   10.17   0
   4 -14  -9    6.12   17.66   0
  -4 -14   9   19.99   14.71   0
   4  14   9   -9.28    8.82   0
  -4 -14   9    8.70   14.18   0
   0  15   9  461.87   39.42   0
   0 -15   9  379.47   37.99   0
   0  15  -9  372.22   35.21   0
   0 -15  -9  500.48   45.18   0
   0 -15  -9  437.90   40.06   0
   1 -15   9  170.93   18.95   0
   1  15  -9  152.36   16.33   0
  -1  15   9  183.30   21.92   0
  -1 -15  -9  174.10   23.01   0
   1 -15  -9  186.83   21.68   0
  -1 -15   9  154.57   20.20   0
   1 -15  -9  213.10   30.02   0
   1  15   9  158.74   21.20   0
  -2  15   9   42.07   13.67   0
   2 -15   9   52.12    8.92   0
  -2 -15  -9   46.69   12.72   0
   2  15  -9   42.37    8.10   0
   2 -15  -9   53.75   10.60   0
   2 -15  -9   17.15   17.74   0
  -2 -15   9   27.47   10.85   0
  -2 -15   9   36.53   14.27   0
   2  15   9   26.15   10.44   0
  -3  15   9   45.02   14.29   0
  -3 -15  -9   44.35   16.63   0
   3  15  -9   38.04   10.35   0
   3  15  -9   39.06    8.24   0
   3 -15   9   59.52    9.83   0
  -3 -15   9   34.85   15.38   0
   3  15   9   36.71   11.19   0
   3 -15  -9   58.09   12.78   0
   3 -15  -9   16.92   19.74   0
  -3 -15   9   54.42   14.53   0
   0 -16  -9   33.06   17.19   0
   0  16  -9   13.70    4.99   0
   0 -16   9   14.82    7.70   0
   0  16   9   10.69    9.95   0
   0 -16  -9   16.39   10.52   0
  -1  16   9   11.13   11.68   0
  -1 -16  -9    3.33   17.49   0
   1 -16   9   32.28    8.63   0
  -1 -16  -9   15.36   12.28   0
   1  16  -9   22.74    6.22   0
   1  16   9   22.22    9.52   0
   1 -16  -9   -0.90    9.61   0
   1 -16  -9   11.58   17.44   0
  -1 -16   9   16.14    9.11   0
   2  16  -9   24.97    7.24   0
   2 -16   9   16.41    8.07   0
  -2  16   9   10.07   12.51   0
  -2 -16  -9   10.00   14.41   0
  -2 -16   9   30.11   11.93   0
  -2 -16   9   17.79   14.86   0
   2 -16  -9   19.28   11.10   0
   2  16   9   11.44   10.31   0
   2 -16  -9   42.15   21.00   0
   0  17  -9   98.74   12.59   0
   0  17   9  105.34   17.90   0
   0 -17  -9  129.92   26.86   0
   0 -17  -9  132.07   20.36   0
   0 -17   9   93.44   15.86   0
   0   0  10  214.75   22.63   0
   0   0  10  271.78   21.43   0
   0   0 -10  280.64   22.82   0
  -1   0  10  409.91   34.93   0
   1   0 -10  373.76   32.60   0
   1   0  10  336.00   33.38   0
   1   0  10  442.07   32.70   0
   1   0 -10  459.31   32.61   0
   1   0 -10  340.74   34.39   0
  -1   0  10  406.81   33.29   0
  -2   0  10  369.74   30.59   0
   2   0  10  357.09   29.46   0
   2   0 -10  363.15   29.76   0
   2   0 -10  365.01   30.29   0
   2   0  10  351.93   29.66   0
  -2   0  10  315.93   31.96   0
   3   0  10  426.79   39.51   0
   3   0 -10  481.40   41.98   0
   3   0 -10  465.06   40.35   0
  -3   0  10  475.81   40.44   0
  -3   0  10  457.78   42.00   0
   3   0 -10  516.39   39.74   0
   4   0 -10  537.33   44.94   0
   4   0 -10  487.02   45.72   0
  -4   0  10  495.59   45.64   0
   4   0  10  554.75   45.17   0
   4   0 -10  626.23   48.16   0
  -4   0  10  472.42   47.49   0
   5   0  10   -8.41    4.69   0
   5   0 -10   -0.53    6.87   0
  -5   0  10    6.71    8.64   0
   5   0 -10    3.62    4.83   0
   5   0 -10   21.10    8.66   0
   6   0 -10   10.61    6.59   0
   6   0 -10   12.40   10.68   0
   6   0 -10   22.21    8.87   0
   6   0  10    1.02    7.29   0
  -6   0  10    5.97   11.12   0
   7   0  10  113.43   16.83   0
   7   0 -10   74.86   14.20   0
   7   0 -10   76.47   16.29   0
   7   0 -10   62.66   18.12   0
  -7   0  10  105.63   20.82   0
   7   0  10   84.39   14.89   0
   0   1 -10 1430.48  114.75   0
   0  -1  10 1508.69  113.57   0
   0  -1  10 1153.30  113.64   0
   0   1  10 1499.51  113.85   0
   1  -1  10 3004.52  245.30   0
  -1  -1 -10 2852.30  244.88   0
  -1   1  10 3436.50  245.12   0
  -1   1  10 2685.63  246.01   0
   1   1 -10 3079.10  246.04   0
  -1  -1  10 3104.52  237.60   0
   1  -1 -10 2562.96  238.58   0
   1   1  10 3037.69  237.83   0
   1   1  10 2992.82  237.27   0
   1  -1 -10 2878.11  237.36   0
  -1  -1  10 2747.29  237.75   0
  -1  -1  10 3128.36  239.18   0
   2   1 -10 2173.74  178.33   0
   2   1 -10 2476.49  176.59   0
   2  -1  10 2167.73  176.57   0
  -2   1  10 1920.76  178.30   0
  -2   1  10 2083.41  177.18   0
   2   1 -10 2181.65  176.81   0
  -2  -1  10 1966.39  170.00   0
   2  -1 -10 2127.55  168.10   0
   2  -1 -10 2067.70  168.64   0
   2   1  10 2097.37  168.14   0
  -2  -1  10 2049.72  168.62   0
   2  -1 -10 2069.99  170.02   0
   3  -1  10  273.95   23.65   0
   3   1 -10  286.03   25.56   0
  -3   1  10  260.29   25.68   0
   3   1 -10  316.65   25.02   0
   3   1 -10  334.32   27.82   0
   3  -1  10  295.44   24.80   0
  -3   1  10  245.47   27.43   0
   3  -1 -10  299.29   29.92   0
  -3  -1  10  298.33   30.07   0
   3   1  10  351.55   27.55   0
   3  -1 -10  294.67   28.17   0
   3  -1 -10  326.09   27.29   0
  -3  -1  10  315.64   28.08   0
   4  -1  10  397.79   34.82   0
  -4   1  10  436.13   38.11   0
   4   1 -10  449.04   37.73   0
  -4   1  10  354.08   35.55   0
   4   1 -10  407.20   34.85   0
   4   1 -10  379.61   35.58   0
  -4  -1  10  355.82   35.79   0
   4  -1 -10  412.54   34.58   0
   4   1  10  379.45   33.30   0
   4  -1 -10  375.85   33.08   0
  -4  -1  10  382.78   33.88   0
   4  -1 -10  371.03   36.10   0
  -5   1  10    5.86    8.89   0
   5   1 -10    2.80    6.48   0
   5  -1  10   10.89    5.93   0
  -5   1  10    6.12    5.91   0
   5   1 -10    5.51    7.46   0
   5   1 -10    7.80    5.52   0
   5   1  10    2.49    5.47   0
   5  -1 -10    2.46    6.82   0
   5  -1 -10   11.49    5.16   0
  -5  -1  10    8.18    9.13   0
   5  -1 -10    6.68    8.18   0
   6  -1  10   10.01    8.31   0
   6  -1  10    4.04    7.17   0
  -6   1  10    2.40   11.32   0
   6   1 -10    7.25   10.58   0
   6   1 -10    7.10    7.58   0
   6   1 -10   -0.48    6.71   0
   6  -1 -10   21.65    8.42   0
  -6  -1  10    1.68   10.57   0
   6  -1 -10    2.57    6.82   0
   6   1  10   11.41    7.25   0
   6  -1 -10   23.49   11.14   0
  -7   1  10   48.85   17.40   0
   7   1 -10   31.93   13.54   0
   7   1 -10   39.78   11.74   0
   7  -1  10   36.10   11.98   0
   7  -1  10   51.41   13.35   0
   7   1 -10   19.76   15.63   0
   7   1  10   28.57   13.42   0
   7   1  10   33.52   11.24   0
  -7  -1  10   54.56   16.09   0
   7  -1 -10   38.96   13.83   0
   7  -1 -10   37.50   11.29   0
   7  -1 -10   37.80   17.83   0
   0  -2  10 2878.75  226.46   0
   0   2  10 2902.44  226.22   0
   0   2  10 2992.00  225.26   0
   0  -2 -10 2520.95  226.02   0
   0  -2  10 2774.25  224.74   0
   0  -2  10 2560.41  224.82   0
   1   2 -10  626.73   51.45   0
  -1   2  10  618.15   50.43   0
  -1   2  10  575.65   51.54   0
  -1  -2  10  530.54   50.50   0
  -1  -2  10  575.58   51.99   0
   1  -2 -10  559.67   50.49   0
   1   2  10  618.58   50.59   0
  -1  -2  10  585.59   50.39   0
   1  -2 -10  633.90   50.25   0
   1  -2 -10  697.21   52.34   0
   1   2  10  684.33   50.37   0
   2   2 -10  983.30   78.93   0
   2  -2  10 1042.49   77.42   0
   2   2 -10  938.54   77.18   0
  -2   2  10  847.68   78.91   0
  -2   2  10  885.00   77.77   0
   2   2 -10  937.64   76.95   0
  -2  -2  10  919.21   68.00   0
   2   2  10  878.52   67.52   0
   2  -2 -10  794.14   68.00   0
   2  -2 -10  783.25   69.38   0
  -2  -2  10  782.36   68.07   0
  -2  -2  10  737.31   69.18   0
  -3   2  10 1075.74   92.57   0
   3   2 -10 1110.04   90.37   0
   3   2 -10 1137.12   92.28   0
  -3   2  10 1030.54   91.05   0
   3   2 -10 1136.01   90.77   0
   3   2  10 1089.07   90.92   0
   3  -2 -10 1259.04   90.90   0
  -3  -2  10 1027.14   91.23   0
   3  -2 -10 1149.11   93.26   0
  -3  -2  10 1047.70   93.07   0
   3  -2 -10 1036.16   91.55   0
  -4   2  10   30.28    7.36   0
   4  -2  10   23.00    5.60   0
  -4   2  10   30.41    9.18   0
   4  -2  10   37.60    5.29   0
   4   2 -10   30.39    5.93   0
   4   2 -10   31.81    8.49   0
   4   2  10   40.14    6.82   0
   4  -2 -10   38.17    6.40   0
   4  -2 -10   25.62   10.09   0
  -4  -2  10   20.99    9.29   0
   4  -2 -10   29.17    8.14   0
   5   2 -10  101.27   13.40   0
   5  -2  10  104.22   12.11   0
   5  -2  10   81.82   12.20   0
  -5   2  10   66.25   13.90   0
   5  -2  10   79.08    8.72   0
   5   2 -10  100.17   16.11   0
  -5   2  10   92.01   14.02   0
  -5  -2  10  109.60   16.86   0
   5   2  10   97.93   13.43   0
   5  -2 -10  126.88   18.37   0
   5  -2 -10   98.07   12.93   0
   5  -2 -10  102.96   15.48   0
   6   2 -10  264.19   30.93   0
  -6   2  10  258.95   31.38   0
   6   2 -10  282.24   28.57   0
   6  -2  10  278.50   27.48   0
   6   2 -10  335.74   28.57   0
   6  -2  10  278.37   23.71   0
   6  -2  10  253.33   27.85   0
  -6  -2  10  288.60   30.95   0
   6  -2 -10  269.31   30.19   0
   6  -2 -10  260.98   25.84   0
   6  -2 -10  227.50   27.40   0
   6   2  10  244.52   26.31   0
  -7   2  10   57.90   15.78   0
   7   2 -10   43.13   14.83   0
   7  -2  10   37.91   13.50   0
   7  -2  10   53.50   12.40   0
   7   2 -10   58.27   13.25   0
   7   2 -10   40.19   13.35   0
   7   2  10   59.38   13.82   0
  -7  -2  10   27.40   15.86   0
   7  -2 -10   52.57   17.49   0
   7  -2 -10   41.53   11.62   0
   7  -2 -10   47.84   14.37   0
   0  -3  10   14.04    4.43   0
   0  -3  10   13.62    2.27   0
   0  -3 -10   12.30    4.07   0
   0  -3  10   17.75    2.18   0
   0  -3 -10   15.49    2.75   0
   0   3  10   11.58    3.79   0
   0   3  10   12.58    2.74   0
   1  -3  10   24.29    4.44   0
  -1   3  10   20.66    3.79   0
  -1   3  10   19.33    4.84   0
  -1  -3 -10   14.41    2.66   0
  -1  -3 -10   20.66    3.97   0
  -1  -3  10   23.35    3.75   0
   1  -3 -10   14.64    3.16   0
   1   3  10   19.08    3.34   0
   1  -3 -10   17.99    5.37   0
  -1  -3  10   19.75    3.38   0
  -1  -3  10   23.24    5.07   0
  -2   3  10  524.52   44.71   0
  -2   3  10  529.56   43.25   0
   2   3 -10  511.08   44.14   0
   2   3 -10  542.71   42.32   0
  -2  -3 -10  468.75   41.65   0
   2   3 -10  491.00   42.08   0
  -2  -3  10  459.34   41.99   0
  -2  -3  10  442.72   42.29   0
  -2  -3  10  484.37   44.00   0
   2  -3 -10  569.54   41.80   0
   2  -3 -10  479.57   43.94   0
   2   3  10  547.98   41.95   0
   3   3 -10  862.81   71.37   0
   3   3 -10  870.17   71.20   0
   3   3 -10  911.41   73.16   0
  -3   3  10  871.75   72.09   0
  -3   3  10  780.93   73.27   0
  -3  -3  10  806.07   70.58   0
   3  -3 -10  821.44   68.07   0
   3  -3 -10  917.58   71.26   0
   3  -3 -10  808.83   69.17   0
  -3  -3  10  773.03   69.12   0
   3   3  10  812.44   68.37   0
  -4   3  10  759.69   63.59   0
   4  -3  10  799.51   62.31   0
   4   3 -10  806.92   64.71   0
   4   3 -10  740.15   62.92   0
   4   3 -10  655.59   62.42   0
   4  -3  10  727.40   61.80   0
  -4   3  10  733.81   64.87   0
   4   3  10  753.39   61.93   0
   4  -3 -10  687.17   62.74   0
   4  -3 -10  776.78   61.58   0
   4  -3 -10  735.69   64.60   0
  -4  -3  10  704.05   64.33   0
  -5   3  10  238.13   26.48   0
   5   3 -10  242.53   22.66   0
   5   3 -10  222.98   25.11   0
   5  -3  10  210.04   22.07   0
   5   3 -10  207.51   22.67   0
   5  -3  10  233.28   20.82   0
   5  -3  10  246.21   21.93   0
  -5   3  10  220.60   23.68   0
   5  -3 -10  238.69   26.56   0
  -5  -3  10  195.13   25.80   0
   5   3  10  234.48   23.10   0
   5  -3 -10  250.88   22.49   0
   5  -3 -10  214.93   24.21   0
   6   3 -10  130.73   20.10   0
   6  -3  10   70.42   11.37   0
   6  -3  10   90.01   14.77   0
   6   3 -10  126.05   15.78   0
   6  -3  10  101.66   15.82   0
  -6   3  10   94.06   14.46   0
  -6   3  10   81.34   15.58   0
   6   3 -10  123.71   16.84   0
   6  -3 -10  106.98   16.46   0
   6   3  10  104.18   17.29   0
   6  -3 -10  124.84   19.31   0
   6  -3 -10  112.90   15.73   0
  -6  -3  10  138.98   22.50   0
   7   3 -10   55.75   12.92   0
   7  -3  10   39.54   12.13   0
   7  -3  10   35.62   13.01   0
   7   3 -10   41.54   15.12   0
   7  -3  10   54.28    7.52   0
   7   3 -10   28.68   12.64   0
   7  -3 -10   39.52   16.21   0
   7  -3 -10   45.07   11.72   0
   7  -3 -10   53.00   14.45   0
  -7  -3  10   37.16   17.23   0
   7   3  10   37.75   13.67   0
   0  -4  10    6.38    1.71   0
   0  -4  10    9.83    4.30   0
   0  -4 -10    7.27    4.00   0
   0   4  10    9.53    2.57   0
   0  -4 -10    7.90    2.53   0
  -1  -4 -10    8.03    3.33   0
  -1   4  10    2.40    3.64   0
   1  -4  10    4.20    3.34   0
  -1   4  10    7.34    3.00   0
  -1  -4 -10    8.02    2.30   0
   1  -4 -10    3.07    4.51   0
   1   4  10    5.24    2.65   0
  -1  -4  10    8.05    2.71   0
  -1  -4  10    1.48    4.33   0
   1  -4 -10    8.33    2.89   0
   2   4 -10  133.13   11.92   0
  -2   4  10  158.18   13.80   0
   2   4 -10  140.10   12.14   0
  -2  -4 -10  130.45   12.21   0
  -2  -4 -10  122.38   11.94   0
  -2   4  10  125.27   14.72   0
  -2  -4  10  115.88   14.07   0
  -2  -4  10  150.86   16.77   0
   2  -4 -10  160.28   13.62   0
   2   4  10  166.29   14.00   0
   2  -4 -10  122.31   16.48   0
  -3   4  10  666.92   60.04   0
   3  -4  10  767.54   58.80   0
  -3   4  10  725.57   61.54   0
   3   4 -10  728.62   59.32   0
   3   4 -10  733.27   60.94   0
   3   4 -10  644.41   59.08   0
   3  -4 -10  693.18   65.42   0
  -3  -4  10  732.73   65.10   0
   3  -4 -10  825.07   62.88   0
  -4   4  10   59.76    9.51   0
   4   4 -10   65.41   10.95   0
   4   4 -10   55.29    8.20   0
   4  -4  10   53.49    8.28   0
   4   4 -10   70.51    9.39   0
  -4   4  10   52.67   10.30   0
   4  -4  10   55.39    8.55   0
  -4  -4  10   60.25   12.19   0
   4  -4 -10   50.10   12.53   0
   4  -4 -10   68.51    9.05   0
   4   4  10   64.30    9.46   0
   4  -4 -10   63.03   10.89   0
  -4  -4  10   47.98    9.60   0
  -5   4  10  198.69   22.77   0
   5   4 -10  211.60   21.83   0
   5  -4  10  219.71   20.43   0
   5   4 -10  177.82   21.22   0
  -5   4  10  209.46   25.37   0
   5   4 -10  222.75   23.46   0
   5  -4  10  234.98   20.75   0
   5  -4 -10  219.96   26.21   0
  -5  -4  10  263.29   26.91   0
   5  -4 -10  192.09   23.93   0
   5   4  10  189.89   21.96   0
   5  -4 -10  232.38   21.52   0
  -6   4  10    3.60    8.80   0
   6  -4  10    7.53    6.08   0
  -6   4  10    7.27   10.44   0
   6  -4  10   -7.98    7.18   0
   6   4 -10   13.48    8.71   0
   6  -4  10   -5.49    7.53   0
   6   4 -10   -5.73   10.19   0
   6   4 -10   -3.12    7.62   0
   6  -4 -10   -5.82    8.97   0
   6   4  10   -3.91    8.48   0
   6  -4 -10    5.63   11.72   0
   6  -4 -10    4.10    6.27   0
  -6  -4  10   -7.28   11.97   0
   7   4 -10  166.07   23.17   0
   7   4 -10  176.57   26.42   0
  -7   4  10  131.69   23.88   0
   7  -4  10  115.07   19.26   0
   7   4 -10  115.25   18.55   0
   7  -4  10  142.25   17.29   0
   7  -4  10  139.06   21.77   0
   7  -4 -10  125.61   20.55   0
   7   4  10  159.33   21.45   0
  -7  -4  10  120.00   22.70   0
   7  -4 -10  171.16   21.65   0
   7  -4 -10  118.29   24.83   0
   0  -5 -10   68.89   10.39   0
   0  -5  10   83.30    7.29   0
   0   5  10   78.34    8.39   0
   0  -5  10  105.16   10.66   0
   0  -5 -10   58.98    8.08   0
  -1  -5 -10  781.81   67.24   0
   1  -5  10  852.71   66.30   0
  -1  -5 -10  799.24   67.86   0
  -1   5  10  818.82   67.57   0
   1  -5 -10  884.84   71.17   0
   1  -5 -10  918.91   69.30   0
  -1  -5  10  746.95   69.03   0
  -1  -5  10  873.42   71.11   0
   1   5  10  774.21   69.08   0
  -2  -5 -10  848.60   66.61   0
   2  -5  10  730.57   65.67   0
  -2  -5 -10  883.71   66.45   0
  -2   5  10  806.87   67.25   0
  -2   5  10  695.82   67.92   0
   2   5 -10  749.25   65.94   0
   2   5 -10  903.98   66.06   0
   2  -5 -10  947.81   74.88   0
   2   5  10  991.08   72.45   0
   2  -5 -10  871.54   72.04   0
  -2  -5  10  793.77   74.00   0
  -2  -5  10  756.38   72.46   0
   3  -5  10  105.37   10.40   0
  -3   5  10  101.79   14.99   0
   3   5 -10   94.63   11.17   0
   3   5 -10  119.03   11.51   0
  -3  -5 -10  113.10   11.19   0
  -3   5  10  101.01   12.94   0
   3  -5 -10  111.72   16.58   0
   3   5  10  137.81   13.26   0
   3  -5 -10  109.63   12.04   0
  -3  -5  10  104.69   13.69   0
  -3  -5  10  127.07   15.59   0
   4   5 -10   96.03   12.99   0
   4  -5  10  119.75   11.76   0
  -4   5  10  116.84   16.93   0
   4   5 -10  108.45   13.26   0
   4  -5  10  106.49   12.50   0
  -4   5  10  115.20   14.30   0
  -4  -5  10  110.43   17.33   0
   4   5  10   82.09   12.39   0
   4  -5 -10   99.75   17.09   0
   4  -5 -10   89.67   11.20   0
  -4  -5  10  109.07   14.65   0
  -5   5  10  122.93   20.41   0
  -5   5  10  141.67   17.47   0
   5  -5  10  143.64   15.04   0
   5   5 -10  126.73   16.06   0
   5  -5  10  127.06   14.72   0
   5   5 -10  104.05   15.35   0
   5  -5 -10  109.02   17.68   0
   5  -5 -10  116.91   13.70   0
   5  -5 -10  103.88   16.98   0
  -5  -5  10  101.96   17.29   0
  -5  -5  10  117.43   16.74   0
   6   5 -10  173.55   20.85   0
   6  -5  10  185.60   19.48   0
  -6   5  10  150.46   21.77   0
   6   5 -10  141.71   20.68   0
   6  -5  10  172.97   20.82   0
   6  -5  10  171.24   19.17   0
  -6   5  10  143.25   21.78   0
   6  -5 -10  126.59   22.20   0
   6  -5 -10  149.72   22.28   0
  -6  -5  10  143.99   24.71   0
   6  -5 -10  170.51   18.88   0
   6   5  10  165.24   20.68   0
   7   5 -10  351.15   37.10   0
   7   5 -10  360.23   37.52   0
   7  -5  10  350.08   34.28   0
   7  -5  10  429.09   36.69   0
   7  -5  10  292.27   37.34   0
   7   5  10  400.05   38.57   0
   7  -5 -10  299.33   39.71   0
  -7  -5  10  374.67   44.63   0
   7  -5 -10  387.97   37.01   0
   7  -5 -10  347.63   44.16   0
   0   6  10   29.05    4.78   0
   0  -6  10   23.97    3.75   0
   0  -6  10   31.14    6.54   0
   0  -6 -10   21.89    5.88   0
   0  -6 -10   23.80    4.54   0
  -1   6  10  491.86   39.81   0
  -1  -6 -10  457.54   40.15   0
   1  -6  10  483.63   38.37   0
  -1  -6 -10  429.74   39.44   0
   1   6  10  436.97   37.26   0
  -1  -6  10  473.89   39.45   0
   1  -6 -10  426.32   39.38   0
  -1  -6  10  424.96   37.11   0
  -2  -6 -10  495.00   41.12   0
   2  -6  10  493.92   40.12   0
  -2   6  10  522.16   41.96   0
  -2  -6 -10  442.05   41.09   0
   2   6 -10  449.80   40.31   0
   2   6 -10  511.05   40.31   0
   2  -6 -10  439.52   43.65   0
  -2  -6  10  484.57   43.68   0
  -2  -6  10  462.91   41.49   0
   2  -6 -10  515.29   41.05   0
   2   6  10  507.99   41.24   0
   3  -6  10  491.45   42.64   0
   3   6 -10  553.42   43.26   0
  -3  -6 -10  519.35   42.41   0
  -3   6  10  540.42   46.10   0
   3   6 -10  503.07   43.35   0
  -3  -6 -10  488.97   43.55   0
  -3   6  10  481.59   44.48   0
  -3  -6  10  477.76   47.88   0
   3   6  10  589.24   47.53   0
   3  -6 -10  550.66   50.58   0
   3  -6 -10  569.66   46.91   0
  -3  -6  10  582.11   50.10   0
  -4   6  10  295.08   32.18   0
   4   6 -10  360.95   31.37   0
   4  -6  10  379.48   30.27   0
   4   6 -10  340.62   30.91   0
   4  -6 -10  421.66   33.42   0
  -4  -6  10  326.20   34.94   0
  -4  -6  10  342.93   36.91   0
   4   6  10  393.41   34.12   0
   4  -6 -10  397.76   38.10   0
  -5   6  10  417.14   41.44   0
  -5   6  10  463.22   43.48   0
   5  -6  10  405.56   39.03   0
   5   6 -10  447.83   40.34   0
   5   6 -10  495.12   40.10   0
   5  -6  10  468.31   40.02   0
   5  -6 -10  476.20   36.62   0
   5  -6 -10  354.15   38.20   0
  -5  -6  10  355.59   38.45   0
  -5  -6  10  393.68   41.17   0
   5   6  10  476.58   37.54   0
   5  -6 -10  353.75   40.59   0
   6   6 -10  114.61   17.04   0
   6  -6  10  109.34   16.78   0
   6   6 -10   79.95   14.11   0
   6  -6  10   91.72   15.02   0
  -6   6  10   97.81   16.34   0
  -6  -6  10  107.46   20.41   0
   6  -6 -10  112.38   19.54   0
   6   6  10  114.07   18.47   0
   6  -6 -10   87.35   15.61   0
   6  -6 -10   96.17   15.38   0
   7  -6  10   14.78   11.37   0
   7  -6  10   32.96   13.32   0
   7   6 -10   -1.20   11.36   0
   7   6 -10  -17.05   12.48   0
   7  -6  10   20.48   10.88   0
  -7  -6  10   33.60   21.28   0
   7   6  10   50.83   14.75   0
   7  -6 -10  -19.37   16.02   0
   7  -6 -10   27.62   15.32   0
   0  -7 -10   70.99    9.30   0
   0  -7  10   75.21    8.07   0
[truncated: 260,031 more chars]
