# Supplementary material for: Synthesis and crystal structure of ((E)-{2-[(E)-(4-hy­droxynaphthalen-1-yl)methyl­idene]hydrazin-1-yl}(methyl­sulfan­yl)methyl­idene)azanium hydrogen sulfate monohydrate
Source: Acta Crystallogr E Crystallogr Commun. 2016 Aug 26;72(Pt 9):1326–9. doi: 10.1107/S2056989016013232 (PMC5120717; doi:10.1107/S2056989016013232)
Supplement: Supplementary file 2 [file e-72-01326-Isup2.hkl]

data_I                                                                          
_shelx_title ' SIR92 RUN IN SPACE GROUP P 21 21 21'                             
_shelx_refln_list_code          4                                               
_shelx_F_calc_maximum       99.10                                               
_exptl_crystal_F_000       784.00                                               
_reflns_d_resolution_high  0.7701                                               
                                                                                
loop_                                                                           
 _space_group_symop_operation_xyz                                               
 'x, y, z'                                                                      
 '-x+1/2, -y, z+1/2'                                                            
 'x+1/2, -y+1/2, -z'                                                            
 '-x, y+1/2, -z+1/2'                                                            
                                                                                
_cell_length_a     6.3726                                                       
_cell_length_b    14.2549                                                       
_cell_length_c    18.2817                                                       
_cell_angle_alpha  90.000                                                       
_cell_angle_beta   90.000                                                       
_cell_angle_gamma  90.000                                                       
                                                                                
_shelx_F_squared_multiplier     1.000                                           
                                                                                
loop_                                                                           
 _refln_index_h                                                                 
 _refln_index_k                                                                 
 _refln_index_l                                                                 
 _refln_F_squared_calc                                                          
 _refln_F_squared_meas                                                          
 _refln_F_squared_sigma                                                         
 _refln_observed_status                                                         
   2   0   0       3143.00       3206.74       129.79 o                         
   4   0   0        292.91        255.54        23.46 o                         
   6   0   0        129.08        163.99        14.01 o                         
   8   0   0         66.90         52.25        13.96 o                         
   1   1   0        401.41        344.58        10.03 o                         
   2   1   0       1872.44       1607.08        58.54 o                         
   3   1   0        590.04        527.93        21.19 o                         
   4   1   0        737.10        699.84        22.30 o                         
   5   1   0        463.39        471.22        15.89 o                         
   6   1   0          3.15         19.95         3.09 o                         
   7   1   0         89.71        101.28         5.86 o                         
   8   1   0         38.88         43.80         6.22 o                         
   1   2   0       1624.63       1576.81        91.30 o                         
   2   2   0        640.22        638.49        23.60 o                         
   3   2   0          5.69          2.56         1.13 o                         
   4   2   0        289.16        309.97        17.47 o                         
   5   2   0          8.40          6.63         2.08 o                         
   6   2   0         38.43         37.40         3.78 o                         
   7   2   0         38.75         32.83         4.38 o                         
   8   2   0         19.51         16.57         5.79 o                         
   2   3   0        416.74        403.49        13.83 o                         
   3   3   0         51.63         48.12         2.69 o                         
   4   3   0       1535.62       1500.86        65.74 o                         
   5   3   0        505.62        541.02        17.91 o                         
   6   3   0        353.84        371.72        13.58 o                         
   7   3   0        657.61        717.83        26.43 o                         
   8   3   0        122.15        134.87        10.93 o                         
   1   4   0        915.08        831.86        39.38 o                         
   2   4   0       6575.89       6560.42       298.84 o                         
   3   4   0       2274.37       2085.15        85.12 o                         
   4   4   0        209.38        219.48         9.55 o                         
   5   4   0          0.08         -2.43         2.52 o                         
   6   4   0        359.23        348.91        14.22 o                         
   7   4   0        222.58        243.47        15.39 o                         
   8   4   0         69.91         82.84         8.20 o                         
   1   5   0       2589.04       2771.77       152.55 o                         
   2   5   0       1152.34       1253.00        58.34 o                         
   3   5   0          1.90          1.49         1.39 o                         
   4   5   0        142.83        150.69         6.56 o                         
   5   5   0        574.99        525.51        37.21 o                         
   6   5   0         89.39         77.19         5.97 o                         
   7   5   0          8.40         11.11         4.64 o                         
   0   6   0         82.53         95.39         6.72 o                         
   1   6   0        176.08        224.57         9.90 o                         
   2   6   0       4155.47       4737.69       221.49 o                         
   3   6   0         79.91         74.82         3.89 o                         
   4   6   0          3.14          1.33         2.03 o                         
   5   6   0         65.91         47.19         7.08 o                         
   6   6   0        587.54        591.96        26.82 o                         
   7   6   0          2.23          4.11         4.71 o                         
   1   7   0       9821.17      11571.13       821.41 o                         
   2   7   0        110.44        145.87         9.00 o                         
   3   7   0        211.11        210.02         8.18 o                         
   4   7   0        639.46        679.50        23.69 o                         
   5   7   0        130.09        131.97         7.03 o                         
   6   7   0        447.96        430.57        18.44 o                         
   7   7   0        254.65        273.48        14.86 o                         
   0   8   0        255.91        353.40        21.57 o                         
   1   8   0       2796.82       3488.33       141.33 o                         
   2   8   0        111.10        113.42         6.73 o                         
   3   8   0        308.38        324.46        13.24 o                         
   4   8   0       1996.31       1713.62        57.52 o                         
   5   8   0        183.14        143.08         7.59 o                         
   6   8   0         35.20         39.83         5.16 o                         
   7   8   0          0.24          0.84         5.78 o                         
   1   9   0         55.93         90.93         5.33 o                         
   2   9   0        669.38        653.69        27.62 o                         
   3   9   0          1.11          6.08         3.00 o                         
   4   9   0         13.42         20.91         2.93 o                         
   5   9   0         69.40         95.41         6.32 o                         
   6   9   0        505.69        455.68        19.83 o                         
   7   9   0         11.27         15.14         5.96 o                         
   0  10   0       4330.70       4924.47       282.83 o                         
   1  10   0        318.47        332.07        14.78 o                         
   2  10   0        395.41        440.73        19.25 o                         
   3  10   0        688.42        629.54        27.03 o                         
   4  10   0        295.63        272.53        11.25 o                         
   5  10   0          0.28          7.64         3.55 o                         
   6  10   0        273.29        245.39        14.84 o                         
   1  11   0         48.75         54.75         4.57 o                         
   2  11   0        510.54        532.21        23.09 o                         
   3  11   0         92.48         70.97         5.68 o                         
   4  11   0        273.20        268.42        12.67 o                         
   5  11   0        274.23        261.73        12.02 o                         
   6  11   0         12.93         22.18         5.81 o                         
   0  12   0        116.98        118.39        11.94 o                         
   1  12   0        456.57        483.29        21.28 o                         
   2  12   0          5.65         10.39         4.08 o                         
   3  12   0         26.98         29.85         4.84 o                         
   4  12   0         34.07         35.10         4.45 o                         
   5  12   0        298.25        277.10        12.70 o                         
   6  12   0          0.04          4.11         6.32 o                         
   1  13   0       2470.67       2622.39       107.62 o                         
   2  13   0        545.62        487.46        21.75 o                         
   3  13   0         38.78         45.62         4.77 o                         
   4  13   0        303.46        248.50        11.50 o                         
   5  13   0        594.58        591.08        23.94 o                         
   0  14   0        148.95        186.14        14.67 o                         
   1  14   0         77.96         83.32         6.58 o                         
   2  14   0        303.24        314.32        15.32 o                         
   3  14   0        677.16        657.86        37.99 o                         
   4  14   0          3.32          4.78         4.16 o                         
   5  14   0         90.52         90.59        12.07 o                         
   1  15   0         10.00          9.94         4.03 o                         
   2  15   0        104.59        126.42        13.14 o                         
   3  15   0         18.77         25.72         5.17 o                         
   4  15   0         30.13         31.27         5.32 o                         
   0  16   0          7.71         18.58         7.27 o                         
   1  16   0         54.72         61.73         6.16 o                         
   2  16   0         33.99         34.40         6.06 o                         
   3  16   0         10.91          7.59         8.22 o                         
   4  16   0         36.51         37.43         6.91 o                         
   1  17   0        201.14        201.24        12.96 o                         
   2  17   0        690.43        626.71        28.83 o                         
   3  17   0         97.69         91.48         8.58 o                         
   0  18   0        526.18        472.90        33.36 o                         
   1  18   0          0.76         -6.74        10.81 o                         
   1   0   1         36.43         31.64         1.42 o                         
   2   0   1       6226.43       5855.29       197.41 o                         
   3   0   1          0.03         -0.98         0.98 o                         
   4   0   1        665.22        614.63        21.37 o                         
   5   0   1       1243.51       1257.49        37.06 o                         
   6   0   1        832.52        896.13        33.57 o                         
   7   0   1        149.34        143.92         8.23 o                         
   8   0   1         18.69          2.01         5.48 o                         
  -8   1   1         34.33         35.14         6.15 o                         
  -7   1   1         99.95         93.71         5.65 o                         
  -6   1   1       2432.01       2708.83        84.04 o                         
  -5   1   1        504.01        468.97        14.75 o                         
  -4   1   1        811.38        785.04        23.26 o                         
  -3   1   1         45.25         55.07         2.85 o                         
  -2   1   1       2716.88       2278.84        82.76 o                         
  -1   1   1       5363.15       5963.75       278.82 o                         
   1   1   1       5310.89       4410.59       189.56 o                         
   2   1   1       2664.11       2338.47        95.20 o                         
   3   1   1         45.02         47.58         3.26 o                         
   4   1   1        784.15        774.70        22.97 o                         
   5   1   1        509.51        478.52        20.14 o                         
   6   1   1       2440.34       2687.60        83.73 o                         
   7   1   1        100.06         95.14         6.01 o                         
   8   1   1         33.94         44.34         6.22 o                         
  -8   2   1        105.84        115.14         7.93 o                         
  -7   2   1        155.73        156.85         8.53 o                         
  -6   2   1        287.53        300.14        10.77 o                         
  -5   2   1       1308.85       1393.49        47.32 o                         
  -4   2   1        385.00        325.35        11.96 o                         
  -3   2   1         11.70         20.21         2.31 o                         
  -2   2   1       2886.06       2630.59        75.50 o                         
  -1   2   1       2722.76       2467.11       135.32 o                         
   1   2   1       2767.18       2511.72       101.49 o                         
   2   2   1       2868.56       2651.79        87.84 o                         
   3   2   1         18.39         20.60         2.43 o                         
   4   2   1        385.00        314.58        17.38 o                         
   5   2   1       1332.69       1228.87        45.97 o                         
   6   2   1        277.12        298.03        13.01 o                         
   7   2   1        149.85        159.53         8.56 o                         
   8   2   1        103.67         87.33         7.93 o                         
  -8   3   1        172.35        191.15        15.78 o                         
  -7   3   1         53.50         60.11         5.21 o                         
  -6   3   1        724.00        710.16        23.53 o                         
  -5   3   1        209.09        196.15         9.20 o                         
  -4   3   1        523.56        470.98        19.06 o                         
  -3   3   1       2470.69       2441.69        75.14 o                         
  -2   3   1        406.94        385.63        14.52 o                         
  -1   3   1        387.86        378.82        15.86 o                         
   1   3   1        365.90        324.32        16.21 o                         
   2   3   1        404.98        431.87        16.29 o                         
   3   3   1       2514.08       2445.65       113.61 o                         
   4   3   1        528.37        412.32        16.20 o                         
   5   3   1        208.78        206.04        11.08 o                         
   6   3   1        724.85        641.10        30.20 o                         
   7   3   1         54.92         67.58         6.56 o                         
   8   3   1        171.10        196.47        12.50 o                         
  -8   4   1          5.22          9.95         7.35 o                         
  -7   4   1        286.15        316.15        14.53 o                         
  -6   4   1        413.12        409.14        15.87 o                         
  -5   4   1        209.36        180.98         8.39 o                         
  -4   4   1        184.58        205.40         8.11 o                         
  -3   4   1       2892.73       2804.89        93.21 o                         
  -2   4   1       1832.28       1990.88        84.96 o                         
  -1   4   1       5856.48       5827.18       333.90 o                         
   0   4   1        433.12        580.03        27.62 o                         
   1   4   1       5848.04       6581.08       509.87 o                         
   2   4   1       1838.42       1844.06        67.28 o                         
   3   4   1       2857.94       2510.37        91.36 o                         
   4   4   1        176.44        197.00         8.78 o                         
   5   4   1        219.25        171.47        10.25 o                         
   6   4   1        420.72        417.01        16.23 o                         
   7   4   1        289.90        312.80        14.02 o                         
   8   4   1          5.39         18.91         7.49 o                         
  -7   5   1        111.21        137.86         8.62 o                         
  -6   5   1        169.09        157.49         9.28 o                         
  -5   5   1         18.13         15.83         2.98 o                         
  -4   5   1       2490.59       2327.04        95.55 o                         
  -3   5   1        463.95        429.34        20.77 o                         
  -2   5   1       1111.00       1091.32        47.41 o                         
  -1   5   1         92.36        135.59         6.24 o                         
   0   5   1        182.28        184.69         8.14 o                         
   1   5   1         87.39        122.21         5.70 o                         
   2   5   1       1060.50       1069.71        35.96 o                         
   3   5   1        467.98        432.49        15.19 o                         
   4   5   1       2442.87       2390.24        87.56 o                         
   5   5   1         17.62         17.39         3.01 o                         
   6   5   1        172.74        159.44        10.45 o                         
   7   5   1        109.99        121.18         8.23 o                         
  -7   6   1        257.81        301.93        13.90 o                         
  -6   6   1        327.00        340.45        15.34 o                         
  -5   6   1         18.54         14.78         2.76 o                         
  -4   6   1         13.13         12.06         2.10 o                         
  -3   6   1        402.20        385.47        13.71 o                         
  -2   6   1       2862.89       3310.08       161.66 o                         
  -1   6   1       1932.69       2525.95       118.61 o                         
   0   6   1       4547.25       5210.09       211.13 o                         
   1   6   1       1904.97       2242.29       103.66 o                         
   2   6   1       2894.33       3152.70       134.33 o                         
   3   6   1        411.02        384.48        16.48 o                         
   4   6   1         11.73         10.95         2.16 o                         
   5   6   1         14.84         12.12         3.05 o                         
   6   6   1        322.45        317.29        14.46 o                         
   7   6   1        252.13        300.64        14.16 o                         
  -7   7   1        233.17        273.25        14.64 o                         
  -6   7   1        325.52        337.27        18.96 o                         
  -5   7   1        202.03        221.41         9.61 o                         
  -4   7   1        616.89        540.24        21.02 o                         
  -3   7   1        746.59        744.37        27.93 o                         
  -2   7   1       1436.22       1527.16        75.39 o                         
  -1   7   1        295.55        368.79        15.78 o                         
   0   7   1        983.86       1173.90        48.27 o                         
   1   7   1        288.27        386.01        16.50 o                         
   2   7   1       1450.07       1473.47        60.50 o                         
   3   7   1        733.91        733.48        32.62 o                         
   4   7   1        610.31        549.90        21.51 o                         
   5   7   1        200.96        214.26        12.04 o                         
   6   7   1        324.03        310.81        16.96 o                         
   7   7   1        235.82        258.80        14.30 o                         
  -7   8   1          1.05         12.19         6.17 o                         
  -6   8   1         23.45         25.92         4.85 o                         
  -5   8   1        651.99        591.37        30.62 o                         
  -4   8   1         34.13         35.08         3.23 o                         
  -3   8   1        812.67        793.25        29.77 o                         
  -2   8   1        372.79        340.28        17.76 o                         
  -1   8   1       3378.40       3449.89       140.51 o                         
   0   8   1         44.31         41.95         3.62 o                         
   1   8   1       3332.24       3493.21       145.84 o                         
   2   8   1        380.83        338.42        14.82 o                         
   3   8   1        797.93        806.14        27.73 o                         
   4   8   1         34.26         37.03         3.21 o                         
   5   8   1        669.37        609.46        27.53 o                         
   6   8   1         22.83         19.49         4.64 o                         
   7   8   1          0.82         -6.24         6.24 o                         
  -7   9   1        143.28        141.90        17.36 o                         
  -6   9   1        125.00        136.71         9.66 o                         
  -5   9   1         27.09         28.65         3.87 o                         
  -4   9   1         25.37         28.69         3.10 o                         
  -3   9   1         41.40         33.71         3.59 o                         
  -2   9   1        444.36        473.15        20.34 o                         
  -1   9   1       2396.55       2464.78       117.03 o                         
   0   9   1        165.06        192.76        10.42 o                         
   1   9   1       2388.97       2576.81       105.33 o                         
   2   9   1        448.12        473.34        22.44 o                         
   3   9   1         37.96         24.48         2.63 o                         
   4   9   1         25.67         35.73         4.08 o                         
   5   9   1         26.87         36.39         4.13 o                         
   6   9   1        123.19         90.15         9.84 o                         
   7   9   1        142.70        137.12        12.69 o                         
  -6  10   1         80.23         78.75         6.13 o                         
  -5  10   1        758.17        704.32        27.07 o                         
  -4  10   1        101.77        114.38         7.24 o                         
  -3  10   1        319.86        338.51        15.53 o                         
  -2  10   1       1728.44       1903.29        78.19 o                         
  -1  10   1         61.96         70.44         4.89 o                         
   0  10   1        187.69        232.87        25.49 o                         
   1  10   1         65.47         66.81         4.79 o                         
   2  10   1       1748.91       1879.07        77.21 o                         
   3  10   1        316.85        312.70        13.51 o                         
   4  10   1        109.70         97.21         6.35 o                         
   5  10   1        762.20        749.07        26.73 o                         
   6  10   1         80.28         96.76        11.23 o                         
  -6  11   1        266.78        278.09        15.35 o                         
  -5  11   1         26.13         24.53         4.25 o                         
  -4  11   1        553.19        559.57        25.39 o                         
  -3  11   1         41.72         35.48         4.94 o                         
  -2  11   1       1115.95       1092.56        45.63 o                         
  -1  11   1        305.54        330.76        15.04 o                         
   0  11   1        275.15        339.94        15.28 o                         
   1  11   1        306.34        347.74        15.61 o                         
   2  11   1       1106.89       1079.78        53.89 o                         
   3  11   1         38.70         43.01         4.35 o                         
   4  11   1        549.46        596.61        21.71 o                         
   5  11   1         27.08         28.82         4.48 o                         
   6  11   1        268.64        279.51        15.58 o                         
  -6  12   1        147.27        135.38         9.36 o                         
  -5  12   1        442.73        429.76        18.95 o                         
  -4  12   1        186.11        171.13         9.13 o                         
  -3  12   1         75.67         86.09         7.24 o                         
  -2  12   1        664.45        632.67        27.42 o                         
  -1  12   1       1148.82       1098.01        76.80 o                         
   0  12   1        456.06        538.95        23.42 o                         
   1  12   1       1147.32       1201.44        55.74 o                         
   2  12   1        661.69        612.24        26.43 o                         
   3  12   1         68.24         71.26         5.51 o                         
   4  12   1        186.41        168.58         8.85 o                         
   5  12   1        442.48        406.88        16.61 o                         
   6  12   1        149.80        143.62        10.84 o                         
  -5  13   1         47.31         51.16         5.67 o                         
  -4  13   1          7.03          6.45         3.85 o                         
  -3  13   1        372.34        375.48        27.19 o                         
  -2  13   1        114.74        111.58         9.93 o                         
  -1  13   1        847.41        998.68        45.45 o                         
   0  13   1       1057.16       1051.18        44.22 o                         
   1  13   1        822.32        948.90        40.14 o                         
   2  13   1        109.90        101.67         7.43 o                         
   3  13   1        377.74        347.26        15.19 o                         
   4  13   1          6.89         12.09         3.98 o                         
   5  13   1         44.30         43.39         5.68 o                         
  -5  14   1        177.96        155.97         9.64 o                         
  -4  14   1        161.36        133.71         9.22 o                         
  -3  14   1        210.73        241.21        13.14 o                         
  -2  14   1        226.92        253.93        13.18 o                         
  -1  14   1        157.23        168.15         9.93 o                         
   0  14   1          2.66          5.58         3.23 o                         
   1  14   1        155.12        161.78         9.60 o                         
   2  14   1        225.23        233.33        12.76 o                         
   3  14   1        212.27        222.55        11.48 o                         
   4  14   1        163.92        155.40        11.10 o                         
   5  14   1        173.13        134.37        11.23 o                         
  -4  15   1        234.27        230.50        12.12 o                         
  -3  15   1        216.56        224.72        13.11 o                         
  -2  15   1         28.98         34.24         4.93 o                         
  -1  15   1        215.67        227.33        12.33 o                         
   0  15   1          1.01          2.19         3.64 o                         
   1  15   1        203.44        225.24        12.33 o                         
   2  15   1         27.60         30.77         6.16 o                         
   3  15   1        209.80        224.54        12.68 o                         
   4  15   1        237.52        230.49        12.05 o                         
  -4  16   1        181.24        169.54        11.78 o                         
  -3  16   1          7.39          2.63         5.55 o                         
  -2  16   1        318.54        295.41        15.69 o                         
  -1  16   1         93.86         97.18         9.89 o                         
   0  16   1        499.18        540.71        24.60 o                         
   1  16   1         95.91         92.56         7.20 o                         
   2  16   1        320.97        321.25        17.00 o                         
   3  16   1          7.28          0.48         5.28 o                         
   4  16   1        184.53        160.76        10.83 o                         
  -3  17   1         62.68         66.99         8.32 o                         
  -2  17   1         48.48         46.35         6.58 o                         
  -1  17   1         38.03         35.90         5.89 o                         
   0  17   1        126.82        104.57         8.20 o                         
   1  17   1         37.86         32.91         6.06 o                         
   2  17   1         48.53         49.59         6.62 o                         
   3  17   1         59.18         61.99         8.44 o                         
  -1  18   1        156.73        131.21        10.86 o                         
   0  18   1        102.97        100.05         8.70 o                         
   1  18   1        156.43        162.53        12.27 o                         
   1   0   2       6332.59       5378.20       308.39 o                         
   2   0   2         48.19         45.67         1.94 o                         
   3   0   2         20.37         17.83         1.62 o                         
   4   0   2        243.90        221.39         7.93 o                         
   5   0   2         77.74         79.09         4.30 o                         
   6   0   2        727.31        747.78        24.57 o                         
   7   0   2         95.46        114.33         6.77 o                         
   8   0   2          0.84         -5.66         5.66 o                         
  -8   1   2         79.78         74.37         6.85 o                         
  -7   1   2          5.80          3.79         3.61 o                         
  -6   1   2        256.35        288.21        11.08 o                         
  -5   1   2         68.24         57.81         4.91 o                         
  -4   1   2        314.52        288.39        10.84 o                         
  -3   1   2        333.24        311.45        11.00 o                         
  -2   1   2        671.72        624.49        18.22 o                         
  -1   1   2       4166.88       4098.00       182.00 o                         
   1   1   2       4074.40       3870.79       148.91 o                         
   2   1   2        673.25        656.31        22.16 o                         
   3   1   2        350.93        348.19        15.14 o                         
   4   1   2        307.84        324.54        13.29 o                         
   5   1   2         64.82         55.81         3.71 o                         
   6   1   2        248.48        260.91        12.37 o                         
   7   1   2          6.97         11.68         3.87 o                         
   8   1   2         83.36         75.58         7.11 o                         
  -8   2   2         46.97         53.47         6.32 o                         
  -7   2   2         52.53         59.10         4.89 o                         
  -6   2   2        256.69        256.89         9.60 o                         
  -5   2   2         24.51         24.50         2.54 o                         
  -4   2   2        284.84        268.05         9.29 o                         
  -3   2   2       5081.45       4830.22       148.33 o                         
  -2   2   2       2062.65       1842.30        56.49 o                         
  -1   2   2       8369.21       8162.20       546.54 o                         
   0   2   2       2639.84       3000.40       172.35 o                         
   1   2   2       8441.21       7810.75       633.46 o                         
   2   2   2       2081.93       1930.42        73.60 o                         
   3   2   2       5061.23       5396.20       219.19 o                         
   4   2   2        275.42        270.68        14.89 o                         
   5   2   2         25.41         19.16         2.70 o                         
   6   2   2        259.41        259.33        11.10 o                         
   7   2   2         50.11         58.98         6.82 o                         
   8   2   2         48.61         46.71         7.45 o                         
  -8   3   2         36.49         40.56         6.78 o                         
  -7   3   2        158.00        162.05         8.91 o                         
  -6   3   2        203.39        223.67         9.71 o                         
  -5   3   2          1.72         -0.81         2.13 o                         
  -4   3   2       1203.91       1289.94        37.69 o                         
  -3   3   2        280.29        290.38        11.13 o                         
  -2   3   2        784.61        797.41        27.43 o                         
  -1   3   2       5255.65       5544.86       259.24 o                         
   0   3   2       3308.68       4172.90       239.20 o                         
   1   3   2       5374.07       5869.56       237.21 o                         
   2   3   2        789.11        691.15        33.03 o                         
   3   3   2        262.21        226.61         9.44 o                         
   4   3   2       1190.05       1322.13        77.72 o                         
   5   3   2          2.46         -1.67         2.50 o                         
   6   3   2        206.23        199.78        10.53 o                         
   7   3   2        155.85        156.45         9.71 o                         
   8   3   2         36.56         45.40         7.25 o                         
  -8   4   2        164.12        184.52        16.89 o                         
  -7   4   2        107.49         98.94         6.86 o                         
  -6   4   2         73.35         83.94         6.13 o                         
  -5   4   2        107.96        106.81         7.35 o                         
  -4   4   2        546.83        551.44        19.30 o                         
  -3   4   2        820.04        831.75        28.14 o                         
  -2   4   2        404.05        356.22        19.51 o                         
  -1   4   2        693.32        784.89        32.28 o                         
   0   4   2          4.18          2.23         0.83 o                         
   1   4   2        707.34        711.01        29.11 o                         
   2   4   2        417.85        413.91        20.16 o                         
   3   4   2        803.48        840.21        40.72 o                         
   4   4   2        568.30        509.16        23.28 o                         
   5   4   2        111.64        107.96         7.35 o                         
   6   4   2         73.83         75.91         7.33 o                         
   7   4   2        106.78        124.50        10.25 o                         
   8   4   2        165.95        206.69        19.26 o                         
  -7   5   2         66.05         59.33         5.85 o                         
  -6   5   2        169.01        158.73         9.10 o                         
  -5   5   2        224.78        203.98         9.07 o                         
  -4   5   2         52.00         48.13         3.21 o                         
  -3   5   2       1104.05       1089.04        36.74 o                         
  -2   5   2         91.63         98.19         5.12 o                         
  -1   5   2        286.08        313.52        16.94 o                         
   0   5   2       4411.24       4973.44       259.64 o                         
   1   5   2        291.77        285.06        12.18 o                         
   2   5   2         83.66         79.42         3.71 o                         
   3   5   2       1122.96       1087.91        40.42 o                         
   4   5   2         53.99         52.57         4.10 o                         
   5   5   2        221.80        199.63        12.72 o                         
   6   5   2        165.98        174.00        10.99 o                         
   7   5   2         63.95         68.75         6.78 o                         
  -7   6   2        152.87        191.64        10.73 o                         
  -6   6   2        127.97        128.66         8.49 o                         
  -5   6   2        314.56        323.20        12.55 o                         
  -4   6   2        227.09        185.95         8.97 o                         
  -3   6   2        833.13        853.23        31.89 o                         
  -2   6   2       1635.86       1346.58       110.74 o                         
  -1   6   2         44.77         65.03         5.67 o                         
   0   6   2         14.11         12.43         1.56 o                         
   1   6   2         45.28         65.38         3.73 o                         
   2   6   2       1612.12       1586.65        58.03 o                         
   3   6   2        832.03        759.67        26.04 o                         
   4   6   2        211.41        229.42        13.19 o                         
   5   6   2        310.71        313.05        13.71 o                         
   6   6   2        132.00        128.67         8.44 o                         
   7   6   2        154.13        190.26        11.87 o                         
  -7   7   2        306.99        300.73        17.42 o                         
  -6   7   2        145.48        154.31         8.67 o                         
  -5   7   2         19.52         11.57         2.93 o                         
  -4   7   2        519.21        521.79        18.57 o                         
  -3   7   2        365.59        330.75        13.13 o                         
  -2   7   2        437.74        475.79        20.26 o                         
  -1   7   2         97.96         65.67         4.65 o                         
   0   7   2       1421.00       1773.77        72.38 o                         
   1   7   2         94.20         67.45         4.03 o                         
   2   7   2        429.91        413.37        18.65 o                         
   3   7   2        363.41        321.19        11.83 o                         
   4   7   2        512.25        480.15        17.31 o                         
   5   7   2         18.13         16.76         3.50 o                         
   6   7   2        141.24        137.85        10.80 o                         
   7   7   2        306.65        316.58        16.24 o                         
  -7   8   2        368.33        371.67        17.98 o                         
  -6   8   2        152.39        180.68         9.60 o                         
  -5   8   2        569.93        549.63        20.08 o                         
  -4   8   2        348.48        343.27        13.27 o                         
  -3   8   2          7.64         14.07         3.11 o                         
  -2   8   2        247.54        282.22        13.01 o                         
  -1   8   2       1268.98       1507.92        72.58 o                         
   0   8   2        224.20        240.07        11.00 o                         
   1   8   2       1307.27       1302.42        82.02 o                         
   2   8   2        237.27        248.85        16.09 o                         
   3   8   2          7.35         15.41         2.19 o                         
   4   8   2        349.78        306.86        11.88 o                         
   5   8   2        562.72        526.51        23.30 o                         
   6   8   2        152.87        142.68        10.61 o                         
   7   8   2        367.52        376.06        20.82 o                         
  -7   9   2         55.28         53.46         7.52 o                         
  -6   9   2        184.49        170.27         9.69 o                         
  -5   9   2        155.29        164.72         8.46 o                         
  -4   9   2        915.45        880.53        35.48 o                         
  -3   9   2       1470.57       1452.02        59.90 o                         
  -2   9   2        197.46        221.04        10.42 o                         
  -1   9   2        410.41        434.33        18.66 o                         
   0   9   2         65.42        102.39         9.23 o                         
   1   9   2        399.96        376.51        16.37 o                         
   2   9   2        202.83        224.40        10.55 o                         
   3   9   2       1472.45       1373.15        51.07 o                         
   4   9   2        910.59        894.30        34.54 o                         
   5   9   2        152.19        149.17         9.50 o                         
   6   9   2        189.44        187.18        11.38 o                         
   7   9   2         54.89         49.43         7.40 o                         
  -6  10   2         95.20         94.58         6.76 o                         
  -5  10   2        733.53        748.21        26.83 o                         
  -4  10   2        223.67        219.81         9.70 o                         
  -3  10   2        868.27        881.67        37.22 o                         
  -2  10   2        885.56        953.17        39.62 o                         
  -1  10   2        263.14        285.10        12.95 o                         
   0  10   2       1678.77       1693.86        69.34 o                         
   1  10   2        251.78        263.02        13.95 o                         
   2  10   2        864.25        790.37        38.40 o                         
   3  10   2        875.91        783.89        30.02 o                         
   4  10   2        225.75        222.96         9.80 o                         
   5  10   2        735.70        777.55        29.53 o                         
   6  10   2         95.78         93.48         7.36 o                         
  -6  11   2        228.17        237.47        13.69 o                         
  -5  11   2        720.17        625.68        25.65 o                         
  -4  11   2        210.41        201.30         9.38 o                         
  -3  11   2        116.92        114.91         7.52 o                         
  -2  11   2        699.84        751.79        31.86 o                         
  -1  11   2        229.01        268.14        14.63 o                         
   0  11   2       1146.23       1285.98        52.98 o                         
   1  11   2        225.02        254.94        11.99 o                         
   2  11   2        705.44        719.56        44.26 o                         
   3  11   2        110.98         88.78         7.03 o                         
   4  11   2        212.12        218.66         9.86 o                         
   5  11   2        721.49        623.27        25.42 o                         
   6  11   2        231.28        231.30        15.33 o                         
  -6  12   2         94.47         97.98         8.22 o                         
  -5  12   2         41.22         36.28         4.86 o                         
  -4  12   2        260.00        245.69        10.96 o                         
  -3  12   2         87.02         92.17         6.92 o                         
  -2  12   2        785.04        849.50        36.05 o                         
  -1  12   2        423.30        478.79        25.88 o                         
   0  12   2        682.90        706.71        30.09 o                         
   1  12   2        435.55        439.61        19.47 o                         
   2  12   2        809.26        800.70        42.61 o                         
   3  12   2         86.84         85.04         5.91 o                         
   4  12   2        258.99        262.27        11.39 o                         
   5  12   2         45.04         37.48         5.70 o                         
   6  12   2         91.45         79.87         8.16 o                         
  -5  13   2         42.36         42.31         5.40 o                         
  -4  13   2        510.52        513.24        21.10 o                         
  -3  13   2         49.29         46.20         6.08 o                         
  -2  13   2        404.84        431.63        19.62 o                         
  -1  13   2        426.96        454.27        20.39 o                         
   0  13   2        847.20        892.88        37.71 o                         
   1  13   2        433.27        471.37        21.03 o                         
   2  13   2        405.77        404.36        20.88 o                         
   3  13   2         46.60         54.77         4.81 o                         
   4  13   2        506.56        459.37        19.71 o                         
   5  13   2         41.22         39.42         5.52 o                         
  -5  14   2         55.44         53.45         6.26 o                         
  -4  14   2         91.42         82.11         6.42 o                         
  -3  14   2        279.17        274.08        16.74 o                         
  -2  14   2        429.13        396.14        21.67 o                         
  -1  14   2         80.53        101.40         7.43 o                         
   0  14   2          0.18         -0.26         3.19 o                         
   1  14   2         74.90         88.05         9.30 o                         
   2  14   2        432.53        406.09        22.30 o                         
   3  14   2        273.89        252.68        12.33 o                         
   4  14   2         90.48         78.18         8.27 o                         
   5  14   2         53.93         51.72         6.14 o                         
  -4  15   2         21.43         19.59         5.19 o                         
  -3  15   2        309.68        312.56        21.50 o                         
  -2  15   2        323.81        329.44        18.94 o                         
  -1  15   2        218.84        223.74        13.25 o                         
   0  15   2        226.11        255.29        17.09 o                         
   1  15   2        222.68        216.00        11.95 o                         
   2  15   2        317.98        276.43        14.35 o                         
   3  15   2        309.67        281.38        13.86 o                         
   4  15   2         24.77          9.19         5.11 o                         
  -4  16   2         35.37         27.92         6.70 o                         
  -3  16   2         86.61         84.71         7.70 o                         
  -2  16   2        188.66        192.19        12.19 o                         
  -1  16   2         83.82         94.29         7.37 o                         
   0  16   2          0.59          4.19         4.18 o                         
   1  16   2         83.69         75.62         6.60 o                         
   2  16   2        184.65        183.37        11.88 o                         
   3  16   2         90.15         86.67         9.04 o                         
   4  16   2         35.11         21.57         6.48 o                         
  -3  17   2        120.25        137.88        12.12 o                         
  -2  17   2        197.03        208.76        13.84 o                         
  -1  17   2         61.98         52.82         8.11 o                         
   0  17   2         24.77         27.91         5.88 o                         
   1  17   2         63.95         73.60         7.63 o                         
   2  17   2        197.96        184.11        13.18 o                         
   3  17   2        126.25         72.33        12.30 o                         
  -1  18   2        143.18        144.43        11.26 o                         
   0  18   2         11.09          8.45         5.97 o                         
   1  18   2        143.18        135.10        20.69 o                         
   1   0   3       1497.09       1306.76        47.53 o                         
   2   0   3         31.74         30.38         2.23 o                         
   3   0   3       1202.51       1178.76        62.42 o                         
   4   0   3       1235.61       1059.60        39.49 o                         
   5   0   3        451.35        403.00        13.85 o                         
   6   0   3         22.27         23.12         3.50 o                         
   7   0   3        190.73        170.99         8.97 o                         
   8   0   3        127.67        122.82         7.92 o                         
  -8   1   3         92.06        109.05         7.50 o                         
  -7   1   3        671.11        708.09        24.08 o                         
  -6   1   3        819.69        793.89        24.25 o                         
  -5   1   3        267.21        269.50         9.26 o                         
  -4   1   3        276.36        267.61         8.68 o                         
  -3   1   3        903.99        957.40        27.88 o                         
  -2   1   3       1207.43       1177.95        42.84 o                         
  -1   1   3        916.43        896.72        33.08 o                         
   1   1   3        902.86        981.90        35.79 o                         
   2   1   3       1209.68       1166.42        42.64 o                         
   3   1   3        900.86        953.91        32.24 o                         
   4   1   3        271.21        264.39        11.33 o                         
   5   1   3        274.60        278.35        10.14 o                         
   6   1   3        828.38        797.32        26.26 o                         
   7   1   3        678.79        729.77        24.95 o                         
   8   1   3         94.23        100.26         9.05 o                         
  -8   2   3        101.25         92.75        11.37 o                         
  -7   2   3         52.43         53.15         4.60 o                         
  -6   2   3        408.21        407.15        14.47 o                         
  -5   2   3        554.27        510.14        21.87 o                         
  -4   2   3         50.79         53.99         2.95 o                         
  -3   2   3       1006.43       1068.28        33.32 o                         
  -2   2   3        766.13        760.86        23.65 o                         
   0   2   3       5003.48       5861.81       475.63 o                         
   2   2   3        763.47        739.27        27.39 o                         
   3   2   3       1014.54        999.29        47.69 o                         
   4   2   3         51.78         49.92         3.33 o                         
   5   2   3        537.54        480.82        20.88 o                         
   6   2   3        397.64        422.25        14.96 o                         
   7   2   3         57.08         65.72         5.94 o                         
   8   2   3         97.55         74.21         8.66 o                         
  -8   3   3         23.73         20.05         6.41 o                         
  -7   3   3        156.38        172.84         8.86 o                         
  -6   3   3        499.18        530.73        16.95 o                         
  -5   3   3       1310.18       1266.12        42.95 o                         
  -4   3   3        658.03        573.35        20.09 o                         
  -3   3   3       3312.67       3390.26        97.36 o                         
  -2   3   3        948.89        910.17        28.29 o                         
  -1   3   3       1096.20       1198.23        56.69 o                         
   0   3   3        459.07        501.58        20.53 o                         
   1   3   3       1069.30       1124.61        41.13 o                         
   2   3   3        961.82        867.69        32.03 o                         
   3   3   3       3362.66       3225.86       117.35 o                         
   4   3   3        645.19        653.85        32.13 o                         
   5   3   3       1297.92       1297.14        54.23 o                         
   6   3   3        501.88        455.26        17.52 o                         
   7   3   3        155.60        153.85        11.56 o                         
   8   3   3         23.45         31.24         7.60 o                         
  -8   4   3          0.85          8.47         6.73 o                         
  -7   4   3        427.96        450.26        17.92 o                         
  -6   4   3         36.97         38.44         3.86 o                         
  -5   4   3        311.81        274.49        10.13 o                         
  -4   4   3        479.94        448.35        13.80 o                         
  -3   4   3        803.06        761.10        25.89 o                         
  -2   4   3       1597.70       1525.07        71.93 o                         
  -1   4   3       2939.37       3396.79       159.42 o                         
   0   4   3         69.02         63.19         3.56 o                         
   1   4   3       2953.59       2816.34       114.21 o                         
   2   4   3       1636.74       1764.57        58.89 o                         
   3   4   3        791.25        668.83        46.09 o                         
   4   4   3        486.54        418.68        22.77 o                         
   5   4   3        297.20        278.97        15.31 o                         
   6   4   3         36.64         29.42         4.49 o                         
   7   4   3        436.26        469.09        20.61 o                         
   8   4   3          0.64         19.83         8.42 o                         
  -7   5   3        186.59        201.17        14.96 o                         
  -6   5   3         43.83         42.04         4.77 o                         
  -5   5   3        578.88        541.94        18.01 o                         
  -4   5   3         90.85         77.11         4.72 o                         
  -3   5   3        692.98        670.71        25.02 o                         
  -2   5   3       1805.42       1918.16       129.52 o                         
  -1   5   3       1305.46       1558.87        80.91 o                         
   0   5   3         43.82         56.84         3.09 o                         
   1   5   3       1295.32       1455.07        78.45 o                         
   2   5   3       1811.74       1846.87        61.30 o                         
   3   5   3        676.87        696.37        34.33 o                         
   4   5   3         86.72         95.89         7.03 o                         
   5   5   3        581.61        556.49        24.93 o                         
   6   5   3         47.00         45.55         4.81 o                         
   7   5   3        187.82        189.10        10.60 o                         
  -7   6   3         24.48         31.67         5.07 o                         
  -6   6   3        321.06        340.29        15.04 o                         
  -5   6   3        625.40        577.19        19.13 o                         
  -4   6   3        411.05        438.47        15.71 o                         
  -3   6   3        723.39        694.15        41.10 o                         
  -2   6   3        351.11        325.69        14.15 o                         
  -1   6   3        826.39        923.96        38.12 o                         
   0   6   3       3907.89       4804.05       193.75 o                         
   1   6   3        831.42        898.10        36.76 o                         
   2   6   3        356.00        295.59        11.75 o                         
   3   6   3        731.46        720.07        35.16 o                         
   4   6   3        391.35        374.32        17.26 o                         
   5   6   3        624.20        586.85        23.40 o                         
   6   6   3        318.70        326.83        14.99 o                         
   7   6   3         22.12         30.29         6.38 o                         
  -7   7   3        103.38        156.90        10.65 o                         
  -6   7   3         78.30         77.21         5.55 o                         
  -5   7   3        397.25        334.00        12.93 o                         
  -4   7   3        400.77        385.22        14.16 o                         
  -3   7   3       1068.88       1031.16        42.80 o                         
  -2   7   3       1300.97       1283.19        52.93 o                         
  -1   7   3        235.40        249.43        14.93 o                         
   0   7   3        137.47        121.73         7.02 o                         
   1   7   3        245.67        241.49        10.67 o                         
   2   7   3       1295.35       1153.08        42.46 o                         
   3   7   3       1076.07       1152.03        39.90 o                         
   4   7   3        408.53        403.11        16.37 o                         
   5   7   3        399.09        374.94        18.13 o                         
   6   7   3         80.45         90.31         7.20 o                         
   7   7   3        102.78        112.22         8.78 o                         
  -7   8   3         18.84         41.45         7.64 o                         
  -6   8   3         13.61         14.31         3.62 o                         
  -5   8   3         59.96         61.47         5.63 o                         
  -4   8   3        295.05        267.73        11.98 o                         
  -3   8   3         39.55         35.76         3.69 o                         
  -2   8   3        204.60        212.32        10.05 o                         
  -1   8   3       1268.67       1410.32        57.68 o                         
   0   8   3        842.81        955.13        39.51 o                         
   1   8   3       1271.06       1474.07        60.50 o                         
   2   8   3        203.44        210.74         9.89 o                         
   3   8   3         37.90         37.39         2.93 o                         
   4   8   3        300.54        253.03        10.24 o                         
   5   8   3         59.58         54.04         5.26 o                         
   6   8   3         15.17         18.98         4.80 o                         
   7   8   3         19.34         30.14         7.63 o                         
  -7   9   3        103.55         91.23         8.15 o                         
  -6   9   3        249.87        275.44        11.56 o                         
  -5   9   3        266.66        250.88        10.93 o                         
  -4   9   3        483.39        476.37        17.38 o                         
  -3   9   3        912.87        905.71        37.99 o                         
  -2   9   3       1794.11       2033.14        83.04 o                         
  -1   9   3         21.96         36.91         3.22 o                         
   0   9   3        325.94        412.89        17.74 o                         
   1   9   3         22.41         27.41         2.66 o                         
   2   9   3       1812.98       1868.37        68.53 o                         
   3   9   3        911.32        912.05        31.43 o                         
   4   9   3        492.93        465.90        17.09 o                         
   5   9   3        256.55        240.14        11.91 o                         
   6   9   3        244.57        265.81        14.16 o                         
   7   9   3        103.85         93.26         8.97 o                         
  -6  10   3         52.42         62.98         5.75 o                         
  -5  10   3        575.50        588.55        21.59 o                         
  -4  10   3       1278.33       1198.06        44.52 o                         
  -3  10   3        204.64        227.11        11.29 o                         
  -2  10   3        395.42        407.68        18.08 o                         
  -1  10   3        380.10        443.31        20.73 o                         
   0  10   3       1228.38       1559.01        80.40 o                         
   1  10   3        380.08        409.44        18.94 o                         
   2  10   3        406.69        380.53        16.86 o                         
   3  10   3        211.63        201.67         8.53 o                         
   4  10   3       1239.65       1226.59        46.44 o                         
   5  10   3        573.30        587.53        23.96 o                         
   6  10   3         51.35         67.04         6.79 o                         
  -6  11   3         91.52        100.11         7.20 o                         
  -5  11   3         15.05         20.71         4.22 o                         
  -4  11   3         84.24         94.03         6.27 o                         
  -3  11   3          0.29         -2.75         2.75 o                         
  -2  11   3        161.20        178.89         9.46 o                         
  -1  11   3       1030.37        991.94        41.35 o                         
   0  11   3       1342.52       1488.88        61.44 o                         
   1  11   3       1048.13       1026.13        47.87 o                         
   2  11   3        172.28        201.34        11.86 o                         
   3  11   3          0.60          2.77         2.47 o                         
   4  11   3         86.64         91.55         6.06 o                         
   5  11   3         14.98         16.37         4.49 o                         
   6  11   3         91.22         93.60         8.07 o                         
  -6  12   3        136.06        157.52         9.79 o                         
  -5  12   3        236.93        259.85        12.31 o                         
  -4  12   3        218.08        211.79        10.03 o                         
  -3  12   3        276.26        281.70        14.11 o                         
  -2  12   3        507.09        529.75        23.31 o                         
  -1  12   3        193.11        225.43        12.17 o                         
   0  12   3         51.44         52.75         6.81 o                         
   1  12   3        188.47        210.56        12.25 o                         
   2  12   3        507.05        523.44        22.90 o                         
   3  12   3        271.60        244.04        10.65 o                         
   4  12   3        213.85        196.85         9.59 o                         
   5  12   3        230.77        218.31        12.53 o                         
   6  12   3        140.81        155.44        11.80 o                         
  -5  13   3        238.25        271.60        17.62 o                         
  -4  13   3        251.99        250.29        11.57 o                         
  -3  13   3        359.59        383.15        18.24 o                         
  -2  13   3        489.17        468.23        21.12 o                         
  -1  13   3        878.46        947.83        39.92 o                         
   0  13   3         51.52         61.19         5.12 o                         
   1  13   3        892.27        926.14        43.95 o                         
   2  13   3        505.13        472.97        21.11 o                         
   3  13   3        365.51        370.26        15.91 o                         
   4  13   3        251.35        261.44        11.85 o                         
   5  13   3        237.67        247.44        14.23 o                         
  -5  14   3         82.52         87.27         9.52 o                         
  -4  14   3         12.51         12.01         4.58 o                         
  -3  14   3        104.70         94.86        10.69 o                         
  -2  14   3        229.76        248.86        13.09 o                         
  -1  14   3        440.29        497.10        25.61 o                         
   0  14   3         96.74         94.41         7.10 o                         
   1  14   3        424.35        429.51        19.87 o                         
   2  14   3        237.74        238.47        12.36 o                         
   3  14   3        104.98         92.16         6.77 o                         
   4  14   3         12.43         14.91         4.60 o                         
   5  14   3         82.85         83.42         9.16 o                         
  -4  15   3          9.85         15.19         5.13 o                         
  -3  15   3         94.42         75.08         7.30 o                         
  -2  15   3        131.96        130.72         9.53 o                         
  -1  15   3         62.20         51.73         5.38 o                         
   0  15   3        453.18        432.64        20.00 o                         
   1  15   3         57.99         49.83         5.19 o                         
   2  15   3        133.83        131.90         9.42 o                         
   3  15   3         99.07         97.36         8.87 o                         
   4  15   3          8.91         11.23         5.18 o                         
  -4  16   3        221.78        240.73        14.41 o                         
  -3  16   3        212.25        211.80        16.76 o                         
  -2  16   3        317.15        324.16        16.86 o                         
  -1  16   3          5.45          8.44         4.33 o                         
   0  16   3          0.78          4.16         4.14 o                         
   1  16   3          6.07          9.37         6.53 o                         
   2  16   3        318.90        281.23        21.51 o                         
   3  16   3        213.09        197.86        11.67 o                         
   4  16   3        226.40        229.37        15.42 o                         
  -3  17   3        101.20         92.37        10.80 o                         
  -2  17   3        274.38        266.59        15.71 o                         
  -1  17   3        260.04        230.69        14.08 o                         
   0  17   3         85.02         93.73         8.32 o                         
   1  17   3        264.47        249.58        14.64 o                         
   2  17   3        281.54        280.70        16.02 o                         
   3  17   3        105.10         95.17        10.53 o                         
  -1  18   3         44.23         43.58         7.32 o                         
   0  18   3          0.03          8.79         6.27 o                         
   1  18   3         45.11         53.31         7.20 o                         
   1   0   4       4703.50       4624.38       254.01 o                         
   2   0   4        164.10        165.79         5.64 o                         
   3   0   4          0.92         -0.43         1.30 o                         
   4   0   4         80.95         65.20         3.90 o                         
   5   0   4        150.38        145.92         7.30 o                         
   6   0   4         97.35         96.44         5.67 o                         
   7   0   4         81.00        102.77         6.61 o                         
   8   0   4          0.33         -5.26         5.26 o                         
  -8   1   4        140.78        175.15        12.26 o                         
  -7   1   4        450.89        492.97        17.83 o                         
  -6   1   4          1.20          6.32         3.18 o                         
  -5   1   4        146.24        135.15         8.03 o                         
  -4   1   4        879.82        817.24        30.50 o                         
  -3   1   4        371.37        319.21        12.69 o                         
  -2   1   4       5024.06       4688.50       169.49 o                         
  -1   1   4       4099.25       3946.23       130.15 o                         
   0   1   4       1512.66       1866.07        87.25 o                         
   1   1   4       4154.83       3871.41       140.45 o                         
   2   1   4       5048.35       4341.01       143.25 o                         
   3   1   4        359.25        319.61        12.71 o                         
   4   1   4        893.11        854.13        29.30 o                         
   5   1   4        150.96        141.62         6.90 o                         
   6   1   4          1.03          3.40         3.00 o                         
   7   1   4        448.59        473.03        18.53 o                         
   8   1   4        134.29        143.45        10.21 o                         
  -8   2   4         33.67         23.33         6.07 o                         
  -7   2   4         82.24        102.50         7.39 o                         
  -6   2   4        283.92        275.28         9.99 o                         
  -5   2   4       1324.64       1247.48        36.80 o                         
  -4   2   4         65.61         67.12         3.37 o                         
  -3   2   4       1774.89       1776.36        54.73 o                         
  -2   2   4       2368.10       2368.62        78.65 o                         
   2   2   4       2416.55       2411.52        89.19 o                         
   3   2   4       1731.53       1778.17        73.08 o                         
   4   2   4         61.00         62.16         4.29 o                         
   5   2   4       1297.24       1257.51        46.91 o                         
   6   2   4        284.59        252.81        11.25 o                         
   7   2   4         84.26         94.55         7.03 o                         
   8   2   4         37.10         52.59         7.65 o                         
  -8   3   4          8.40         12.14        10.26 o                         
  -7   3   4          0.90         -3.64         3.64 o                         
  -6   3   4          7.25          8.91         2.93 o                         
  -5   3   4       1628.39       1833.42        61.66 o                         
  -4   3   4        451.61        411.21        16.28 o                         
  -3   3   4       1956.32       1953.01        58.92 o                         
  -2   3   4         16.11         15.59         1.49 o                         
  -1   3   4       2404.56       2295.68        75.65 o                         
   0   3   4       1323.34       1471.01        59.80 o                         
   1   3   4       2384.99       2515.45        91.27 o                         
   2   3   4         12.69         13.80         1.73 o                         
   3   3   4       1924.91       1943.13        81.70 o                         
   4   3   4        454.30        378.49        17.93 o                         
   5   3   4       1640.28       1729.98        63.88 o                         
   6   3   4          7.51         10.63         4.04 o                         
   7   3   4          0.58          1.57         4.61 o                         
   8   3   4          8.17         14.08         7.86 o                         
  -7   4   4         50.06         47.75         5.26 o                         
  -6   4   4         76.67         74.93         4.52 o                         
  -5   4   4        399.69        401.59        15.10 o                         
  -4   4   4         82.43         82.51         3.72 o                         
  -3   4   4        534.27        472.28        15.32 o                         
  -2   4   4        190.54        215.44         8.66 o                         
  -1   4   4       1295.06       1492.56        63.49 o                         
   0   4   4       1405.23       1656.08        67.53 o                         
   1   4   4       1256.83       1420.17        58.23 o                         
   2   4   4        201.24        208.50         8.69 o                         
   3   4   4        524.07        513.91        19.78 o                         
   4   4   4         78.88         82.26         5.27 o                         
   5   4   4        402.53        276.56        15.86 o                         
   6   4   4         77.44         80.85         6.56 o                         
   7   4   4         50.06         49.50         5.67 o                         
  -7   5   4        417.96        457.89        18.25 o                         
  -6   5   4        616.55        607.73        26.91 o                         
  -5   5   4        374.90        376.43        13.96 o                         
  -4   5   4         62.00         50.77         3.18 o                         
  -3   5   4        838.66        781.73        29.21 o                         
  -2   5   4        656.49        588.24        24.56 o                         
  -1   5   4       1930.01       2264.47        92.04 o                         
   0   5   4       3110.11       3328.58       186.70 o                         
   1   5   4       1869.94       1912.46        77.87 o                         
   2   5   4        667.02        557.03        20.88 o                         
   3   5   4        822.86        738.33        31.08 o                         
   4   5   4         58.33         45.70         3.81 o                         
   5   5   4        372.85        365.98        15.46 o                         
   6   5   4        614.45        596.83        27.33 o                         
   7   5   4        416.52        439.35        19.98 o                         
  -7   6   4         39.17         39.62         5.22 o                         
  -6   6   4        155.69        175.03        12.56 o                         
  -5   6   4         37.92         42.01         3.37 o                         
  -4   6   4        273.94        257.16        10.92 o                         
  -3   6   4       2358.28       2196.21        89.36 o                         
  -2   6   4        820.25        749.29        36.00 o                         
  -1   6   4       2752.81       3211.03       130.61 o                         
   0   6   4       2286.61       2722.14       127.87 o                         
   1   6   4       2744.58       2799.15       131.93 o                         
   2   6   4        835.50        835.55        28.41 o                         
   3   6   4       2365.66       2219.63        81.30 o                         
   4   6   4        273.93        233.90        10.53 o                         
   5   6   4         34.11         43.64         4.58 o                         
   6   6   4        150.29        141.99         9.41 o                         
   7   6   4         40.49         31.48         6.09 o                         
  -7   7   4        113.74        124.08         9.09 o                         
  -6   7   4        142.94        125.04         7.13 o                         
  -5   7   4        227.69        204.65         9.20 o                         
  -4   7   4        638.68        647.38        22.62 o                         
  -3   7   4        280.49        277.89        12.66 o                         
  -2   7   4        868.53        948.59        41.76 o                         
  -1   7   4        121.31        151.53         7.21 o                         
   0   7   4        139.07        189.33         8.56 o                         
   1   7   4        122.18        160.79         7.49 o                         
   2   7   4        882.11        924.63        38.65 o                         
   3   7   4        279.76        258.07         9.82 o                         
   4   7   4        639.05        620.73        28.25 o                         
   5   7   4        233.40        210.19        10.67 o                         
   6   7   4        145.15        137.83         9.29 o                         
   7   7   4        115.22        118.67         8.95 o                         
  -7   8   4        189.47        209.14        13.12 o                         
  -6   8   4        257.88        239.78        10.38 o                         
  -5   8   4        135.33        113.16         6.69 o                         
  -4   8   4        196.68        198.00         8.43 o                         
  -3   8   4        166.03        154.56         9.99 o                         
  -2   8   4        340.41        408.51        17.74 o                         
  -1   8   4       2942.00       3206.32       130.26 o                         
   0   8   4        524.11        619.41        25.85 o                         
   1   8   4       2980.34       3375.40       137.16 o                         
   2   8   4        353.62        355.34        13.97 o                         
   3   8   4        168.24        156.65        14.12 o                         
   4   8   4        202.30        191.41         9.44 o                         
   5   8   4        142.12        129.19         9.69 o                         
   6   8   4        263.51        230.40        16.16 o                         
   7   8   4        183.74        164.80        12.60 o                         
  -7   9   4         40.13         39.32         7.84 o                         
  -6   9   4        104.24         98.29         6.29 o                         
  -5   9   4        358.78        355.26        14.06 o                         
  -4   9   4        579.60        632.73        24.45 o                         
  -3   9   4        368.73        429.09        19.04 o                         
  -2   9   4       1158.85       1375.05        59.43 o                         
  -1   9   4        421.56        499.19        21.32 o                         
   0   9   4        619.14        672.14        32.61 o                         
   1   9   4        408.01        413.29        17.79 o                         
   2   9   4       1174.03       1096.61        45.51 o                         
   3   9   4        379.85        406.50        14.98 o                         
   4   9   4        546.59        560.85        26.75 o                         
   5   9   4        364.22        331.05        15.08 o                         
   6   9   4        103.49        108.93         8.18 o                         
   7   9   4         39.32         32.81         7.25 o                         
  -6  10   4         42.38         31.26         4.62 o                         
  -5  10   4          8.75         16.20         3.62 o                         
  -4  10   4        622.44        535.79        19.56 o                         
  -3  10   4        275.97        270.22        13.94 o                         
  -2  10   4        508.18        514.91        24.02 o                         
  -1  10   4        279.15        302.76        13.63 o                         
   0  10   4        402.37        370.59        16.24 o                         
   1  10   4        282.37        315.44        16.20 o                         
   2  10   4        503.00        466.04        18.25 o                         
   3  10   4        274.10        229.81        10.48 o                         
   4  10   4        608.72        540.14        20.60 o                         
   5  10   4          8.07          6.11         4.69 o                         
   6  10   4         41.82         37.59         5.87 o                         
  -6  11   4         48.91         39.66         6.07 o                         
  -5  11   4        268.97        253.65        11.75 o                         
  -4  11   4        393.06        378.85        16.06 o                         
  -3  11   4         20.03         21.54         4.08 o                         
  -2  11   4       1317.28       1375.25        57.15 o                         
  -1  11   4       2430.67       2674.06       109.01 o                         
   0  11   4        914.28        940.82        57.21 o                         
   1  11   4       2458.56       2439.44        99.74 o                         
   2  11   4       1334.16       1255.29        48.54 o                         
   3  11   4         18.58         13.69         2.76 o                         
   4  11   4        395.69        391.59        15.21 o                         
   5  11   4        266.58        261.85        20.80 o                         
   6  11   4         50.31         49.62         7.22 o                         
  -6  12   4         33.60         39.06         5.76 o                         
  -5  12   4         92.48         93.06         6.87 o                         
  -4  12   4         94.35         96.30         7.68 o                         
  -3  12   4        838.14        786.67        35.48 o                         
  -2  12   4        317.95        351.03        16.26 o                         
  -1  12   4        682.49        715.54        30.52 o                         
   0  12   4         74.13         70.40         5.34 o                         
   1  12   4        690.25        746.96        43.63 o                         
   2  12   4        310.45        297.55        14.25 o                         
   3  12   4        831.09        836.95        34.34 o                         
   4  12   4         92.25        102.30         6.65 o                         
   5  12   4         92.30         83.65        10.61 o                         
   6  12   4         36.48         45.47         7.51 o                         
  -5  13   4        132.31        131.87        12.87 o                         
  -4  13   4        125.60        147.17         9.43 o                         
  -3  13   4        148.14        156.44         9.98 o                         
  -2  13   4          3.37          4.97         3.29 o                         
  -1  13   4        167.54        189.47        10.27 o                         
   0  13   4        133.53        133.55         8.15 o                         
   1  13   4        168.19        186.78        10.02 o                         
   2  13   4          4.17          3.66         3.14 o                         
   3  13   4        151.42        125.23         7.12 o                         
   4  13   4        120.07        121.26        12.69 o                         
   5  13   4        140.18        120.55         9.17 o                         
  -5  14   4         36.70         20.80         5.87 o                         
  -4  14   4         24.96         23.16         4.92 o                         
  -3  14   4         28.16         35.80         5.45 o                         
  -2  14   4         46.54         59.56         5.55 o                         
  -1  14   4        131.26        146.17         9.14 o                         
   0  14   4         15.51         14.96         3.61 o                         
   1  14   4        136.19        153.38         9.23 o                         
   2  14   4         47.66         51.75         4.77 o                         
   3  14   4         26.43         35.96         4.44 o                         
   4  14   4         24.70         19.60         5.96 o                         
   5  14   4         35.77         33.63         6.98 o                         
  -4  15   4        169.70        191.78        18.30 o                         
  -3  15   4        359.08        363.94        18.51 o                         
  -2  15   4         71.90         74.87         6.50 o                         
  -1  15   4        468.55        485.37        22.19 o                         
   0  15   4       1728.63       1836.91        76.09 o                         
   1  15   4        482.13        465.99        22.11 o                         
   2  15   4         71.59         65.45         5.90 o                         
   3  15   4        357.56        333.43        14.43 o                         
   4  15   4        168.86        158.56         9.77 o                         
  -3  16   4        252.23        253.03        15.28 o                         
  -2  16   4         22.46         14.78         5.19 o                         
  -1  16   4         70.43         84.45         7.05 o                         
   0  16   4        111.37        113.45         8.73 o                         
   1  16   4         71.82         79.37         6.75 o                         
   2  16   4         24.75         23.59         4.96 o                         
   3  16   4        246.61        230.33        12.85 o                         
  -2  17   4         28.77         34.80         6.44 o                         
  -1  17   4         42.42         51.99         6.73 o                         
   0  17   4          0.08          6.47         5.45 o                         
   1  17   4         42.47         43.69         6.38 o                         
   2  17   4         31.24         40.56         6.03 o                         
  -1  18   4         59.20         55.33         8.27 o                         
   0  18   4        160.98        165.04        13.88 o                         
   1  18   4         63.97         58.04         8.26 o                         
   2   0   5       1137.60       1098.16        36.84 o                         
   3   0   5       1475.46       1245.36        38.74 o                         
   4   0   5        425.97        471.24        18.94 o                         
   5   0   5       1258.30       1159.11        44.62 o                         
   6   0   5          1.99          3.76         2.95 o                         
   7   0   5        180.53        210.99        10.20 o                         
   8   0   5         53.87         49.20         6.37 o                         
  -8   1   5          0.03         -2.83         5.47 o                         
  -7   1   5        935.54       1104.50        35.95 o                         
  -6   1   5         94.14        103.27         7.50 o                         
  -5   1   5       1691.44       1738.53        54.25 o                         
  -4   1   5        259.57        270.11         9.47 o                         
  -3   1   5        752.61        614.45        23.25 o                         
  -2   1   5       1090.98       1000.15        36.86 o                         
  -1   1   5       4975.62       4909.91       178.19 o                         
   0   1   5        647.33        622.37        30.83 o                         
   1   1   5       5088.21       4837.98       175.28 o                         
   2   1   5       1090.85        972.58        30.99 o                         
   3   1   5        745.97        644.27        22.12 o                         
   4   1   5        258.65        256.76        10.19 o                         
   5   1   5       1681.79       1563.04        57.95 o                         
   6   1   5         93.37         82.50         5.17 o                         
   7   1   5        938.73       1060.16        41.35 o                         
   8   1   5          0.07         -4.83         7.33 o                         
  -8   2   5          3.26          5.82         7.31 o                         
  -7   2   5        260.11        259.72        13.10 o                         
  -6   2   5        252.10        264.35        10.54 o                         
  -5   2   5         51.75         46.14         3.27 o                         
  -4   2   5       1828.56       1647.51        47.89 o                         
  -3   2   5        654.06        555.99        17.81 o                         
  -2   2   5       1489.75       1227.70        41.01 o                         
  -1   2   5       4491.41       4595.13       140.05 o                         
   0   2   5       2689.89       2564.99       104.05 o                         
   1   2   5       4498.45       4515.13       163.59 o                         
   2   2   5       1481.35       1352.71        49.49 o                         
   3   2   5        652.01        522.44        22.17 o                         
   4   2   5       1840.44       1720.14        64.30 o                         
   5   2   5         51.04         37.75         4.16 o                         
   6   2   5        253.72        251.95        12.37 o                         
   7   2   5        254.99        255.29        12.73 o                         
   8   2   5          3.85          4.69         9.08 o                         
  -7   3   5        300.39        336.65        14.70 o                         
  -6   3   5         64.14         64.81         4.21 o                         
  -5   3   5       1419.36       1430.21        41.92 o                         
  -4   3   5       1535.98       1392.83        52.67 o                         
  -3   3   5        587.46        579.06        16.20 o                         
  -2   3   5       1721.50       1531.09        51.06 o                         
  -1   3   5       1679.37       1941.08        93.11 o                         
   0   3   5         60.50         67.41         3.56 o                         
   1   3   5       1684.29       2009.97        73.30 o                         
   2   3   5       1700.92       1556.47        65.10 o                         
   3   3   5        565.59        509.81        27.44 o                         
   4   3   5       1502.65       1385.88        57.61 o                         
   5   3   5       1451.96       1442.33        85.74 o                         
   6   3   5         65.58         63.76         5.64 o                         
   7   3   5        303.42        310.31        14.33 o                         
  -7   4   5          1.30         -0.08         4.16 o                         
  -6   4   5        822.54        839.85        25.68 o                         
  -5   4   5       1402.69       1488.42        43.70 o                         
  -4   4   5        146.21        141.25         5.45 o                         
  -3   4   5         67.21         62.66         2.94 o                         
  -2   4   5       1347.99       1396.86        57.26 o                         
  -1   4   5        752.39        707.51        33.48 o                         
   0   4   5        374.36        564.96        23.41 o                         
   1   4   5        748.18        770.06        28.41 o                         
   2   4   5       1362.64       1325.51        48.76 o                         
   3   4   5         71.09         67.45         4.60 o                         
   4   4   5        159.26        156.36         8.63 o                         
   5   4   5       1414.48       1198.53        45.13 o                         
   6   4   5        792.66        761.36        29.99 o                         
   7   4   5          1.12         -2.11         4.62 o                         
  -7   5   5          9.64          9.41         4.56 o                         
  -6   5   5         12.19         19.32         3.80 o                         
  -5   5   5       1131.59        926.30        39.64 o                         
  -4   5   5       1323.69       1315.43        43.32 o                         
  -3   5   5       1068.50       1032.98        38.21 o                         
  -2   5   5        260.98        223.40         9.96 o                         
  -1   5   5        245.52        278.59        13.83 o                         
   0   5   5        454.60        557.73        23.09 o                         
   1   5   5        240.97        276.93        12.12 o                         
   2   5   5        247.53        231.35         9.51 o                         
   3   5   5       1067.55       1018.09        38.09 o                         
   4   5   5       1323.98       1275.27        53.37 o                         
   5   5   5       1111.59       1146.85        48.60 o                         
   6   5   5         13.28         15.11         5.05 o                         
   7   5   5          9.49         14.05         5.71 o                         
  -7   6   5          5.85          2.78         5.52 o                         
  -6   6   5        429.22        463.87        17.51 o                         
  -5   6   5        813.53        729.26        23.75 o                         
  -4   6   5        106.50         73.71         4.14 o                         
  -3   6   5        372.49        350.41        24.14 o                         
  -2   6   5       1463.53       1513.94        66.47 o                         
  -1   6   5       1431.28       1464.61        59.63 o                         
   0   6   5       2427.44       2537.78       119.22 o                         
   1   6   5       1399.71       1469.21        85.37 o                         
   2   6   5       1466.57       1444.17        58.48 o                         
   3   6   5        377.02        390.93        17.50 o                         
   4   6   5        107.21         84.16         5.65 o                         
   5   6   5        818.34        731.89        33.92 o                         
   6   6   5        438.65        422.75        18.46 o                         
   7   6   5          5.34          4.58         5.99 o                         
  -7   7   5        194.65        190.82        11.99 o                         
  -6   7   5         90.89         87.38         6.37 o                         
  -5   7   5        109.26        104.66         5.81 o                         
  -4   7   5        225.09        199.41         7.66 o                         
  -3   7   5        573.39        584.62        28.72 o                         
  -2   7   5       2127.57       2200.04        89.48 o                         
  -1   7   5       1626.67       1911.37        89.90 o                         
   0   7   5         16.12         24.76         3.15 o                         
   1   7   5       1600.00       1729.99        62.93 o                         
   2   7   5       2114.58       2239.12        74.48 o                         
   3   7   5        589.67        536.17        20.95 o                         
   4   7   5        223.66        208.03        11.57 o                         
   5   7   5         98.52         97.73         8.06 o                         
   6   7   5         90.41         85.63         6.96 o                         
   7   7   5        197.88        223.44        15.19 o                         
  -7   8   5        109.65        140.74        11.88 o                         
  -6   8   5        139.53        133.53         7.58 o                         
  -5   8   5        112.23         94.30         6.06 o                         
  -4   8   5        426.25        357.08        13.45 o                         
  -3   8   5        853.87        839.64        35.28 o                         
  -2   8   5        209.78        230.39        12.47 o                         
  -1   8   5        939.39       1109.88        68.25 o                         
   0   8   5        108.49        122.78         6.09 o                         
   1   8   5        958.45       1038.97        38.34 o                         
   2   8   5        207.44        184.63         8.21 o                         
   3   8   5        860.21        900.97        40.81 o                         
   4   8   5        416.17        332.34        23.03 o                         
   5   8   5        109.26        100.47         7.07 o                         
   6   8   5        145.51        132.08         9.21 o                         
   7   8   5        108.07        129.61        11.77 o                         
  -7   9   5        158.19        178.24        11.77 o                         
  -6   9   5         43.35         49.43         4.80 o                         
  -5   9   5        254.69        244.51         9.90 o                         
  -4   9   5        182.05        179.67         9.15 o                         
  -3   9   5       1038.52       1054.64        43.95 o                         
  -2   9   5        410.79        455.03        19.75 o                         
  -1   9   5        250.14        313.69        15.75 o                         
   0   9   5         70.81         58.48         4.26 o                         
   1   9   5        256.03        275.91        12.33 o                         
   2   9   5        397.41        357.91        17.64 o                         
   3   9   5       1031.32        974.50        33.54 o                         
   4   9   5        176.23        169.80        11.04 o                         
   5   9   5        254.66        227.59        11.79 o                         
   6   9   5         42.61         42.55         6.16 o                         
   7   9   5        159.35        121.62        15.94 o                         
  -6  10   5        118.75        105.76         6.82 o                         
  -5  10   5         62.13         69.12         5.34 o                         
  -4  10   5         27.87         40.04         4.66 o                         
  -3  10   5       1164.63       1215.53        71.89 o                         
  -2  10   5         73.76         71.31         5.21 o                         
  -1  10   5       1169.14       1310.54        54.28 o                         
   0  10   5        106.16        121.79         6.65 o                         
   1  10   5       1154.93       1091.82        45.16 o                         
   2  10   5         77.11         73.92         6.12 o                         
   3  10   5       1159.72       1089.53        37.44 o                         
   4  10   5         24.79         36.91         4.16 o                         
   5  10   5         60.40         65.06         6.06 o                         
   6  10   5        124.51        110.36         8.68 o                         
  -6  11   5         85.45         81.79         6.89 o                         
  -5  11   5         76.66         83.07         5.90 o                         
  -4  11   5        257.49        284.98        17.01 o                         
  -3  11   5        226.11        216.20        11.24 o                         
  -2  11   5       1229.57       1267.91        52.80 o                         
  -1  11   5        533.59        605.75        25.96 o                         
   0  11   5        549.36        563.23        25.52 o                         
   1  11   5        530.10        528.86        22.72 o                         
   2  11   5       1211.03       1163.87        59.99 o                         
   3  11   5        232.53        204.57         8.93 o                         
   4  11   5        267.22        263.68        12.78 o                         
   5  11   5         72.69         83.24         8.74 o                         
   6  11   5         85.88         92.22        11.44 o                         
  -6  12   5        519.00        467.37        19.95 o                         
  -5  12   5         11.20         19.57         4.57 o                         
  -4  12   5        202.11        221.42        12.67 o                         
  -3  12   5         99.66        130.59         9.68 o                         
  -2  12   5         24.74         24.58         3.86 o                         
  -1  12   5        121.89        147.20         8.80 o                         
   0  12   5        863.22        861.85        36.14 o                         
   1  12   5        121.35        146.80        12.67 o                         
   2  12   5         22.17         15.66         2.99 o                         
   3  12   5         98.21        122.34         6.79 o                         
   4  12   5        199.58        216.60        11.62 o                         
   5  12   5         11.38         10.52         5.17 o                         
   6  12   5        510.61        486.46        30.45 o                         
  -5  13   5        161.99        176.67        11.69 o                         
  -4  13   5        446.10        457.11        19.27 o                         
  -3  13   5         22.56         39.32         5.63 o                         
  -2  13   5         27.85         23.95         4.19 o                         
  -1  13   5        233.19        267.64        14.97 o                         
   0  13   5        110.45        124.48         7.83 o                         
   1  13   5        232.00        198.10        12.01 o                         
   2  13   5         33.94         41.94         4.25 o                         
   3  13   5         22.67         28.57         3.64 o                         
   4  13   5        436.18        414.01        18.46 o                         
   5  13   5        161.94        154.30        11.00 o                         
  -5  14   5         79.32         89.79         7.49 o                         
  -4  14   5         17.33         26.19         5.90 o                         
  -3  14   5        135.44        128.94        12.36 o                         
  -2  14   5        223.25        218.59        12.10 o                         
  -1  14   5        444.19        487.11        21.89 o                         
   0  14   5        132.65        143.26        10.23 o                         
   1  14   5        444.44        449.99        20.32 o                         
   2  14   5        233.90        223.25        10.99 o                         
   3  14   5        136.38        124.79         7.51 o                         
   4  14   5         19.33         19.36         4.39 o                         
   5  14   5         80.35         68.97         8.70 o                         
  -4  15   5        160.29        181.71        11.25 o                         
  -3  15   5         55.12         62.58         6.49 o                         
  -2  15   5        234.31        225.87        12.77 o                         
  -1  15   5        101.07         93.63         7.29 o                         
   0  15   5       1018.96       1066.96        44.98 o                         
   1  15   5        101.56         88.35         8.87 o                         
   2  15   5        236.86        229.23        11.69 o                         
   3  15   5         56.63         58.13         5.59 o                         
   4  15   5        162.00        157.92        11.28 o                         
  -3  16   5        127.17        123.14         9.83 o                         
  -2  16   5         24.61         31.34         6.33 o                         
  -1  16   5        139.58        128.86         9.48 o                         
   0  16   5         74.64         93.98         7.76 o                         
   1  16   5        137.61        138.42         9.99 o                         
   2  16   5         24.61         30.65         5.10 o                         
   3  16   5        122.01        110.63        10.16 o                         
  -2  17   5         92.19         84.61        12.66 o                         
  -1  17   5        308.25        324.44        30.12 o                         
   0  17   5        372.06        331.90        17.47 o                         
   1  17   5        303.86        285.11        19.70 o                         
   2  17   5         94.01         90.40        11.52 o                         
   0  18   5         15.13         13.14         9.06 o                         
   0   0   6       2080.64       1915.30        90.15 o                         
   1   0   6       7836.23       7312.32       341.44 o                         
   2   0   6        593.02        516.77        17.72 o                         
   3   0   6         38.53         37.60         2.32 o                         
   4   0   6          3.24          3.18         1.74 o                         
   5   0   6        524.87        474.44        18.90 o                         
   6   0   6        334.33        346.03        12.72 o                         
   7   0   6          2.53          1.38         3.81 o                         
   8   0   6         83.31         92.58         9.95 o                         
  -7   1   6         63.79         70.82         5.74 o                         
  -6   1   6         71.15         77.95         6.64 o                         
  -5   1   6        653.77        638.61        25.45 o                         
  -4   1   6         14.68         10.75         1.81 o                         
  -3   1   6       2253.15       2383.16        87.19 o                         
  -2   1   6       3912.84       4201.47       160.21 o                         
  -1   1   6       4081.14       4051.86       134.01 o                         
   0   1   6         12.78         14.07         1.37 o                         
   1   1   6       4069.59       3941.45       112.79 o                         
   2   1   6       3884.46       3765.97       124.69 o                         
   3   1   6       2279.95       2171.46        72.27 o                         
   4   1   6         11.47         10.35         2.36 o                         
   5   1   6        651.64        696.85        24.54 o                         
   6   1   6         72.46         76.55         5.67 o                         
   7   1   6         66.30         65.05         6.42 o                         
  -7   2   6         20.16         19.90         4.48 o                         
  -6   2   6        179.02        183.60         8.74 o                         
  -5   2   6         29.12         29.06         3.10 o                         
  -4   2   6        122.41        153.48         6.19 o                         
  -3   2   6        960.74        935.20        31.70 o                         
  -2   2   6       1758.66       1849.25        67.66 o                         
  -1   2   6        985.91        971.51        40.41 o                         
   0   2   6        630.08        782.79        28.64 o                         
   1   2   6        959.71        901.79        33.22 o                         
   2   2   6       1725.63       1798.43        65.67 o                         
   3   2   6        968.57        833.58        31.22 o                         
   4   2   6        118.13        138.35         7.08 o                         
   5   2   6         25.97         17.74         3.50 o                         
   6   2   6        180.91        199.14        10.68 o                         
   7   2   6         21.18         12.90         5.09 o                         
  -7   3   6         64.22         70.93         5.80 o                         
  -6   3   6         96.62         85.23         5.48 o                         
  -5   3   6         31.95         30.72         2.61 o                         
  -4   3   6        522.24        510.05        15.59 o                         
  -3   3   6        565.93        565.95        16.91 o                         
  -2   3   6        392.64        367.83        11.82 o                         
  -1   3   6         75.39         85.78         4.76 o                         
   0   3   6       4025.55       4332.62       260.62 o                         
   1   3   6         76.81         87.15         4.36 o                         
   2   3   6        426.58        422.42        16.23 o                         
   3   3   6        566.90        541.66        20.76 o                         
   4   3   6        515.84        506.98        18.17 o                         
   5   3   6         28.27         23.65         3.46 o                         
   6   3   6         91.00         97.42         7.29 o                         
   7   3   6         60.27         62.35         6.32 o                         
  -7   4   6        230.77        247.53        12.23 o                         
  -6   4   6        123.89        110.71         7.75 o                         
  -5   4   6         28.42         34.02         2.78 o                         
  -4   4   6       1320.36       1365.48        40.07 o                         
  -3   4   6        214.97        192.72         6.41 o                         
  -2   4   6       1371.92       1310.49        48.01 o                         
  -1   4   6        178.36        151.09         5.12 o                         
   0   4   6          2.45          2.18         1.37 o                         
   1   4   6        171.17        133.89         5.78 o                         
   2   4   6       1389.86       1467.12        70.05 o                         
   3   4   6        208.62        190.01         8.36 o                         
   4   4   6       1337.44       1358.93        50.73 o                         
   5   4   6         26.35         29.04         3.35 o                         
   6   4   6        125.54        120.88         9.47 o                         
   7   4   6        232.66        264.28        14.76 o                         
  -7   5   6        170.00        179.32         9.79 o                         
  -6   5   6          7.41          8.00         3.25 o                         
  -5   5   6        319.84        273.19        12.38 o                         
  -4   5   6       1334.77       1259.78        39.42 o                         
  -3   5   6         23.34         28.94         2.29 o                         
  -2   5   6        491.42        437.50        16.57 o                         
  -1   5   6        163.74        167.33         8.29 o                         
   0   5   6         24.15         27.95         2.30 o                         
   1   5   6        175.97        172.09         8.43 o                         
   2   5   6        494.18        478.31        18.34 o                         
   3   5   6         23.72         37.23         5.34 o                         
   4   5   6       1332.40       1229.28        51.60 o                         
   5   5   6        317.31        294.66        13.27 o                         
   6   5   6          8.56          6.14         4.60 o                         
   7   5   6        170.97        176.18        11.53 o                         
  -7   6   6        310.32        308.72        13.89 o                         
  -6   6   6         58.64         58.65         4.70 o                         
  -5   6   6         68.05         78.69         4.64 o                         
  -4   6   6        452.26        417.27        13.97 o                         
  -3   6   6       1405.66       1482.92        49.57 o                         
  -2   6   6       1877.90       1842.54        86.76 o                         
  -1   6   6        865.43        960.50        65.73 o                         
   0   6   6          0.68         15.18         1.89 o                         
   1   6   6        923.65       1023.24        45.30 o                         
   2   6   6       1862.10       1836.70        67.57 o                         
   3   6   6       1407.87       1310.94        54.41 o                         
   4   6   6        450.56        438.73        17.90 o                         
   5   6   6         72.46         68.71         5.56 o                         
   6   6   6         58.66         53.39         5.10 o                         
   7   6   6        311.68        307.34        19.89 o                         
  -7   7   6         38.73         40.10         5.84 o                         
  -6   7   6        239.11        208.46        11.05 o                         
  -5   7   6        508.86        507.65        17.09 o                         
  -4   7   6         46.33         49.35         3.38 o                         
  -3   7   6       1480.30       1370.90        78.02 o                         
  -2   7   6        697.19        726.99        30.45 o                         
  -1   7   6        230.66        302.41        13.15 o                         
   0   7   6        273.65        234.16        10.24 o                         
   1   7   6        219.74        227.73        10.11 o                         
   2   7   6        701.88        686.14        26.07 o                         
   3   7   6       1440.91       1353.00        56.47 o                         
   4   7   6         47.96         52.78         6.17 o                         
   5   7   6        505.52        508.49        28.98 o                         
   6   7   6        230.04        233.53        15.89 o                         
   7   7   6         40.36         42.27         6.85 o                         
  -7   8   6         99.28        112.68         8.70 o                         
  -6   8   6        186.96        216.66         9.85 o                         
  -5   8   6        271.14        263.53        10.20 o                         
  -4   8   6        814.39        821.03        33.42 o                         
  -3   8   6       1291.09       1314.55        54.56 o                         
  -2   8   6        837.39        945.84        39.38 o                         
  -1   8   6        192.63        230.67        10.46 o                         
   0   8   6        391.46        453.07        20.78 o                         
   1   8   6        196.50        216.30         8.93 o                         
   2   8   6        839.49        778.15        33.13 o                         
   3   8   6       1277.49       1198.16        44.79 o                         
   4   8   6        810.68        781.99        34.01 o                         
   5   8   6        266.75        250.23        12.34 o                         
   6   8   6        182.47        215.89        12.42 o                         
   7   8   6         97.51         99.23         8.87 o                         
  -6   9   6         42.68         55.32         5.06 o                         
  -5   9   6         49.07         55.69         4.25 o                         
  -4   9   6        192.69        209.15         9.76 o                         
  -3   9   6        506.70        514.06        22.49 o                         
  -2   9   6       2475.51       2668.21       108.50 o                         
  -1   9   6        186.07        203.29         9.99 o                         
   0   9   6         76.26         81.66         7.45 o                         
   1   9   6        183.59        183.94         9.20 o                         
   2   9   6       2477.30       2486.76        83.03 o                         
   3   9   6        499.61        524.02        23.76 o                         
   4   9   6        201.29        183.46         9.68 o                         
   5   9   6         48.96         47.43         5.18 o                         
   6   9   6         42.41         34.14         6.07 o                         
  -6  10   6         87.36         91.40         6.43 o                         
  -5  10   6         79.55         76.60         5.90 o                         
  -4  10   6        506.16        531.63        30.90 o                         
  -3  10   6        154.28        180.55         9.70 o                         
  -2  10   6        355.47        381.61        18.14 o                         
  -1  10   6        835.71        924.90        38.66 o                         
   0  10   6        289.36        273.14        12.48 o                         
   1  10   6        848.24        827.64        31.15 o                         
   2  10   6        369.79        357.44        17.72 o                         
   3  10   6        156.06        149.75         8.26 o                         
   4  10   6        512.62        455.51        22.94 o                         
   5  10   6         82.45         86.20         9.64 o                         
   6  10   6         89.39         85.39         8.01 o                         
  -6  11   6         36.61         31.56         5.43 o                         
  -5  11   6        482.66        464.12        23.22 o                         
  -4  11   6          9.08         11.95         3.54 o                         
  -3  11   6        473.33        496.19        22.20 o                         
  -2  11   6         74.92         80.00         7.00 o                         
  -1  11   6       1282.96       1491.23        61.56 o                         
   0  11   6         34.15         34.68         3.54 o                         
   1  11   6       1282.58       1294.69        48.47 o                         
   2  11   6         79.40         73.93         5.60 o                         
   3  11   6        477.58        422.72        19.74 o                         
   4  11   6         10.72         11.45         3.80 o                         
   5  11   6        478.96        486.98        21.27 o                         
   6  11   6         37.98         45.18        10.39 o                         
  -5  12   6         85.77        105.66         7.47 o                         
  -4  12   6         68.87         66.28         5.56 o                         
  -3  12   6        525.36        562.69        24.90 o                         
  -2  12   6         67.31         62.12         5.21 o                         
  -1  12   6        609.39        678.60        29.10 o                         
   0  12   6          1.71          3.16         2.54 o                         
   1  12   6        605.62        649.70        39.52 o                         
   2  12   6         68.36         56.85         4.45 o                         
   3  12   6        524.27        496.70        23.93 o                         
   4  12   6         69.53         67.82         6.69 o                         
   5  12   6         85.08         86.30         7.59 o                         
  -5  13   6        134.79        129.71         8.15 o                         
  -4  13   6         15.99         18.09         7.71 o                         
  -3  13   6        138.94        130.28         8.81 o                         
  -2  13   6        154.82        146.54         9.18 o                         
  -1  13   6        497.27        497.87        22.10 o                         
   0  13   6       2491.67       2505.75       105.34 o                         
   1  13   6        484.99        489.86        30.93 o                         
   2  13   6        150.95        136.97         8.36 o                         
   3  13   6        147.06        121.73         7.03 o                         
   4  13   6         14.98         10.86         4.86 o                         
   5  13   6        132.00        121.46         9.62 o                         
  -4  14   6        282.71        249.04        14.64 o                         
  -3  14   6         11.77          3.83         4.32 o                         
  -2  14   6        503.44        551.88        24.83 o                         
  -1  14   6         29.73         29.99         4.37 o                         
   0  14   6        754.24        929.56        45.31 o                         
   1  14   6         27.39         24.48         3.86 o                         
   2  14   6        508.27        486.51        20.48 o                         
   3  14   6         11.50          7.25         3.48 o                         
   4  14   6        281.55        263.39        23.48 o                         
  -4  15   6        204.77        234.60        15.09 o                         
  -3  15   6         70.32         86.34         7.56 o                         
  -2  15   6          5.56         17.64         5.82 o                         
  -1  15   6        340.99        347.13        16.90 o                         
   0  15   6          1.64         17.73         3.91 o                         
   1  15   6        343.92        328.70        16.65 o                         
   2  15   6          5.90         11.41         4.37 o                         
   3  15   6         69.98         74.27         5.99 o                         
   4  15   6        204.47        218.00        14.11 o                         
  -3  16   6        240.71        248.54        15.28 o                         
  -2  16   6         17.31         10.04         4.87 o                         
  -1  16   6        224.70        217.21        12.93 o                         
   0  16   6          8.22         14.90         4.75 o                         
   1  16   6        219.25        204.05        12.81 o                         
   2  16   6         17.84          9.50         6.72 o                         
   3  16   6        240.68        207.88        11.14 o                         
  -2  17   6         11.76         17.71         7.04 o                         
  -1  17   6         89.92         99.38         8.13 o                         
   0  17   6         15.01         24.83         5.42 o                         
   1  17   6         95.45         79.79         9.12 o                         
   2  17   6         12.88         20.56         6.05 o                         
   1   0   7          2.72         15.88         1.15 o                         
   2   0   7        998.57       1020.14        37.60 o                         
   3   0   7         13.54         12.75         1.89 o                         
   4   0   7          5.05          6.65         1.56 o                         
   5   0   7          5.47          1.68         2.20 o                         
   6   0   7        378.01        346.02        12.76 o                         
   7   0   7          0.47         -4.66         4.66 o                         
  -7   1   7        170.69        186.01         9.32 o                         
  -6   1   7        186.43        160.44         7.69 o                         
  -5   1   7        507.64        459.63        15.65 o                         
  -4   1   7       1031.57       1041.72        35.40 o                         
  -3   1   7       1744.96       1686.18        51.98 o                         
  -2   1   7       2517.03       2746.04        99.80 o                         
  -1   1   7        276.09        303.72        12.99 o                         
   0   1   7         18.11         34.04         2.18 o                         
   1   1   7        290.40        310.47         9.30 o                         
   2   1   7       2545.85       2782.14       100.43 o                         
   3   1   7       1756.48       1675.16        61.63 o                         
   4   1   7       1038.34       1022.21        38.45 o                         
   5   1   7        503.15        468.80        19.17 o                         
   6   1   7        183.42        159.64        12.14 o                         
   7   1   7        175.02        187.29        10.84 o                         
  -7   2   7         69.95         66.54         6.98 o                         
  -6   2   7        333.83        370.10        13.58 o                         
  -5   2   7        258.26        234.33         8.43 o                         
  -4   2   7       3293.06       3226.34       108.71 o                         
  -3   2   7        244.57        221.73         8.47 o                         
  -2   2   7       2305.27       2396.02        87.00 o                         
  -1   2   7         49.56         61.85         2.51 o                         
   0   2   7        136.25        116.28         8.79 o                         
   1   2   7         41.35         52.00         2.59 o                         
   2   2   7       2325.06       2405.01        87.70 o                         
   3   2   7        245.30        231.30         8.89 o                         
   4   2   7       3306.29       3198.09       117.24 o                         
   5   2   7        257.82        211.78        11.85 o                         
   6   2   7        329.80        338.10        17.42 o                         
   7   2   7         70.44         63.80         6.40 o                         
  -7   3   7        235.89        256.58        11.68 o                         
  -6   3   7        270.37        257.64        10.52 o                         
  -5   3   7         50.68         46.16         3.26 o                         
  -4   3   7        318.69        326.09        11.34 o                         
  -3   3   7         76.63         62.87         3.24 o                         
  -2   3   7       3226.14       3207.35        98.28 o                         
  -1   3   7         40.93         51.09         2.44 o                         
   0   3   7        985.15       1183.61        39.49 o                         
   1   3   7         39.79         43.97         2.76 o                         
   2   3   7       3205.94       3225.60       118.82 o                         
   3   3   7         75.45         70.15         4.43 o                         
   4   3   7        323.51        301.86        11.71 o                         
   5   3   7         54.73         48.10         4.56 o                         
   6   3   7        272.24        258.37        16.08 o                         
   7   3   7        235.99        240.55        12.81 o                         
  -7   4   7         37.11         34.40         5.11 o                         
  -6   4   7        239.17        236.60        10.01 o                         
  -5   4   7        298.64        306.41        10.31 o                         
  -4   4   7        738.89        691.67        20.81 o                         
  -3   4   7        306.02        327.55        14.14 o                         
  -2   4   7       4432.72       4203.79       169.76 o                         
  -1   4   7       1925.93       2160.97        78.52 o                         
   0   4   7       1623.06       1989.90        80.80 o                         
   1   4   7       1888.50       2144.78        95.22 o                         
   2   4   7       4421.09       5011.93       203.41 o                         
   3   4   7        301.07        296.97        12.21 o                         
   4   4   7        717.38        655.09        26.93 o                         
   5   4   7        297.87        297.98        13.33 o                         
   6   4   7        242.04        248.09        12.90 o                         
   7   4   7         34.22         29.90         7.44 o                         
  -7   5   7         36.85         35.40         6.02 o                         
  -6   5   7          5.65          5.20         4.05 o                         
  -5   5   7        879.57        844.44        74.64 o                         
  -4   5   7        963.09        960.37        31.68 o                         
  -3   5   7       2749.52       2826.36        93.73 o                         
  -2   5   7       1093.45       1066.73        39.35 o                         
  -1   5   7       1076.82       1122.58        52.23 o                         
   0   5   7       2898.12       3364.13       136.39 o                         
   1   5   7       1067.59       1127.02        41.67 o                         
   2   5   7       1109.29       1202.43        49.83 o                         
   3   5   7       2744.83       2757.22       123.24 o                         
   4   5   7        967.82        983.72        37.22 o                         
   5   5   7        871.35        878.33        44.90 o                         
   6   5   7          6.47          6.48         4.40 o                         
   7   5   7         36.52         37.47         6.40 o                         
  -7   6   7         94.59        100.74        12.13 o                         
  -6   6   7          0.01          3.59         3.22 o                         
  -5   6   7        114.29        110.35         6.29 o                         
  -4   6   7        311.58        308.30        11.70 o                         
  -3   6   7         77.52         63.95         4.05 o                         
  -2   6   7        147.60        144.01         6.43 o                         
  -1   6   7        127.62        176.47         9.65 o                         
   0   6   7        502.72        531.03        22.32 o                         
   1   6   7        140.76        163.53         7.15 o                         
   2   6   7        148.39        143.93         6.81 o                         
   3   6   7         78.47         71.56         4.80 o                         
   4   6   7        306.79        295.11        12.79 o                         
   5   6   7        114.07        118.94         8.14 o                         
   6   6   7          0.10          3.69         3.93 o                         
   7   6   7         97.01        103.00         8.72 o                         
  -7   7   7         14.44         14.84         6.32 o                         
  -6   7   7        135.09        136.94         7.65 o                         
  -5   7   7         15.09         17.56         2.81 o                         
  -4   7   7         78.28         66.37         4.14 o                         
  -3   7   7        113.20        103.33         5.47 o                         
  -2   7   7        585.64        668.58        31.77 o                         
  -1   7   7        214.14        279.36        16.11 o                         
   0   7   7          6.65          7.31         1.24 o                         
   1   7   7        213.52        251.48        11.45 o                         
   2   7   7        583.62        608.71        23.25 o                         
   3   7   7        113.37        103.67         8.79 o                         
   4   7   7         75.67         62.12         6.17 o                         
   5   7   7         17.09         18.95         3.85 o                         
   6   7   7        130.89        128.78         9.22 o                         
   7   7   7         14.48         15.70         6.96 o                         
  -7   8   7         20.26         20.31         5.67 o                         
  -6   8   7        189.09        202.86         9.45 o                         
  -5   8   7         10.71         12.36         2.97 o                         
  -4   8   7       2814.88       3016.93       100.38 o                         
  -3   8   7         44.66         52.75         3.82 o                         
  -2   8   7       1194.28       1285.60        66.15 o                         
  -1   8   7        698.80        816.43        33.99 o                         
   0   8   7         55.38         66.90         3.78 o                         
   1   8   7        705.19        808.74        33.91 o                         
   2   8   7       1214.34       1196.86        49.96 o                         
   3   8   7         42.95         48.37         4.21 o                         
   4   8   7       2790.89       2785.65       132.58 o                         
   5   8   7         10.31         11.76         3.87 o                         
   6   8   7        195.90        186.49        11.98 o                         
   7   8   7         20.47         41.31         8.16 o                         
  -6   9   7        330.01        336.47        13.37 o                         
  -5   9   7          1.36         -2.98         2.98 o                         
  -4   9   7        118.23        124.64         6.55 o                         
  -3   9   7       1617.73       1628.68        77.70 o                         
  -2   9   7        638.04        617.04        30.49 o                         
  -1   9   7         49.84         50.78         4.17 o                         
   0   9   7       2071.25       2064.17        88.68 o                         
   1   9   7         48.70         40.49         3.25 o                         
   2   9   7        654.19        650.00        25.11 o                         
   3   9   7       1637.93       1515.76        73.45 o                         
   4   9   7        119.85        134.32         8.96 o                         
   5   9   7          1.08         -4.05         4.05 o                         
   6   9   7        336.31        337.68        16.88 o                         
  -6  10   7         78.92         86.95         6.17 o                         
  -5  10   7         49.45         53.21         4.62 o                         
  -4  10   7         17.81         19.91         3.16 o                         
  -3  10   7         43.51         43.45         4.69 o                         
  -2  10   7        339.72        372.02        16.70 o                         
  -1  10   7        178.11        221.43        10.49 o                         
   0  10   7         32.65         38.14         3.24 o                         
   1  10   7        174.92        193.18         8.53 o                         
   2  10   7        334.88        310.04        14.93 o                         
   3  10   7         43.22         38.71         4.06 o                         
   4  10   7         17.70         19.58         4.21 o                         
   5  10   7         47.78         58.06         6.04 o                         
   6  10   7         77.69         76.66         7.76 o                         
  -6  11   7         19.14         12.95         4.91 o                         
  -5  11   7        173.23        190.61         9.47 o                         
  -4  11   7        247.46        243.16        10.56 o                         
  -3  11   7       1249.76       1475.01        81.68 o                         
  -2  11   7         35.32         39.02         7.46 o                         
  -1  11   7        233.95        263.76        14.17 o                         
   0  11   7        346.48        351.60        25.39 o                         
   1  11   7        238.53        222.19         9.74 o                         
   2  11   7         36.23         24.30         2.73 o                         
   3  11   7       1257.21       1283.03        48.55 o                         
   4  11   7        245.64        237.14        12.09 o                         
   5  11   7        173.15        204.90        13.31 o                         
   6  11   7         17.51         21.09         7.05 o                         
  -5  12   7        106.65        107.70         6.78 o                         
  -4  12   7        423.97        415.10        17.65 o                         
  -3  12   7         57.31         54.78         5.15 o                         
  -2  12   7        187.50        176.62         9.81 o                         
  -1  12   7       1235.94       1399.80        57.96 o                         
   0  12   7         54.26         52.46         4.42 o                         
   1  12   7       1248.93       1220.04        50.94 o                         
   2  12   7        178.01        150.55         7.94 o                         
   3  12   7         52.86         38.49         4.64 o                         
   4  12   7        421.15        386.03        17.51 o                         
   5  12   7        104.75        112.46         8.81 o                         
  -5  13   7         20.92         22.01         5.08 o                         
  -4  13   7         25.43         11.44         9.50 o                         
  -3  13   7         35.91         42.89         5.05 o                         
  -2  13   7          3.71          5.51         3.33 o                         
  -1  13   7         45.52         50.25         4.58 o                         
   0  13   7        203.20        241.31        11.94 o                         
   1  13   7         45.89         55.58         5.68 o                         
   2  13   7          4.74          5.00         2.87 o                         
   3  13   7         35.17         34.30         5.02 o                         
   4  13   7         25.94         30.10         5.48 o                         
   5  13   7         21.18         20.44         6.29 o                         
  -4  14   7         19.38         34.58         5.86 o                         
  -3  14   7         72.83         76.47         6.62 o                         
  -2  14   7        105.05        113.82         8.08 o                         
  -1  14   7         56.99         66.65         5.56 o                         
   0  14   7        106.29        107.18        10.52 o                         
   1  14   7         56.63         61.06         6.88 o                         
   2  14   7        103.38        108.79         9.87 o                         
   3  14   7         71.06         55.26         5.93 o                         
   4  14   7         17.46         17.70         5.87 o                         
  -4  15   7         13.12         14.78         5.94 o                         
  -3  15   7        306.20        316.70        18.07 o                         
  -2  15   7        361.88        340.77        17.17 o                         
  -1  15   7        218.09        233.66        12.79 o                         
   0  15   7       1261.56       1256.77        57.22 o                         
   1  15   7        225.96        188.10        12.52 o                         
   2  15   7        364.12        366.48        19.97 o                         
   3  15   7        306.21        275.77        14.74 o                         
   4  15   7         13.64         -4.73         7.52 o                         
  -3  16   7        108.11        113.58         9.17 o                         
  -2  16   7         51.45         54.58        10.28 o                         
  -1  16   7         16.22         30.64         5.40 o                         
   0  16   7         74.77         78.20         9.60 o                         
   1  16   7         12.98         25.82         4.55 o                         
   2  16   7         48.64         38.13         5.13 o                         
   3  16   7        107.84         96.44        10.02 o                         
  -2  17   7          2.74         -5.41         5.41 o                         
  -1  17   7        104.76        106.66         8.81 o                         
   0  17   7          4.30          8.40         6.02 o                         
   1  17   7        104.28         95.72         7.67 o                         
   2  17   7          3.01         -1.86         5.13 o                         
   0   0   8       2023.90       2259.22       106.29 o                         
   1   0   8       3219.17       3024.57       100.36 o                         
   2   0   8          0.01          0.26         1.15 o                         
   3   0   8        313.38        308.85        11.36 o                         
   4   0   8         40.82         35.31         3.21 o                         
   5   0   8       1390.99       1340.51        50.10 o                         
   6   0   8         30.55         25.14         4.16 o                         
   7   0   8        192.58        194.40        11.26 o                         
  -7   1   8         50.06         49.19         4.74 o                         
  -6   1   8         29.16         30.25         3.43 o                         
  -5   1   8        258.98        267.89        10.96 o                         
  -4   1   8        466.96        462.02        15.35 o                         
  -3   1   8        774.31        655.99        22.43 o                         
  -2   1   8       2075.22       2082.69        69.33 o                         
  -1   1   8       2501.34       2716.60        89.93 o                         
   0   1   8        228.66        210.28         7.55 o                         
   1   1   8       2465.28       2503.77        75.31 o                         
   2   1   8       2067.42       2083.95        69.27 o                         
   3   1   8        753.49        688.03        26.11 o                         
   4   1   8        482.02        494.43        19.50 o                         
   5   1   8        258.95        238.04        15.87 o                         
   6   1   8         29.44         35.50         5.14 o                         
   7   1   8         48.64         41.40         6.30 o                         
  -7   2   8         17.82         19.23         4.30 o                         
  -6   2   8        106.16         97.89         5.79 o                         
  -5   2   8        139.81        128.99         5.74 o                         
  -4   2   8        508.30        449.53        14.97 o                         
  -3   2   8        745.29        772.53        26.46 o                         
  -2   2   8        103.75        101.33         4.91 o                         
  -1   2   8       1954.63       1994.68        61.23 o                         
   0   2   8         94.49        105.78         4.65 o                         
   1   2   8       1954.88       2053.86        73.98 o                         
   2   2   8         95.02         87.24         4.14 o                         
   3   2   8        761.42        732.35        27.78 o                         
   4   2   8        509.28        449.58        18.01 o                         
   5   2   8        131.53        137.01        11.94 o                         
   6   2   8        101.16        106.88         7.57 o                         
   7   2   8         18.08         15.47         5.29 o                         
  -7   3   8         26.63         38.05         4.91 o                         
  -6   3   8        251.07        261.82        10.65 o                         
  -5   3   8        149.77        133.35         5.94 o                         
  -4   3   8        106.00        101.38         6.26 o                         
  -3   3   8        854.70        819.72        30.80 o                         
  -2   3   8       3192.48       3123.75       103.64 o                         
  -1   3   8        255.03        241.34         9.35 o                         
   0   3   8        933.75        974.72        32.52 o                         
   1   3   8        253.34        229.50         8.30 o                         
   2   3   8       3188.41       3310.79       124.62 o                         
   3   3   8        850.36        827.70        31.09 o                         
   4   3   8        101.73        101.15         5.67 o                         
   5   3   8        153.92        123.85         9.43 o                         
   6   3   8        249.67        263.50        13.28 o                         
   7   3   8         28.60         20.03         6.00 o                         
  -7   4   8          0.63          3.51         4.58 o                         
  -6   4   8          1.93          5.05         3.05 o                         
  -5   4   8        178.62        153.39         7.13 o                         
  -4   4   8        603.14        614.34        20.04 o                         
  -3   4   8        115.22        107.54         4.63 o                         
  -2   4   8       7848.93       7840.66       239.04 o                         
  -1   4   8       1137.01       1339.57        45.05 o                         
   0   4   8       1130.45       1195.51        43.80 o                         
   1   4   8       1139.32       1236.69        45.51 o                         
   2   4   8       7855.27       8089.76       293.36 o                         
   3   4   8        123.08        126.72         7.35 o                         
   4   4   8        580.83        562.76        22.31 o                         
   5   4   8        177.92        173.29        11.75 o                         
   6   4   8          1.77          4.59         4.34 o                         
   7   4   8          0.33         11.39         6.04 o                         
  -7   5   8         33.91         29.23         6.72 o                         
  -6   5   8        212.11        215.20        10.40 o                         
  -5   5   8        477.59        457.14        17.23 o                         
  -4   5   8       1081.11       1030.00        35.19 o                         
  -3   5   8        292.10        302.91        10.22 o                         
  -2   5   8       1129.74       1149.01        38.52 o                         
  -1   5   8         57.16         73.43         3.45 o                         
   0   5   8       1154.20       1412.37        86.57 o                         
   1   5   8         50.85         66.83         3.80 o                         
   2   5   8       1120.65       1142.10        42.41 o                         
   3   5   8        295.25        252.80        12.31 o                         
   4   5   8       1094.53       1056.32        44.89 o                         
   5   5   8        481.75        513.45        19.17 o                         
   6   5   8        209.21        232.10        13.93 o                         
   7   5   8         34.92         39.91         6.73 o                         
  -7   6   8        262.20        245.46        17.62 o                         
  -6   6   8         75.36         77.76         8.20 o                         
  -5   6   8         55.82         51.38         3.75 o                         
  -4   6   8        195.01        180.83         9.15 o                         
  -3   6   8        427.21        436.16        18.87 o                         
  -2   6   8         40.14         31.30         2.34 o                         
  -1   6   8        961.40       1077.24        39.41 o                         
   0   6   8          0.78          1.09         1.33 o                         
   1   6   8        976.26        930.17        34.67 o                         
   2   6   8         39.33         32.30         2.79 o                         
   3   6   8        437.33        486.32        21.57 o                         
   4   6   8        199.92        191.18         9.57 o                         
   5   6   8         54.86         50.76         5.03 o                         
   6   6   8         78.72         87.96         7.54 o                         
   7   6   8        266.59        271.84        18.64 o                         
  -7   7   8         14.55          7.73         8.87 o                         
  -6   7   8        359.53        346.59        14.17 o                         
  -5   7   8        227.74        227.94         8.97 o                         
  -4   7   8        281.92        311.66        11.78 o                         
  -3   7   8        118.38        113.17         5.88 o                         
  -2   7   8        575.01        613.31        22.99 o                         
  -1   7   8        518.73        534.33        19.99 o                         
   0   7   8        176.32        146.90         7.30 o                         
   1   7   8        533.41        548.49        20.99 o                         
   2   7   8        569.36        588.59        25.50 o                         
   3   7   8        128.25        118.64         6.89 o                         
   4   7   8        275.92        285.62        15.99 o                         
   5   7   8        225.39        213.29        12.87 o                         
   6   7   8        358.26        341.35        16.48 o                         
   7   7   8         14.66         -0.97         7.79 o                         
  -6   8   8        150.82        156.01         8.52 o                         
  -5   8   8        201.86        207.50         8.61 o                         
  -4   8   8        239.47        240.30         9.71 o                         
  -3   8   8         23.48         27.62         2.94 o                         
  -2   8   8       1346.75       1306.90        54.06 o                         
  -1   8   8         23.87         26.43         3.39 o                         
   0   8   8       1865.22       1954.47        79.97 o                         
   1   8   8         23.74         16.77         2.62 o                         
   2   8   8       1320.22       1282.85        47.62 o                         
   3   8   8         21.46         19.89         3.17 o                         
   4   8   8        237.20        252.33        13.41 o                         
   5   8   8        208.57        197.09        11.03 o                         
   6   8   8        152.92        138.44         9.74 o                         
  -6   9   8         49.91         53.35         5.50 o                         
  -5   9   8         68.59         81.36         7.11 o                         
  -4   9   8        149.85        135.00         6.75 o                         
  -3   9   8       2786.00       2888.29       105.21 o                         
  -2   9   8       1889.85       1939.21        70.83 o                         
  -1   9   8        134.75        152.22        10.88 o                         
   0   9   8       2668.60       2875.92       104.65 o                         
   1   9   8        138.05        152.86         9.67 o                         
   2   9   8       1892.31       1729.28        71.88 o                         
   3   9   8       2804.07       2627.50       108.07 o                         
   4   9   8        152.15        134.42         8.37 o                         
   5   9   8         69.23         77.20         7.01 o                         
   6   9   8         47.27         46.87         6.53 o                         
  -6  10   8         98.37        106.84         6.77 o                         
  -5  10   8         25.69         22.15         3.70 o                         
  -4  10   8        512.21        518.20        18.84 o                         
  -3  10   8        130.43        134.95        10.10 o                         
  -2  10   8         64.92         77.26         5.38 o                         
  -1  10   8        599.36        619.40        26.25 o                         
   0  10   8          0.34         -1.60         2.33 o                         
   1  10   8        597.39        630.46        27.20 o                         
   2  10   8         64.39         70.91         7.84 o                         
   3  10   8        130.16        102.58         7.95 o                         
   4  10   8        520.42        512.51        21.34 o                         
   5  10   8         24.85         19.33         4.90 o                         
   6  10   8         95.14         88.73         8.44 o                         
  -6  11   8         37.35         35.91         6.10 o                         
  -5  11   8        275.42        308.68        12.45 o                         
  -4  11   8         56.70         50.74         4.25 o                         
  -3  11   8        201.81        240.18        14.34 o                         
  -2  11   8        168.16        139.84         8.00 o                         
  -1  11   8       1270.83       1295.93        53.66 o                         
   0  11   8         21.76         32.10         2.99 o                         
   1  11   8       1284.26       1293.44        62.26 o                         
   2  11   8        168.11        135.74         7.97 o                         
   3  11   8        203.98        214.33        10.89 o                         
   4  11   8         57.32         68.03         5.97 o                         
   5  11   8        276.23        284.52        15.22 o                         
   6  11   8         38.51         19.31         8.97 o                         
  -5  12   8         13.88         14.97         4.56 o                         
  -4  12   8         32.07         31.39         3.96 o                         
  -3  12   8        868.15        833.20        39.33 o                         
  -2  12   8         32.91         30.75         3.66 o                         
  -1  12   8        124.56        135.24         7.86 o                         
   0  12   8          6.05          2.81         2.37 o                         
   1  12   8        127.93        129.69         7.19 o                         
   2  12   8         34.34         26.30         3.88 o                         
   3  12   8        861.04        808.75        31.66 o                         
   4  12   8         32.75         32.03         7.09 o                         
   5  12   8         15.54         21.84         6.06 o                         
  -5  13   8         42.63         40.04         6.06 o                         
  -4  13   8        166.76        162.06         9.99 o                         
  -3  13   8         80.71         77.73         6.96 o                         
  -2  13   8        268.14        258.17        13.10 o                         
  -1  13   8         85.59         69.46         8.54 o                         
   0  13   8       1357.23       1319.77        49.35 o                         
   1  13   8         85.42         79.64         5.62 o                         
   2  13   8        274.39        251.58        12.23 o                         
   3  13   8         76.03         58.67        11.45 o                         
   4  13   8        165.57        151.04        10.32 o                         
   5  13   8         40.85         39.23         8.67 o                         
  -4  14   8        370.80        380.04        17.66 o                         
  -3  14   8         41.24         49.78         9.59 o                         
  -2  14   8        534.12        576.58        25.79 o                         
  -1  14   8        138.54        124.75         8.47 o                         
   0  14   8        162.09        148.91         8.29 o                         
   1  14   8        135.51        111.62        10.23 o                         
   2  14   8        536.36        547.77        27.25 o                         
   3  14   8         41.22         42.35         5.80 o                         
   4  14   8        364.94        330.30        17.16 o                         
  -3  15   8         60.57         53.03         6.40 o                         
  -2  15   8        210.85        205.41        12.24 o                         
  -1  15   8        214.77        216.42        12.08 o                         
   0  15   8          0.75         15.52         3.78 o                         
   1  15   8        213.94        175.87        10.44 o                         
   2  15   8        214.83        205.93        12.12 o                         
   3  15   8         60.10         56.04         6.71 o                         
  -3  16   8        137.27        103.98         9.71 o                         
  -2  16   8         11.22          9.21         5.55 o                         
  -1  16   8        354.46        337.54        27.21 o                         
   0  16   8          0.12         -3.35         4.10 o                         
   1  16   8        368.85        331.09        18.06 o                         
   2  16   8         10.99          6.04         7.42 o                         
   3  16   8        133.75         98.95         9.95 o                         
  -1  17   8        277.71        240.21        14.36 o                         
   0  17   8         18.32         10.70         4.92 o                         
   1  17   8        277.73        269.86        14.17 o                         
   1   0   9       3883.54       3999.48       135.36 o                         
   2   0   9         80.76         56.87         2.82 o                         
   3   0   9       3088.29       2697.91        90.07 o                         
   4   0   9          0.47         -2.02         2.02 o                         
   5   0   9        790.05        797.15        30.93 o                         
   6   0   9        271.00        261.04        16.05 o                         
   7   0   9         14.07         16.25         5.35 o                         
  -7   1   9        278.63        310.27        14.46 o                         
  -6   1   9        211.23        223.35        10.61 o                         
  -5   1   9        644.25        619.50        20.39 o                         
  -4   1   9         28.57         24.71         2.93 o                         
  -3   1   9        178.23        134.41         5.86 o                         
  -2   1   9       1795.97       1880.02        62.60 o                         
  -1   1   9        225.90        250.62         8.98 o                         
   0   1   9        863.82        732.62        27.22 o                         
   1   1   9        205.93        207.81         7.02 o                         
   2   1   9       1791.30       1863.25        62.28 o                         
   3   1   9        187.45        157.65         6.65 o                         
   4   1   9         26.87         26.98         3.18 o                         
   5   1   9        665.39        665.31        42.43 o                         
   6   1   9        211.70        206.19        11.56 o                         
   7   1   9        277.98        301.70        18.45 o                         
  -7   2   9        136.17        152.70         8.46 o                         
  -6   2   9        179.52        168.01         8.05 o                         
  -5   2   9        217.90        183.38         7.19 o                         
  -4   2   9       1569.10       1482.05        46.29 o                         
  -3   2   9        102.81         96.04         5.32 o                         
  -2   2   9       1502.38       1539.93        51.52 o                         
  -1   2   9         35.70         50.74         3.13 o                         
   0   2   9       1776.94       1685.84        56.04 o                         
   1   2   9         38.27         52.45         2.32 o                         
   2   2   9       1467.19       1457.16        45.25 o                         
   3   2   9        101.38         87.38         4.29 o                         
   4   2   9       1579.07       1482.40        55.73 o                         
   5   2   9        214.12        177.10         9.49 o                         
   6   2   9        179.16        174.37        10.61 o                         
   7   2   9        131.42        134.85        11.75 o                         
  -7   3   9        223.23        254.46        11.67 o                         
  -6   3   9        206.27        202.20         9.04 o                         
  -5   3   9        692.18        631.85        19.50 o                         
  -4   3   9       1687.78       1623.81        50.60 o                         
  -3   3   9        121.49        126.97         6.33 o                         
  -2   3   9         59.32         46.90         3.23 o                         
  -1   3   9       1576.35       1737.17        99.58 o                         
   0   3   9        278.39        252.54         8.97 o                         
   1   3   9       1589.03       1868.77        62.79 o                         
   2   3   9         55.82         59.29         3.69 o                         
   3   3   9        116.36        117.51         5.61 o                         
   4   3   9       1717.55       1725.18        59.39 o                         
   5   3   9        675.52        610.46        24.37 o                         
   6   3   9        205.48        221.01        11.95 o                         
   7   3   9        216.88        259.15        15.14 o                         
  -7   4   9          0.01         -2.84         5.69 o                         
  -6   4   9        397.35        406.24        14.86 o                         
  -5   4   9        110.96         99.49         6.19 o                         
  -4   4   9       1043.30        945.67        31.82 o                         
  -3   4   9       1238.69       1296.46        43.59 o                         
  -2   4   9        677.23        647.05        20.30 o                         
  -1   4   9        118.41        118.69         7.82 o                         
   0   4   9        667.25        693.48        29.25 o                         
   1   4   9        114.01        106.23         5.04 o                         
   2   4   9        654.66        664.48        26.92 o                         
   3   4   9       1248.75       1213.28        45.12 o                         
   4   4   9       1048.01       1035.83        41.56 o                         
   5   4   9        109.53        110.14         7.36 o                         
   6   4   9        398.13        384.94        23.20 o                         
   7   4   9          0.00         -0.52         6.28 o                         
  -7   5   9        108.97        102.98         7.72 o                         
  -6   5   9          8.42         14.86         3.59 o                         
  -5   5   9         51.15         42.18         3.88 o                         
  -4   5   9       1549.01       1478.72        49.99 o                         
  -3   5   9        965.92        901.69        30.60 o                         
  -2   5   9        972.36       1007.38        34.42 o                         
  -1   5   9        627.74        695.84        28.85 o                         
   0   5   9        141.84        159.50         6.77 o                         
   1   5   9        642.84        704.07        29.70 o                         
   2   5   9        952.55        975.00        36.42 o                         
   3   5   9        972.84        930.29        39.57 o                         
   4   5   9       1546.07       1498.08        56.05 o                         
   5   5   9         55.92         53.64         4.75 o                         
   6   5   9          7.62          6.69         4.46 o                         
   7   5   9        111.75        121.26        11.75 o                         
  -7   6   9         11.55          7.30         6.03 o                         
  -6   6   9        105.60        116.67         8.11 o                         
  -5   6   9        347.06        376.76        17.46 o                         
  -4   6   9        525.63        496.43        17.97 o                         
  -3   6   9       1025.34       1047.10        38.73 o                         
  -2   6   9         73.96         70.92         3.50 o                         
  -1   6   9        387.28        392.16        16.83 o                         
   0   6   9        138.79        156.45         7.47 o                         
   1   6   9        407.45        415.31        16.19 o                         
   2   6   9         78.03         80.31         4.83 o                         
   3   6   9       1043.84       1040.25        39.28 o                         
   4   6   9        538.76        539.04        24.08 o                         
   5   6   9        341.97        342.63        20.65 o                         
   6   6   9        110.12        104.46         7.77 o                         
   7   6   9         11.77         15.27         8.02 o                         
  -6   7   9         53.28         57.03         6.69 o                         
  -5   7   9         11.59          6.54         3.67 o                         
  -4   7   9       1249.08       1276.61        47.25 o                         
  -3   7   9        872.11        973.84        36.30 o                         
  -2   7   9        999.57       1039.04        34.92 o                         
  -1   7   9        396.65        451.09        19.12 o                         
   0   7   9        488.63        487.88        20.81 o                         
   1   7   9        383.15        406.23        15.94 o                         
   2   7   9        999.53       1044.54        40.24 o                         
   3   7   9        857.01        846.33        40.48 o                         
   4   7   9       1258.26       1172.08        44.40 o                         
   5   7   9         10.55         11.62         3.95 o                         
   6   7   9         51.02         47.59         6.42 o                         
  -6   8   9        282.73        315.36        16.96 o                         
  -5   8   9         10.08         13.16         2.78 o                         
  -4   8   9        175.87        187.22        10.94 o                         
  -3   8   9        388.52        392.91        15.59 o                         
  -2   8   9        342.44        347.91        13.67 o                         
  -1   8   9         59.42         63.16         3.25 o                         
   0   8   9       2555.64       2628.53       107.43 o                         
   1   8   9         57.02         53.15         4.51 o                         
   2   8   9        349.51        341.20        14.20 o                         
   3   8   9        400.89        410.60        17.05 o                         
   4   8   9        186.21        184.68         9.82 o                         
   5   8   9         10.50         11.88         4.07 o                         
   6   8   9        277.34        281.48        16.06 o                         
  -6   9   9         61.83         61.86         5.89 o                         
  -5   9   9        273.91        252.71        10.18 o                         
  -4   9   9         13.91         16.23         2.87 o                         
  -3   9   9        432.84        481.80        18.97 o                         
  -2   9   9        235.39        266.80        10.94 o                         
  -1   9   9        379.78        376.10        13.38 o                         
   0   9   9        658.22        712.17        30.21 o                         
   1   9   9        378.23        359.76        14.72 o                         
   2   9   9        233.58        237.81        11.19 o                         
   3   9   9        422.54        493.33        21.08 o                         
   4   9   9         12.58         18.69         4.03 o                         
   5   9   9        275.02        249.90        13.33 o                         
   6   9   9         58.61         70.05         7.40 o                         
  -6  10   9        272.39        314.66        13.15 o                         
  -5  10   9        444.80        440.28        15.84 o                         
  -4  10   9         68.89         84.69         5.47 o                         
  -3  10   9        260.97        265.47        11.57 o                         
  -2  10   9        364.56        349.13        14.00 o                         
  -1  10   9        666.95        651.88        22.61 o                         
   0  10   9        763.82        892.77        37.56 o                         
   1  10   9        667.86        604.25        26.17 o                         
   2  10   9        355.01        352.20        16.92 o                         
   3  10   9        244.85        237.35        11.46 o                         
   4  10   9         69.57         71.19         8.69 o                         
   5  10   9        444.68        422.38        20.61 o                         
   6  10   9        269.35        281.91        16.43 o                         
  -5  11   9        205.11        234.67        10.43 o                         
  -4  11   9        180.75        205.20         9.48 o                         
  -3  11   9        128.08        138.08         7.59 o                         
  -2  11   9         70.23         79.97         5.54 o                         
  -1  11   9        212.26        246.32        14.26 o                         
   0  11   9       1335.11       1343.21        62.69 o                         
   1  11   9        208.53        241.35        12.29 o                         
   2  11   9         69.91         74.14         5.67 o                         
   3  11   9        121.52        108.92         7.40 o                         
   4  11   9        176.69        153.07        11.40 o                         
   5  11   9        203.17        218.67        13.40 o                         
  -5  12   9          0.08          9.57         5.16 o                         
  -4  12   9         22.26         17.34         3.82 o                         
  -3  12   9        185.80        187.30         9.52 o                         
  -2  12   9        103.68        112.56         6.49 o                         
  -1  12   9        231.44        235.71        14.58 o                         
   0  12   9        317.14        289.61        13.79 o                         
   1  12   9        229.80        218.07        11.83 o                         
   2  12   9        100.20        115.32         8.56 o                         
   3  12   9        190.36        197.85        11.33 o                         
   4  12   9         21.85         30.39         6.07 o                         
   5  12   9          0.17          1.60         5.92 o                         
  -4  13   9        438.59        483.65        20.97 o                         
  -3  13   9          6.82          2.51         3.98 o                         
  -2  13   9        611.32        633.53        24.61 o                         
  -1  13   9        317.87        305.21        14.51 o                         
   0  13   9        289.27        276.55        12.20 o                         
   1  13   9        316.84        292.47        19.03 o                         
   2  13   9        619.45        579.98        25.01 o                         
   3  13   9          6.80         17.10         6.15 o                         
   4  13   9        448.22        412.37        19.26 o                         
  -4  14   9          6.24         15.86         4.96 o                         
  -3  14   9        154.73        150.26         9.09 o                         
  -2  14   9        108.54        118.49         9.27 o                         
  -1  14   9         72.25         67.76         5.92 o                         
   0  14   9        112.53        114.20         7.15 o                         
   1  14   9         76.18         80.67        11.28 o                         
   2  14   9        105.51        113.18         8.29 o                         
   3  14   9        154.06        151.61         9.89 o                         
   4  14   9          5.41          6.99         6.14 o                         
  -3  15   9         47.08         53.72         5.57 o                         
  -2  15   9         47.72         53.75         5.82 o                         
  -1  15   9        201.61        194.42        11.28 o                         
   0  15   9        538.82        496.77        25.47 o                         
   1  15   9        199.29        202.51        14.45 o                         
   2  15   9         42.83         41.76         6.43 o                         
   3  15   9         48.15         50.50         7.83 o                         
  -2  16   9         19.82         20.04         5.41 o                         
  -1  16   9         24.73         23.55         5.26 o                         
   0  16   9         24.26         18.24         4.09 o                         
   1  16   9         29.20         14.35         5.99 o                         
   2  16   9         20.33         25.66         6.52 o                         
   0  17   9        142.93        124.53         8.81 o                         
   0   0  10        286.26        300.64        21.37 o                         
   1   0  10        431.57        465.82        18.03 o                         
   2   0  10        393.20        412.04        14.32 o                         
   3   0  10        597.03        548.30        19.27 o                         
   4   0  10        528.32        618.17        22.76 o                         
   5   0  10          0.83          3.03         4.36 o                         
   6   0  10         10.00         11.74         4.32 o                         
   7   0  10         99.09        101.71         8.33 o                         
  -7   1  10         45.58         44.65         6.39 o                         
  -6   1  10          6.20          5.63         3.84 o                         
  -5   1  10         13.87          7.68         3.04 o                         
  -4   1  10        480.03        469.39        17.06 o                         
  -3   1  10        349.39        335.75        11.52 o                         
  -2   1  10       2561.34       2589.09        85.93 o                         
  -1   1  10       3766.77       3660.90       132.50 o                         
   0   1  10       1633.20       1664.95        78.21 o                         
   1   1  10       3768.73       3541.74       108.55 o                         
   2   1  10       2551.11       2451.01        81.86 o                         
   3   1  10        358.99        366.84        13.46 o                         
   4   1  10        463.95        441.27        16.28 o                         
   5   1  10         11.96          7.27         3.34 o                         
   6   1  10          6.92         13.34         4.74 o                         
   7   1  10         45.79         44.07         6.31 o                         
  -7   2  10         50.00         57.39         6.47 o                         
  -6   2  10        292.14        325.67        12.26 o                         
  -5   2  10        125.33        103.25         5.47 o                         
  -4   2  10         29.91         36.40         3.08 o                         
  -3   2  10       1202.80       1284.17        47.74 o                         
  -2   2  10       1059.36       1102.23        37.12 o                         
  -1   2  10        710.57        707.81        34.38 o                         
   0   2  10       3329.37       3343.64       110.67 o                         
   1   2  10        708.04        716.33        21.05 o                         
   2   2  10       1020.79        959.00        32.58 o                         
   3   2  10       1227.04       1294.22        43.79 o                         
   4   2  10         30.54         39.41         4.23 o                         
   5   2  10        127.02        121.96         7.76 o                         
   6   2  10        286.90        298.28        14.44 o                         
   7   2  10         48.31         53.91         7.34 o                         
  -7   3  10         49.25         54.20         5.33 o                         
  -6   3  10        118.27        117.24         7.99 o                         
  -5   3  10        249.54        264.34         9.40 o                         
  -4   3  10        842.69        870.44        27.78 o                         
  -3   3  10       1057.38       1004.98        37.66 o                         
  -2   3  10        557.55        594.54        20.38 o                         
  -1   3  10         20.01         22.28         1.90 o                         
   0   3  10         15.79         17.15         1.25 o                         
   1   3  10         20.19         22.72         1.78 o                         
   2   3  10        538.06        583.34        22.18 o                         
   3   3  10       1052.28        961.74        33.04 o                         
   4   3  10        853.97        853.07        32.76 o                         
   5   3  10        253.16        265.78        12.56 o                         
   6   3  10        118.03        134.15         9.21 o                         
   7   3  10         49.13         50.07         7.36 o                         
  -7   4  10        136.54        161.87         9.11 o                         
  -6   4  10          2.09          1.26         3.25 o                         
  -5   4  10        268.24        245.78         9.66 o                         
  -4   4  10         78.62         68.16         4.00 o                         
  -3   4  10        875.09        830.45        28.48 o                         
  -2   4  10        134.38        156.53         5.98 o                         
  -1   4  10          2.55          7.30         1.55 o                         
   0   4  10          9.02          9.11         1.32 o                         
   1   4  10          1.82          6.62         1.63 o                         
   2   4  10        141.16        170.18        10.65 o                         
   3   4  10        874.93        880.41        43.30 o                         
   4   4  10         78.28         70.19         4.89 o                         
   5   4  10        265.08        254.95        13.20 o                         
   6   4  10          1.73         -1.21         4.49 o                         
   7   4  10        131.78        165.78        12.72 o                         
  -7   5  10        410.56        419.00        18.91 o                         
  -6   5  10        171.11        191.01         8.99 o                         
  -5   5  10        149.39        149.15         7.65 o                         
  -4   5  10        111.66        128.01         6.30 o                         
  -3   5  10        127.06        123.53         5.56 o                         
  -2   5  10        987.34        944.25        31.53 o                         
  -1   5  10        970.34        949.91        39.21 o                         
   0   5  10         97.87         92.59         7.21 o                         
   1   5  10        943.14        984.25        36.46 o                         
   2   5  10        970.52       1026.80        46.40 o                         
   3   5  10        131.43        137.91         7.21 o                         
   4   5  10        115.32        111.54         7.18 o                         
   5   5  10        148.12        128.32         8.41 o                         
   6   5  10        170.69        179.09        11.11 o                         
   7   5  10        405.56        424.75        20.95 o                         
  -7   6  10         20.17         11.42         8.84 o                         
  -6   6  10        123.36        113.88         8.13 o                         
  -5   6  10        487.90        522.85        19.23 o                         
  -4   6  10        402.71        403.13        18.05 o                         
  -3   6  10        581.36        594.32        19.14 o                         
  -2   6  10        601.10        565.74        19.34 o                         
  -1   6  10        482.05        542.01        22.87 o                         
   0   6  10         39.96         29.83         2.49 o                         
   1   6  10        489.39        511.46        22.19 o                         
   2   6  10        598.90        562.80        21.90 o                         
   3   6  10        594.74        646.06        25.19 o                         
   4   6  10        408.94        441.25        18.85 o                         
   5   6  10        489.69        477.54        27.63 o                         
   6   6  10        124.52        118.48         9.06 o                         
   7   6  10         20.45         28.03        13.81 o                         
  -6   7  10        122.48        116.88         8.50 o                         
  -5   7  10        103.38        112.46         7.14 o                         
  -4   7  10        653.27        672.21        28.80 o                         
  -3   7  10       2482.89       2720.63        90.58 o                         
  -2   7  10        193.86        209.94         7.89 o                         
  -1   7  10         92.86        116.23         6.23 o                         
   0   7  10         77.59         96.94         7.09 o                         
   1   7  10         91.39         95.42         6.16 o                         
   2   7  10        198.73        228.26        10.13 o                         
   3   7  10       2483.51       2650.36        97.38 o                         
   4   7  10        648.91        594.52        27.04 o                         
   5   7  10        101.21         99.97         7.60 o                         
   6   7  10        120.94        112.02         9.72 o                         
  -6   8  10        380.67        412.73        18.50 o                         
  -5   8  10        139.43        135.79         7.68 o                         
  -4   8  10        270.30        288.57        10.24 o                         
  -3   8  10        110.34        101.96         5.81 o                         
  -2   8  10        864.05        938.70        31.73 o                         
  -1   8  10        310.94        291.42        13.30 o                         
   0   8  10        350.45        329.46        14.83 o                         
   1   8  10        311.22        296.59        13.94 o                         
   2   8  10        885.07        868.26        49.40 o                         
   3   8  10        106.16        111.40         7.13 o                         
   4   8  10        276.94        282.71        13.74 o                         
   5   8  10        138.17        125.26         8.53 o                         
   6   8  10        390.37        401.03        17.72 o                         
  -6   9  10        106.58        115.10         8.55 o                         
  -5   9  10        153.87        149.30         6.50 o                         
  -4   9  10        261.38        240.40         9.89 o                         
  -3   9  10         58.13         60.78         3.96 o                         
  -2   9  10        794.98        867.93        29.53 o                         
  -1   9  10        543.96        504.95        21.93 o                         
   0   9  10        347.41        345.68        15.68 o                         
   1   9  10        531.27        515.10        20.35 o                         
   2   9  10        802.11        775.18        29.89 o                         
   3   9  10         56.18         57.22         5.13 o                         
   4   9  10        269.99        251.05        12.52 o                         
   5   9  10        151.69        151.82        11.92 o                         
   6   9  10        108.34        123.76         9.97 o                         
  -6  10  10        210.54        220.68        12.30 o                         
  -5  10  10         60.17         65.77         4.69 o                         
  -4  10  10        419.67        438.08        16.40 o                         
  -3  10  10         72.60         65.48         4.71 o                         
  -2  10  10         71.49         67.85         4.11 o                         
  -1  10  10         93.59         90.32         4.38 o                         
   0  10  10        378.04        368.55        16.95 o                         
   1  10  10         91.91         93.67         6.19 o                         
   2  10  10         70.93         60.06         4.97 o                         
   3  10  10         74.88         62.62         5.30 o                         
   4  10  10        420.82        396.67        20.17 o                         
   5  10  10         61.43         72.76        11.06 o                         
   6  10  10        202.45        178.40        23.06 o                         
  -5  11  10        162.19        161.88        10.45 o                         
  -4  11  10        109.78        122.35         7.54 o                         
  -3  11  10          4.52          7.58         2.90 o                         
  -2  11  10        185.05        184.85         7.93 o                         
  -1  11  10        938.09        998.76        36.97 o                         
   0  11  10        897.42        811.13        34.71 o                         
   1  11  10        941.97        986.54        41.61 o                         
   2  11  10        181.26        163.03         9.06 o                         
   3  11  10          3.71         -0.09         3.84 o                         
   4  11  10        109.10        111.10         8.13 o                         
   5  11  10        165.65        167.61        18.59 o                         
  -5  12  10         39.25         39.39         5.02 o                         
  -4  12  10        211.59        215.52        10.22 o                         
  -3  12  10        532.43        519.84        22.02 o                         
  -2  12  10        291.17        281.61        11.97 o                         
  -1  12  10        393.84        408.41        18.25 o                         
   0  12  10         49.76         47.00         6.42 o                         
   1  12  10        388.58        367.30        20.46 o                         
   2  12  10        287.22        264.32        12.75 o                         
   3  12  10        541.07        489.13        23.45 o                         
   4  12  10        210.43        223.04        13.28 o                         
   5  12  10         39.58         47.89         7.82 o                         
  -4  13  10         37.36         50.36         5.57 o                         
  -3  13  10         32.59         38.43         4.35 o                         
  -2  13  10         39.42         41.12         3.79 o                         
  -1  13  10         90.63         93.14         7.59 o                         
   0  13  10          1.60          3.29         3.80 o                         
   1  13  10         94.48         99.80         8.01 o                         
   2  13  10         40.66         43.18         6.11 o                         
   3  13  10         30.87         27.63         5.20 o                         
   4  13  10         39.16         38.62         6.56 o                         
  -4  14  10         51.75         58.95         7.26 o                         
  -3  14  10         28.71         30.79         4.79 o                         
  -2  14  10        331.99        318.19        14.01 o                         
  -1  14  10         49.82         45.86         3.71 o                         
   0  14  10        152.37        140.03        10.04 o                         
   1  14  10         51.72         37.85         5.44 o                         
   2  14  10        328.48        300.97        14.84 o                         
   3  14  10         27.84         29.13         6.16 o                         
   4  14  10         51.77         44.50         8.41 o                         
  -3  15  10        105.32        100.85         7.47 o                         
  -2  15  10         80.83         82.60         6.03 o                         
  -1  15  10        374.73        346.39        13.84 o                         
   0  15  10         91.48         92.84         8.13 o                         
   1  15  10        366.15        354.02        18.61 o                         
   2  15  10         74.09         70.13         8.34 o                         
   3  15  10        108.65         93.71         8.28 o                         
  -2  16  10        216.86        199.80        12.74 o                         
  -1  16  10         49.81         47.29         5.92 o                         
   0  16  10         99.83        108.25        10.97 o                         
   1  16  10         46.59         62.61         7.99 o                         
   2  16  10        219.23        193.52        17.20 o                         
   1   0  11       1977.32       2080.21        75.79 o                         
   2   0  11       1334.75       1325.55        45.50 o                         
   3   0  11        617.11        562.15        24.17 o                         
   4   0  11        945.63        807.79        28.20 o                         
   5   0  11       1267.53       1150.55        48.60 o                         
   6   0  11         31.19         30.06         5.10 o                         
   7   0  11         37.61         52.29         7.05 o                         
  -7   1  11        138.56        155.38         9.86 o                         
  -6   1  11        463.34        501.60        19.31 o                         
  -5   1  11        288.07        277.06        11.58 o                         
  -4   1  11        391.07        356.32        13.56 o                         
  -3   1  11         62.58         58.56         3.69 o                         
  -2   1  11        190.25        170.92         6.66 o                         
  -1   1  11        354.08        441.86        16.99 o                         
   0   1  11          0.16          3.47         1.28 o                         
   1   1  11        341.80        402.74        12.90 o                         
   2   1  11        198.52        178.19         7.03 o                         
   3   1  11         62.32         61.37         3.85 o                         
   4   1  11        391.02        393.51        20.03 o                         
   5   1  11        279.12        277.30        12.95 o                         
   6   1  11        460.78        469.89        20.35 o                         
   7   1  11        132.74        159.79        10.48 o                         
  -7   2  11        262.42        258.73        13.78 o                         
  -6   2  11         55.80         52.72         5.16 o                         
  -5   2  11        436.28        391.93        13.92 o                         
  -4   2  11          9.08         10.39         1.94 o                         
  -3   2  11        422.84        398.61        14.42 o                         
  -2   2  11        171.59        173.90         6.78 o                         
  -1   2  11        160.49        185.85         7.85 o                         
   0   2  11        101.03        110.47         4.51 o                         
   1   2  11        167.49        182.25         5.93 o                         
   2   2  11        174.22        162.81         6.71 o                         
   3   2  11        422.22        402.26        14.65 o                         
   4   2  11          9.72         11.13         2.85 o                         
   5   2  11        434.19        400.71        17.23 o                         
   6   2  11         56.85         57.29         5.94 o                         
   7   2  11        263.71        305.23        16.96 o                         
  -7   3  11        104.17        115.41        11.20 o                         
  -6   3  11        278.89        289.18        10.74 o                         
  -5   3  11         88.11         90.87         4.78 o                         
  -4   3  11        481.62        467.50        16.92 o                         
  -3   3  11        676.70        621.17        23.91 o                         
  -2   3  11       1369.39       1412.10        47.28 o                         
  -1   3  11        448.45        431.17        21.53 o                         
   0   3  11        105.39        111.95         4.17 o                         
   1   3  11        437.16        442.15        18.15 o                         
   2   3  11       1384.74       1391.86        53.11 o                         
   3   3  11        684.21        642.88        24.90 o                         
   4   3  11        494.39        500.05        21.44 o                         
   5   3  11         83.66         86.54         6.50 o                         
   6   3  11        284.70        288.78        14.75 o                         
   7   3  11        104.91        119.95        10.10 o                         
  -7   4  11        214.22        225.06        11.82 o                         
  -6   4  11         27.61         31.88         3.84 o                         
  -5   4  11        466.02        458.63        14.70 o                         
  -4   4  11         84.47         89.27         4.79 o                         
  -3   4  11        634.78        625.71        21.81 o                         
  -2   4  11        211.55        215.19         7.85 o                         
  -1   4  11        855.15        825.18        34.24 o                         
   0   4  11          0.12         -0.08         0.96 o                         
   1   4  11        834.23        877.23        39.81 o                         
   2   4  11        218.94        204.77        10.33 o                         
   3   4  11        636.77        613.42        21.71 o                         
   4   4  11         87.05         89.66         5.58 o                         
   5   4  11        469.59        484.07        20.21 o                         
   6   4  11         27.57         40.94         7.53 o                         
   7   4  11        212.63        179.63        16.73 o                         
  -6   5  11         23.71         13.94         3.86 o                         
  -5   5  11        173.97        143.97         8.03 o                         
  -4   5  11          4.54          4.29         2.50 o                         
  -3   5  11         24.72         27.76         2.39 o                         
  -2   5  11        718.78        735.09        23.08 o                         
  -1   5  11        121.54        150.14         7.56 o                         
   0   5  11        107.80        112.90         5.36 o                         
   1   5  11        120.55        134.84         6.89 o                         
   2   5  11        715.71        739.04        27.96 o                         
   3   5  11         22.58         24.86         3.21 o                         
   4   5  11          4.29         -0.55         2.53 o                         
   5   5  11        173.60        160.82         9.50 o                         
   6   5  11         20.54         36.10         6.60 o                         
  -6   6  11         10.54          8.89         6.63 o                         
  -5   6  11        403.01        422.95        16.21 o                         
  -4   6  11        411.44        422.31        17.08 o                         
  -3   6  11       3306.19       3324.31       119.87 o                         
  -2   6  11        657.86        670.99        22.78 o                         
  -1   6  11         87.35         95.80         5.25 o                         
   0   6  11        183.23        193.19         8.29 o                         
   1   6  11         93.70         90.34         5.08 o                         
   2   6  11        670.23        671.77        25.82 o                         
   3   6  11       3250.73       3261.23       119.17 o                         
   4   6  11        421.16        418.69        17.72 o                         
   5   6  11        406.86        369.27        16.95 o                         
   6   6  11         12.11         11.67         5.15 o                         
  -6   7  11        180.65        197.36        11.51 o                         
  -5   7  11         21.42         29.14         4.41 o                         
  -4   7  11        522.09        529.38        26.90 o                         
  -3   7  11       1032.72       1042.55        35.17 o                         
  -2   7  11       1458.95       1537.41        56.29 o                         
  -1   7  11        562.88        579.74        24.59 o                         
   0   7  11       1208.53       1279.98        61.85 o                         
   1   7  11        561.02        556.39        21.58 o                         
   2   7  11       1433.27       1413.24        70.77 o                         
   3   7  11       1041.35       1068.05        40.29 o                         
   4   7  11        546.65        597.99        30.55 o                         
   5   7  11         24.23         25.14         4.74 o                         
   6   7  11        173.56        147.46        10.49 o                         
  -6   8  11         17.36         21.84         5.09 o                         
  -5   8  11        132.73        132.83         7.46 o                         
  -4   8  11         20.11         20.57         2.16 o                         
  -3   8  11         32.04         38.44         2.89 o                         
  -2   8  11         88.75         92.49         4.43 o                         
  -1   8  11        392.64        367.93        16.31 o                         
   0   8  11         86.48         70.77         4.63 o                         
   1   8  11        389.38        370.63        15.16 o                         
   2   8  11         82.65         82.91         5.66 o                         
   3   8  11         32.29         34.78         4.04 o                         
   4   8  11         20.42         20.44         4.21 o                         
   5   8  11        133.42        124.69         8.95 o                         
   6   8  11         16.11         14.34         5.79 o                         
  -6   9  11         68.02         69.64         6.79 o                         
  -5   9  11         52.80         69.33         6.12 o                         
  -4   9  11        427.13        395.79        13.52 o                         
  -3   9  11        498.19        567.46        27.05 o                         
  -2   9  11        282.40        289.21        10.74 o                         
  -1   9  11         31.82         29.76         3.28 o                         
   0   9  11         48.04         38.11         3.73 o                         
   1   9  11         30.92         27.75         3.72 o                         
   2   9  11        279.31        248.39        14.96 o                         
   3   9  11        494.69        464.85        21.92 o                         
   4   9  11        427.09        414.49        25.32 o                         
   5   9  11         54.75         67.04         6.79 o                         
   6   9  11         73.52         52.78         9.51 o                         
  -5  10  11        187.67        194.06         8.77 o                         
  -4  10  11        274.52        291.60        10.78 o                         
  -3  10  11        635.88        636.29        22.27 o                         
  -2  10  11        230.49        226.52         8.95 o                         
  -1  10  11        368.44        401.79        18.28 o                         
   0  10  11        203.56        210.81        10.75 o                         
   1  10  11        365.90        388.43        17.52 o                         
   2  10  11        236.57        220.97        10.78 o                         
   3  10  11        627.40        619.97        28.12 o                         
   4  10  11        282.07        330.91        15.65 o                         
   5  10  11        184.35        179.67        11.41 o                         
  -5  11  11         29.01         43.78         4.00 o                         
  -4  11  11         37.99         43.65         3.84 o                         
  -3  11  11         81.65         80.17         4.97 o                         
  -2  11  11         93.40         93.22         4.89 o                         
  -1  11  11        171.42        177.55        10.85 o                         
   0  11  11        198.21        236.26        13.98 o                         
   1  11  11        174.25        181.82         9.54 o                         
   2  11  11         96.37        100.18         7.07 o                         
   3  11  11         79.36         76.78         7.88 o                         
   4  11  11         39.77         33.59         5.53 o                         
   5  11  11         29.61         14.43         8.19 o                         
  -5  12  11         87.53         76.50         5.32 o                         
  -4  12  11         11.12         20.18         3.57 o                         
  -3  12  11          7.08          3.18         3.06 o                         
  -2  12  11         49.51         53.94         4.08 o                         
  -1  12  11        137.03        146.67         9.46 o                         
   0  12  11        309.98        298.17        14.91 o                         
   1  12  11        137.04        134.38        11.35 o                         
   2  12  11         48.55         58.84         5.41 o                         
   3  12  11          8.08         17.17         4.95 o                         
   4  12  11         10.50         15.65         5.56 o                         
   5  12  11         87.53         71.56         8.99 o                         
  -4  13  11        352.37        372.27        15.46 o                         
  -3  13  11        303.91        322.34        14.56 o                         
  -2  13  11        130.84        150.30         7.32 o                         
  -1  13  11        371.69        403.70        23.06 o                         
   0  13  11         80.39         84.40         6.85 o                         
   1  13  11        369.03        380.83        16.79 o                         
   2  13  11        126.59        126.26         8.69 o                         
   3  13  11        303.15        333.77        19.83 o                         
   4  13  11        345.49        312.69        16.91 o                         
  -3  14  11        101.62         95.65         6.59 o                         
  -2  14  11        240.76        236.14        10.58 o                         
  -1  14  11        111.88        102.64         8.38 o                         
   0  14  11         13.13         17.69         4.74 o                         
   1  14  11        120.76        120.41         8.67 o                         
   2  14  11        231.24        236.65        13.29 o                         
   3  14  11        100.74         77.06         7.48 o                         
  -2  15  11         36.74         53.38         4.65 o                         
  -1  15  11        132.06        134.55        10.03 o                         
   0  15  11         16.42         35.64        15.96 o                         
   1  15  11        132.46        106.56         8.34 o                         
   2  15  11         37.14         39.49         6.15 o                         
  -1  16  11         30.16         34.75         7.49 o                         
   0  16  11          0.63          9.20         7.48 o                         
   1  16  11         31.47         23.19         6.39 o                         
   0   0  12       1578.37       1587.24        75.01 o                         
   1   0  12          3.91          2.96         1.74 o                         
   2   0  12        112.66        104.37         4.49 o                         
   3   0  12          3.72          7.53         2.00 o                         
   4   0  12        652.12        566.53        20.35 o                         
   5   0  12        132.02        141.41         8.35 o                         
   6   0  12         43.55         38.31         5.72 o                         
   7   0  12         28.94         16.45         6.62 o                         
  -7   1  12        165.77        200.33        12.30 o                         
  -6   1  12          4.48          6.08         4.78 o                         
  -5   1  12         11.34         14.06         3.66 o                         
  -4   1  12        226.48        181.50         8.18 o                         
  -3   1  12        736.06        753.03        25.83 o                         
  -2   1  12        171.04        173.11         6.17 o                         
  -1   1  12        950.79        852.83        40.28 o                         
   0   1  12        391.87        435.47        16.72 o                         
   1   1  12        973.89       1093.66        51.76 o                         
   2   1  12        169.83        170.22         8.91 o                         
   3   1  12        717.65        794.96        27.47 o                         
   4   1  12        225.79        182.76         8.48 o                         
   5   1  12          9.91          7.39         3.69 o                         
   6   1  12          3.90          9.59         4.82 o                         
   7   1  12        165.81        182.34        11.90 o                         
  -7   2  12         16.29         21.88         6.94 o                         
  -6   2  12         85.20         86.58         6.60 o                         
  -5   2  12         18.21         14.04         4.21 o                         
  -4   2  12        262.70        234.65         9.72 o                         
  -3   2  12        276.32        244.30         8.62 o                         
  -2   2  12        255.48        250.52        10.19 o                         
  -1   2  12       1659.99       1680.90        69.18 o                         
   0   2  12       1547.95       1387.20        46.34 o                         
   1   2  12       1678.52       1624.56        50.08 o                         
   2   2  12        246.83        227.24         8.71 o                         
   3   2  12        279.38        252.56        11.14 o                         
   4   2  12        257.69        250.87        13.10 o                         
   5   2  12         20.77         24.47         4.10 o                         
   6   2  12         83.79         77.71         6.92 o                         
   7   2  12         14.59         12.48         7.22 o                         
  -7   3  12         63.80         69.07         7.51 o                         
  -6   3  12        203.65        207.70         9.82 o                         
  -5   3  12         25.32         21.03         2.50 o                         
  -4   3  12        279.75        298.47         9.87 o                         
  -3   3  12        203.16        222.60         8.81 o                         
  -2   3  12         24.95         36.51         2.42 o                         
  -1   3  12        890.58        866.64        36.23 o                         
   0   3  12       1189.50       1196.54        36.98 o                         
   1   3  12        906.62        871.06        31.44 o                         
   2   3  12         26.03         42.73         2.80 o                         
   3   3  12        211.16        224.00        10.07 o                         
   4   3  12        287.87        304.35        13.39 o                         
   5   3  12         26.35         23.30         5.43 o                         
   6   3  12        201.91        180.36        11.55 o                         
   7   3  12         66.61         66.08         8.75 o                         
  -6   4  12         31.15         35.07         3.75 o                         
  -5   4  12         13.63         11.55         3.13 o                         
  -4   4  12        169.31        162.62         6.80 o                         
  -3   4  12        270.04        293.16        11.08 o                         
  -2   4  12        795.46        823.79        30.71 o                         
  -1   4  12          1.82          4.53         1.52 o                         
   0   4  12          8.53         12.00         1.79 o                         
   1   4  12          1.93          2.98         1.59 o                         
   2   4  12        791.51        887.38        37.59 o                         
   3   4  12        275.10        283.40        12.62 o                         
   4   4  12        177.12        172.56         8.39 o                         
   5   4  12         14.62         17.77         4.13 o                         
   6   4  12         31.32         32.32         5.91 o                         
  -6   5  12         37.06         40.09         4.41 o                         
  -5   5  12         56.64         69.50         4.92 o                         
  -4   5  12         19.00         24.89         3.74 o                         
  -3   5  12       1071.51       1054.94        39.33 o                         
  -2   5  12        598.25        613.10        29.60 o                         
  -1   5  12        166.85        158.16         8.83 o                         
   0   5  12          0.36          0.13         2.12 o                         
   1   5  12        160.30        161.92         7.45 o                         
   2   5  12        583.30        575.87        22.34 o                         
   3   5  12       1087.12       1097.56        41.36 o                         
   4   5  12         19.70         28.87         3.67 o                         
   5   5  12         56.70         52.72         5.51 o                         
   6   5  12         35.03         45.25         6.22 o                         
  -6   6  12         23.75         22.34         4.38 o                         
  -5   6  12        204.00        217.43        11.04 o                         
  -4   6  12         38.40         37.65         3.49 o                         
  -3   6  12       1400.91       1478.09        54.51 o                         
  -2   6  12        343.24        324.57        19.17 o                         
  -1   6  12        270.01        308.32        12.31 o                         
   0   6  12        834.95        891.80        33.37 o                         
   1   6  12        264.38        277.96        11.63 o                         
   2   6  12        329.87        341.19        14.23 o                         
   3   6  12       1395.73       1509.49        59.32 o                         
   4   6  12         44.11         44.90         4.56 o                         
   5   6  12        202.69        225.70        11.13 o                         
   6   6  12         23.64         20.48         5.93 o                         
  -6   7  12        111.45         96.28         9.75 o                         
  -5   7  12          4.59          5.67         3.48 o                         
  -4   7  12        598.69        618.41        23.81 o                         
  -3   7  12       1178.82       1222.02        45.04 o                         
  -2   7  12        403.74        436.87        22.05 o                         
  -1   7  12        791.53        851.54        38.56 o                         
   0   7  12        313.87        337.87        13.62 o                         
   1   7  12        775.67        714.37        27.35 o                         
   2   7  12        401.44        479.30        21.77 o                         
   3   7  12       1205.92       1172.84        49.74 o                         
   4   7  12        594.84        584.19        23.80 o                         
   5   7  12          4.82          7.84         4.01 o                         
   6   7  12        111.77        105.68        11.27 o                         
  -6   8  12         85.61         78.51         6.93 o                         
  -5   8  12        178.42        196.40        10.42 o                         
  -4   8  12         73.08         74.28         5.13 o                         
  -3   8  12        491.16        488.84        17.25 o                         
  -2   8  12          4.34          1.81         2.47 o                         
  -1   8  12        267.55        268.55        12.51 o                         
   0   8  12         22.78         24.39         2.81 o                         
   1   8  12        265.48        276.26        13.01 o                         
   2   8  12          5.58          5.58         2.80 o                         
   3   8  12        484.03        500.00        27.88 o                         
   4   8  12         73.37         88.98         8.83 o                         
   5   8  12        179.69        185.34        11.37 o                         
   6   8  12         86.63         84.83         8.20 o                         
  -5   9  12        197.69        216.02        10.36 o                         
  -4   9  12         16.59         20.07         2.42 o                         
  -3   9  12        329.52        362.57        13.20 o                         
  -2   9  12         29.91         42.51         3.93 o                         
  -1   9  12        748.62        784.78        33.29 o                         
   0   9  12         98.05         82.94         5.31 o                         
   1   9  12        750.55        711.56        30.97 o                         
   2   9  12         30.74         36.37         4.08 o                         
   3   9  12        338.39        349.56        16.52 o                         
   4   9  12         15.76         20.54         5.27 o                         
   5   9  12        197.70        198.82        12.13 o                         
  -5  10  12        258.80        264.11        13.25 o                         
  -4  10  12        215.47        209.50         8.33 o                         
  -3  10  12        462.31        494.06        17.62 o                         
  -2  10  12         58.19         61.18         5.05 o                         
  -1  10  12        554.29        564.75        24.65 o                         
   0  10  12        936.85        911.89        34.52 o                         
   1  10  12        551.44        540.44        21.63 o                         
   2  10  12         60.26         67.32         5.45 o                         
   3  10  12        462.55        417.62        20.78 o                         
   4  10  12        216.46        222.24        12.49 o                         
   5  10  12        260.38        275.76        17.65 o                         
  -5  11  12         23.71         32.19         4.99 o                         
  -4  11  12         40.18         44.97         3.81 o                         
  -3  11  12        198.51        182.09         8.26 o                         
  -2  11  12         42.69         40.49         4.61 o                         
  -1  11  12        356.76        356.82        16.81 o                         
   0  11  12        451.61        436.68        23.86 o                         
   1  11  12        357.81        383.89        21.31 o                         
   2  11  12         40.94         44.27         4.79 o                         
   3  11  12        205.46        200.20        11.28 o                         
   4  11  12         43.34         46.56         6.50 o                         
   5  11  12         24.01         34.55         7.34 o                         
  -4  12  12        101.03         96.41         5.74 o                         
  -3  12  12        123.71        133.01         6.97 o                         
  -2  12  12        415.67        431.31        21.58 o                         
  -1  12  12         36.68         34.57         4.58 o                         
   0  12  12         55.77         49.65         5.18 o                         
   1  12  12         34.92         30.74         7.23 o                         
   2  12  12        414.57        400.90        20.38 o                         
   3  12  12        125.74        139.10         9.42 o                         
   4  12  12        105.26        101.62        12.75 o                         
  -4  13  12        160.49        158.97         8.39 o                         
  -3  13  12         14.32         19.43         3.44 o                         
  -2  13  12        134.83        122.66         9.07 o                         
  -1  13  12        558.39        549.08        24.91 o                         
   0  13  12        370.44        396.48        19.17 o                         
   1  13  12        558.74        549.39        31.32 o                         
   2  13  12        131.10        136.51        11.59 o                         
   3  13  12         13.84         23.44         6.40 o                         
   4  13  12        165.84        168.90        13.10 o                         
  -3  14  12        158.59        143.90         9.43 o                         
  -2  14  12        209.66        181.70        12.78 o                         
  -1  14  12         32.01         45.15         6.04 o                         
   0  14  12         36.82         43.89         6.20 o                         
   1  14  12         31.55         37.57         5.78 o                         
   2  14  12        211.27        174.53        11.37 o                         
   3  14  12        158.70        116.76        12.44 o                         
  -2  15  12        187.72        184.25        13.33 o                         
  -1  15  12         39.49         62.11         7.25 o                         
   0  15  12        102.85        110.96         9.28 o                         
   1  15  12         37.76         58.38         7.62 o                         
   2  15  12        186.84        156.12        12.62 o                         
   1   0  13        215.47        197.43         8.40 o                         
   2   0  13         19.75         23.56         1.82 o                         
   3   0  13         89.86         71.74         4.33 o                         
   4   0  13        378.62        346.01        13.38 o                         
   5   0  13        197.67        233.95        11.52 o                         
   6   0  13          3.37          5.22         5.43 o                         
  -6   1  13        206.97        219.34        11.08 o                         
  -5   1  13        160.01        139.46         7.82 o                         
  -4   1  13        110.81        100.34         5.78 o                         
  -3   1  13         14.83         18.20         2.67 o                         
  -2   1  13        245.62        219.60         7.61 o                         
  -1   1  13        502.61        464.04        16.56 o                         
   0   1  13       1469.03       1533.05        55.91 o                         
   1   1  13        494.30        491.56        18.83 o                         
   2   1  13        262.65        238.28         8.30 o                         
   3   1  13         15.91         20.54         3.22 o                         
   4   1  13        105.10        109.08         6.27 o                         
   5   1  13        159.26        146.77         8.72 o                         
   6   1  13        208.70        210.96        12.28 o                         
  -6   2  13         64.67         60.58         6.03 o                         
  -5   2  13        423.67        428.00        16.57 o                         
  -4   2  13        248.07        267.00        11.77 o                         
  -3   2  13        603.43        571.74        18.52 o                         
  -2   2  13       1411.24       1374.04        57.16 o                         
  -1   2  13        225.28        208.22         8.98 o                         
   0   2  13        405.91        395.79        15.08 o                         
   1   2  13        212.69        192.75         7.87 o                         
   2   2  13       1395.35       1326.76        49.13 o                         
   3   2  13        610.54        632.65        28.76 o                         
   4   2  13        246.88        241.48        11.28 o                         
   5   2  13        427.00        418.12        17.95 o                         
   6   2  13         67.10         64.41         6.77 o                         
  -6   3  13        205.43        179.44         9.36 o                         
  -5   3  13         24.75         20.98         3.29 o                         
  -4   3  13        105.57        100.48         5.38 o                         
  -3   3  13       1295.62       1332.26        49.12 o                         
  -2   3  13         67.45         77.03         5.76 o                         
  -1   3  13         94.03        102.67         6.14 o                         
   0   3  13        652.11        662.90        26.21 o                         
   1   3  13         95.32        110.98         7.39 o                         
   2   3  13         65.76         74.00         3.89 o                         
   3   3  13       1288.80       1242.23        46.58 o                         
   4   3  13        100.81        101.69         6.95 o                         
   5   3  13         23.49         31.10         4.70 o                         
   6   3  13        206.21        199.75        12.24 o                         
  -6   4  13         74.96         80.34         5.80 o                         
  -5   4  13        416.15        410.77        13.53 o                         
  -4   4  13         19.89         22.89         2.77 o                         
  -3   4  13        475.37        463.73        18.12 o                         
  -2   4  13         12.08         10.28         2.32 o                         
  -1   4  13       1147.97       1288.07        67.96 o                         
   0   4  13        206.03        211.78         8.22 o                         
   1   4  13       1141.88       1092.73        36.94 o                         
   2   4  13         12.81         13.74         2.25 o                         
   3   4  13        473.59        472.79        17.89 o                         
   4   4  13         21.71         21.65         3.70 o                         
   5   4  13        426.63        424.55        18.66 o                         
   6   4  13         71.42         82.66         7.58 o                         
  -6   5  13        118.96        132.33         8.26 o                         
  -5   5  13        326.07        315.94        12.81 o                         
  -4   5  13        634.75        641.56        24.85 o                         
  -3   5  13       1053.95        855.85        41.98 o                         
  -2   5  13         37.76         41.74         3.78 o                         
  -1   5  13        304.35        315.31        12.74 o                         
   0   5  13        145.03        127.55         6.05 o                         
   1   5  13        301.55        333.27        13.59 o                         
   2   5  13         38.11         45.19         5.31 o                         
   3   5  13       1084.79       1110.12        48.15 o                         
   4   5  13        632.31        589.19        26.97 o                         
   5   5  13        329.67        346.35        16.05 o                         
   6   5  13        113.95        125.94         9.61 o                         
  -6   6  13        104.84        113.12         7.01 o                         
  -5   6  13         27.07         30.12         4.49 o                         
  -4   6  13          6.78         11.04         2.70 o                         
  -3   6  13        198.18        220.03         9.41 o                         
  -2   6  13       1434.27       1447.87        53.52 o                         
  -1   6  13        746.11        788.46        29.44 o                         
   0   6  13        765.35        787.14        29.68 o                         
   1   6  13        746.07        792.56        30.01 o                         
   2   6  13       1427.60       1468.66        54.53 o                         
   3   6  13        203.96        248.51        11.74 o                         
   4   6  13          7.45          6.96         3.34 o                         
   5   6  13         25.87         27.83         4.61 o                         
   6   6  13        107.46        120.31         9.90 o                         
  -6   7  13        173.36        212.27        14.34 o                         
  -5   7  13         81.32         82.35         6.95 o                         
  -4   7  13         90.40        100.85         6.57 o                         
  -3   7  13        435.91        458.33        15.90 o                         
  -2   7  13         76.59         67.92         4.64 o                         
  -1   7  13         15.22         20.00         2.28 o                         
   0   7  13        390.46        407.55        18.22 o                         
   1   7  13         16.24         20.46         3.81 o                         
   2   7  13         72.37         70.72         5.17 o                         
   3   7  13        438.39        484.94        20.06 o                         
   4   7  13         85.64         94.77         7.24 o                         
   5   7  13         83.06         80.29         6.59 o                         
   6   7  13        173.80        202.62        15.68 o                         
  -5   8  13        529.52        567.73        22.72 o                         
  -4   8  13        449.72        466.74        20.77 o                         
  -3   8  13        174.53        178.65         7.20 o                         
  -2   8  13         29.18         26.37         4.30 o                         
  -1   8  13        490.42        520.29        20.16 o                         
   0   8  13         10.95          7.97         2.42 o                         
   1   8  13        500.15        480.86        19.23 o                         
   2   8  13         30.42         30.77         3.71 o                         
   3   8  13        188.44        186.15        11.80 o                         
   4   8  13        436.11        428.69        18.91 o                         
   5   8  13        538.29        544.10        23.94 o                         
  -5   9  13         80.63         98.20         7.05 o                         
  -4   9  13        202.36        194.16         9.35 o                         
  -3   9  13        162.76        166.86         8.17 o                         
  -2   9  13        187.81        189.83        11.42 o                         
  -1   9  13       1022.91       1037.72        43.36 o                         
   0   9  13          3.17         -2.38         2.38 o                         
   1   9  13       1036.50       1033.27        39.06 o                         
   2   9  13        182.34        181.06         9.60 o                         
   3   9  13        158.49        160.26         9.42 o                         
   4   9  13        209.19        217.97        12.23 o                         
   5   9  13         81.32         90.54         8.10 o                         
  -5  10  13        171.61        202.88        11.13 o                         
  -4  10  13         17.01         17.68         2.65 o                         
  -3  10  13         51.44         48.31         3.55 o                         
  -2  10  13        291.61        312.71        14.93 o                         
  -1  10  13         90.85         94.06         6.51 o                         
   0  10  13        319.69        297.68        13.06 o                         
   1  10  13         94.58         96.00         6.96 o                         
   2  10  13        290.39        307.93        15.39 o                         
   3  10  13         51.73         44.56         5.27 o                         
   4  10  13         18.88         27.47         5.62 o                         
   5  10  13        171.92        191.39        12.37 o                         
  -4  11  13        357.62        355.08        12.74 o                         
  -3  11  13        173.84        177.62         7.92 o                         
  -2  11  13        387.61        371.33        17.57 o                         
  -1  11  13        117.87        123.59         8.21 o                         
   0  11  13         84.91         81.14         6.24 o                         
   1  11  13        119.54        121.83         7.78 o                         
   2  11  13        381.49        373.39        16.62 o                         
   3  11  13        170.62        181.13        10.91 o                         
   4  11  13        353.19        361.75        17.88 o                         
  -4  12  13         19.94         12.05         3.64 o                         
  -3  12  13         85.85         85.46         5.31 o                         
  -2  12  13        292.73        304.00        21.11 o                         
  -1  12  13         37.31         35.10         4.90 o                         
   0  12  13        717.38        720.96        28.93 o                         
   1  12  13         34.25         33.84         4.85 o                         
   2  12  13        291.26        302.72        17.74 o                         
   3  12  13         92.87        104.93         9.45 o                         
   4  12  13         18.78         19.85         6.71 o                         
  -3  13  13        426.22        440.21        16.68 o                         
  -2  13  13          4.33         11.88         7.83 o                         
  -1  13  13        290.22        278.58        14.96 o                         
   0  13  13          5.68          6.38         4.12 o                         
   1  13  13        287.19        262.00        13.53 o                         
   2  13  13          4.40         10.46         4.96 o                         
   3  13  13        415.84        410.60        19.44 o                         
  -2  14  13         25.43         32.67         5.93 o                         
  -1  14  13        159.57        163.10        11.40 o                         
   0  14  13          0.84         -3.59         4.60 o                         
   1  14  13        159.22        172.60        14.25 o                         
   2  14  13         26.55         25.57         5.92 o                         
  -1  15  13        222.67        205.40        14.02 o                         
   0  15  13         54.85         37.60         6.19 o                         
   1  15  13        220.32        172.47        15.18 o                         
   0   0  14       8514.86       8866.38       415.29 o                         
   1   0  14          0.07          0.76         1.52 o                         
   2   0  14       1798.46       1728.38        53.42 o                         
   3   0  14        219.20        206.37         9.64 o                         
   4   0  14          2.65         12.67         2.79 o                         
   5   0  14         98.17        103.03         6.66 o                         
   6   0  14        299.16        303.53        15.51 o                         
  -6   1  14         15.72         18.24         5.42 o                         
  -5   1  14        195.92        190.87        11.99 o                         
  -4   1  14        154.85        149.58         7.33 o                         
  -3   1  14        123.13        129.70         6.09 o                         
  -2   1  14       1443.91       1501.94        55.43 o                         
  -1   1  14        102.40         97.67         5.07 o                         
   0   1  14        371.29        447.01        19.17 o                         
   1   1  14        104.24         88.71         5.19 o                         
   2   1  14       1450.33       1473.89        62.51 o                         
   3   1  14        120.18        117.20         6.12 o                         
   4   1  14        164.65        160.93         7.80 o                         
   5   1  14        199.52        202.07        10.99 o                         
   6   1  14         14.86         18.74         9.25 o                         
  -6   2  14          9.52         15.89         4.63 o                         
  -5   2  14          5.68          6.89         3.57 o                         
  -4   2  14         39.23         49.79         4.79 o                         
  -3   2  14        172.98        156.49         8.49 o                         
  -2   2  14        292.51        258.83        17.47 o                         
  -1   2  14        146.57        146.47         7.07 o                         
   0   2  14         98.30         93.50         7.56 o                         
   1   2  14        146.27        146.18         6.90 o                         
   2   2  14        293.16        271.20        11.57 o                         
   3   2  14        179.67        180.13        10.20 o                         
   4   2  14         36.89         60.30         5.05 o                         
   5   2  14          5.21          8.30         4.03 o                         
   6   2  14          9.48          6.42         5.27 o                         
  -6   3  14         34.66         45.28         6.55 o                         
  -5   3  14         72.42         81.62         5.12 o                         
  -4   3  14        262.78        237.70         8.15 o                         
  -3   3  14        304.60        313.82        11.82 o                         
  -2   3  14         77.31         73.20         5.75 o                         
  -1   3  14       3257.90       3539.33       143.97 o                         
   0   3  14        457.86        527.99        18.69 o                         
   1   3  14       3230.39       3312.45       119.36 o                         
   2   3  14         77.03         75.98         5.28 o                         
   3   3  14        300.54        329.53        15.62 o                         
   4   3  14        258.15        234.71        11.47 o                         
   5   3  14         71.55         77.93         6.79 o                         
   6   3  14         32.99         47.29         6.59 o                         
  -6   4  14         50.49         54.09         5.67 o                         
  -5   4  14         23.85         18.03         2.33 o                         
  -4   4  14        424.15        419.17        13.31 o                         
  -3   4  14        818.39        809.58        39.85 o                         
  -2   4  14       1017.21        997.22        83.37 o                         
  -1   4  14        527.60        599.66        29.19 o                         
   0   4  14       2614.07       2714.10       104.78 o                         
   1   4  14        521.97        511.16        16.91 o                         
   2   4  14       1013.48        981.06        39.78 o                         
   3   4  14        806.29        835.77        32.22 o                         
   4   4  14        422.31        422.79        18.02 o                         
   5   4  14         22.98         19.68         4.50 o                         
   6   4  14         48.84         50.37         6.79 o                         
  -6   5  14        140.73        131.94         7.31 o                         
  -5   5  14        386.20        405.39        13.36 o                         
  -4   5  14        204.58        196.67         8.32 o                         
  -3   5  14        223.43        201.67         8.67 o                         
  -2   5  14        249.42        259.98        14.46 o                         
  -1   5  14         15.63         15.73         3.17 o                         
   0   5  14        151.70        148.95         6.91 o                         
   1   5  14         15.26         14.23         2.78 o                         
   2   5  14        247.54        243.15        15.02 o                         
   3   5  14        217.10        212.99         9.51 o                         
   4   5  14        206.59        215.30        13.84 o                         
   5   5  14        383.38        403.21        18.31 o                         
   6   5  14        138.75        176.63        17.69 o                         
  -6   6  14        334.79        372.33        16.81 o                         
  -5   6  14         14.80         20.34         3.70 o                         
  -4   6  14        186.77        188.64         9.06 o                         
  -3   6  14         45.34         40.90         2.94 o                         
  -2   6  14        128.05        129.76         6.11 o                         
  -1   6  14        102.75        110.82         5.52 o                         
   0   6  14        184.82        195.17        11.22 o                         
   1   6  14        103.48        112.13         6.24 o                         
   2   6  14        138.79        151.01         8.05 o                         
   3   6  14         47.63         50.60         4.63 o                         
   4   6  14        186.57        194.79         9.88 o                         
   5   6  14         15.70         18.77         5.27 o                         
   6   6  14        335.02        378.93        24.85 o                         
  -5   7  14        261.98        273.61        12.61 o                         
  -4   7  14        318.32        309.40        16.11 o                         
  -3   7  14         21.97         24.38         2.13 o                         
  -2   7  14        321.74        330.58        13.25 o                         
  -1   7  14       1540.87       1519.09        56.12 o                         
   0   7  14         53.06         64.68         4.39 o                         
   1   7  14       1520.69       1594.89        59.02 o                         
   2   7  14        335.52        312.38        15.58 o                         
   3   7  14         21.89         32.99         4.31 o                         
   4   7  14        330.36        354.78        17.45 o                         
   5   7  14        267.14        255.16        14.26 o                         
  -5   8  14          8.94         10.91         4.15 o                         
  -4   8  14        249.42        248.29        12.21 o                         
  -3   8  14        325.03        309.41        11.47 o                         
  -2   8  14         27.24         33.24         4.70 o                         
  -1   8  14        104.68        114.56         6.28 o                         
   0   8  14          8.39         10.25         2.57 o                         
   1   8  14        103.46        103.89         7.84 o                         
   2   8  14         26.20         28.66         4.17 o                         
   3   8  14        333.34        362.52        23.17 o                         
   4   8  14        257.85        273.49        23.13 o                         
   5   8  14          7.76         16.30         5.41 o                         
  -5   9  14        125.86        134.60         8.51 o                         
  -4   9  14          9.77          9.44         2.97 o                         
  -3   9  14         79.65         86.90         6.56 o                         
  -2   9  14        575.87        572.09        24.73 o                         
  -1   9  14        112.74        124.15         6.95 o                         
   0   9  14          2.05         -0.64         2.88 o                         
   1   9  14        111.61        128.64         8.66 o                         
   2   9  14        573.71        577.65        23.30 o                         
   3   9  14         77.71         83.98         6.82 o                         
   4   9  14         10.62         13.25         5.09 o                         
   5   9  14        126.78        139.69        12.07 o                         
  -4  10  14         72.22         71.69         5.08 o                         
  -3  10  14        201.80        186.35        10.51 o                         
  -2  10  14        416.75        400.70        21.74 o                         
  -1  10  14         68.15         67.75         5.10 o                         
   0  10  14       1669.33       1550.48        64.47 o                         
   1  10  14         64.40         63.85         6.00 o                         
   2  10  14        415.29        457.94        28.17 o                         
   3  10  14        204.65        205.23        12.82 o                         
   4  10  14         72.10         83.51         7.43 o                         
  -4  11  14        218.83        214.94         8.52 o                         
  -3  11  14        136.56        164.53        11.93 o                         
  -2  11  14        179.19        188.06        10.79 o                         
  -1  11  14         77.08         67.26         5.35 o                         
   0  11  14         43.31         44.39         7.77 o                         
   1  11  14         76.85         75.01         8.02 o                         
   2  11  14        180.35        180.98        10.80 o                         
   3  11  14        133.69        150.31        11.29 o                         
   4  11  14        213.22        233.63        13.82 o                         
  -3  12  14         23.70         16.95         5.70 o                         
  -2  12  14          8.51         13.41         4.22 o                         
  -1  12  14         94.76         86.25         6.92 o                         
   0  12  14          0.62          7.82         4.18 o                         
   1  12  14         96.38         83.50         6.49 o                         
   2  12  14          9.03         10.88         4.62 o                         
   3  12  14         22.64         21.68         7.12 o                         
  -3  13  14         93.26        104.99         8.77 o                         
  -2  13  14        142.33        145.05         9.97 o                         
  -1  13  14        252.92        253.02        16.56 o                         
   0  13  14         26.49         28.41         5.21 o                         
   1  13  14        250.99        228.95        14.70 o                         
   2  13  14        139.98        145.72        10.20 o                         
   3  13  14         90.98         94.97        11.74 o                         
  -2  14  14         16.29         22.16         6.22 o                         
  -1  14  14         58.73         81.94        10.28 o                         
   0  14  14         24.54         21.37         5.84 o                         
   1  14  14         56.55         50.78         6.56 o                         
   2  14  14         15.73         21.47         6.76 o                         
   1   0  15         42.51         47.85         4.31 o                         
   2   0  15        220.43        227.81        11.21 o                         
   3   0  15         25.13         23.42         2.59 o                         
   4   0  15        543.52        514.66        18.90 o                         
   5   0  15        236.12        233.70        11.02 o                         
   6   0  15        122.30        115.31        14.22 o                         
  -6   1  15        336.73        358.63        19.37 o                         
  -5   1  15         59.79         63.68         6.74 o                         
  -4   1  15        299.83        299.48        12.01 o                         
  -3   1  15         57.89         46.84         3.30 o                         
  -2   1  15        948.58        904.71        44.62 o                         
  -1   1  15        765.58        726.77        27.43 o                         
   0   1  15        924.48        922.00        34.32 o                         
   1   1  15        759.29        740.52        28.05 o                         
   2   1  15        936.97        893.38        28.10 o                         
   3   1  15         59.89         55.85         3.87 o                         
   4   1  15        302.88        321.19        14.96 o                         
   5   1  15         58.91         54.32         5.44 o                         
   6   1  15        335.24        335.17        16.94 o                         
  -6   2  15         82.21         71.43         6.58 o                         
  -5   2  15        258.15        245.41        11.29 o                         
  -4   2  15         48.17         45.44         3.79 o                         
  -3   2  15        392.65        359.54        12.22 o                         
  -2   2  15        123.52        125.15         8.61 o                         
  -1   2  15        544.28        563.26        24.35 o                         
   0   2  15        421.59        385.79        15.24 o                         
   1   2  15        545.24        542.76        20.92 o                         
   2   2  15        120.91        120.54         5.58 o                         
   3   2  15        386.93        372.94        14.06 o                         
   4   2  15         50.34         43.94         4.40 o                         
   5   2  15        256.80        252.74        16.20 o                         
   6   2  15         81.66         81.39         7.78 o                         
  -6   3  15        413.94        428.26        18.08 o                         
  -5   3  15         67.63         66.48         6.16 o                         
  -4   3  15         52.05         53.52         3.91 o                         
  -3   3  15        330.08        330.43        12.58 o                         
  -2   3  15        130.27        115.85         8.30 o                         
  -1   3  15        109.95         96.06        10.70 o                         
   0   3  15        117.24        107.47         6.05 o                         
   1   3  15        105.25        100.74         5.06 o                         
   2   3  15        127.50        114.12         6.09 o                         
   3   3  15        344.65        361.25        15.92 o                         
   4   3  15         52.47         56.87         5.07 o                         
   5   3  15         69.54         82.18         6.73 o                         
   6   3  15        410.29        461.83        23.35 o                         
  -6   4  15        194.92        222.13        12.40 o                         
  -5   4  15        192.81        209.99         9.28 o                         
  -4   4  15        141.35        121.71         5.90 o                         
  -3   4  15        122.25        115.86         8.02 o                         
  -2   4  15        557.15        504.38        25.74 o                         
  -1   4  15       1091.12       1100.70        53.33 o                         
   0   4  15          1.21          2.64         1.66 o                         
   1   4  15       1106.73       1068.14        33.55 o                         
   2   4  15        549.93        564.01        20.07 o                         
   3   4  15        119.49        122.00         6.67 o                         
   4   4  15        137.21        140.18         8.50 o                         
   5   4  15        195.80        224.75        12.68 o                         
   6   4  15        195.53        244.98        17.31 o                         
  -6   5  15         83.15         79.64         7.87 o                         
  -5   5  15         76.68         79.89         4.58 o                         
  -4   5  15        452.65        464.95        20.96 o                         
  -3   5  15         13.84          8.26         2.60 o                         
  -2   5  15       1191.33       1266.93        52.67 o                         
  -1   5  15        444.03        427.66        19.22 o                         
   0   5  15          0.21         -0.13         1.95 o                         
   1   5  15        431.83        435.49        15.76 o                         
   2   5  15       1180.26       1161.61        43.68 o                         
   3   5  15         14.07         16.13         3.12 o                         
   4   5  15        473.02        510.19        21.38 o                         
   5   5  15         75.78         78.60         7.25 o                         
   6   5  15         84.53         89.07        10.55 o                         
  -5   6  15         45.80         37.81         3.75 o                         
  -4   6  15        252.31        260.06        13.02 o                         
  -3   6  15        175.52        146.84         8.55 o                         
  -2   6  15        578.65        605.12        26.48 o                         
  -1   6  15        720.65        695.32        30.79 o                         
   0   6  15        774.80        736.25        27.91 o                         
   1   6  15        716.19        724.42        35.41 o                         
   2   6  15        582.56        564.95        22.43 o                         
   3   6  15        176.98        166.46        12.48 o                         
   4   6  15        253.69        257.55        12.04 o                         
   5   6  15         48.57         39.09         6.02 o                         
  -5   7  15        180.73        195.59        10.86 o                         
  -4   7  15        492.31        502.70        19.62 o                         
  -3   7  15        166.62        172.14        10.64 o                         
  -2   7  15        252.74        261.38        10.88 o                         
  -1   7  15        121.86        126.75         7.63 o                         
   0   7  15         92.94         90.87         5.57 o                         
   1   7  15        122.52        127.94         9.79 o                         
   2   7  15        251.69        258.70        11.99 o                         
   3   7  15        159.40        170.09         9.66 o                         
   4   7  15        489.18        474.93        19.07 o                         
   5   7  15        182.99        218.12        14.39 o                         
  -5   8  15         85.43         89.16         6.48 o                         
  -4   8  15         86.03         79.81         5.75 o                         
  -3   8  15        828.05        735.94        31.33 o                         
  -2   8  15        209.38        216.94        10.73 o                         
  -1   8  15        415.28        384.94        15.54 o                         
   0   8  15          0.14          0.78         2.44 o                         
   1   8  15        405.17        386.20        16.16 o                         
   2   8  15        204.26        237.72        19.66 o                         
   3   8  15        814.01        856.85        35.03 o                         
   4   8  15         87.00         94.74         7.86 o                         
   5   8  15         85.27         86.81         7.89 o                         
  -4   9  15         31.22         27.85         3.51 o                         
  -3   9  15         56.08         47.30         4.11 o                         
  -2   9  15        231.88        229.31        10.50 o                         
  -1   9  15        526.27        532.27        21.09 o                         
   0   9  15        107.76        118.81         7.18 o                         
   1   9  15        520.84        568.27        29.53 o                         
   2   9  15        226.47        259.24        15.04 o                         
   3   9  15         53.01         50.53         5.59 o                         
   4   9  15         30.74         25.40         5.57 o                         
  -4  10  15         69.34         73.57         5.21 o                         
  -3  10  15         15.42         14.90         3.80 o                         
  -2  10  15        425.72        377.15        15.94 o                         
  -1  10  15        259.43        243.96        11.39 o                         
   0  10  15          2.10         12.27         3.19 o                         
   1  10  15        251.73        233.15        11.69 o                         
   2  10  15        435.84        440.71        19.18 o                         
   3  10  15         14.93         14.58         5.01 o                         
   4  10  15         69.44         92.18         7.99 o                         
  -4  11  15        152.84        150.68         8.68 o                         
  -3  11  15          2.21          2.23         3.96 o                         
  -2  11  15        490.05        487.99        23.14 o                         
  -1  11  15          4.02         10.08         3.54 o                         
   0  11  15        330.64        332.38        14.92 o                         
   1  11  15          4.16          2.24         3.93 o                         
   2  11  15        488.83        529.74        22.37 o                         
   3  11  15          2.24          9.69         5.05 o                         
   4  11  15        150.62        148.72        12.17 o                         
  -3  12  15         58.43         60.38         6.36 o                         
  -2  12  15        150.52        135.63        11.67 o                         
  -1  12  15         41.79         46.07         5.31 o                         
   0  12  15        458.64        456.35        19.70 o                         
   1  12  15         44.28         42.77         6.39 o                         
   2  12  15        141.45        148.07        14.50 o                         
   3  12  15         56.05         44.78         9.13 o                         
  -2  13  15         10.54         12.29         5.30 o                         
  -1  13  15         41.89         47.74         5.83 o                         
   0  13  15         28.15         23.83         5.15 o                         
   1  13  15         42.08         60.43        13.55 o                         
   2  13  15         10.37          5.42         5.51 o                         
  -1  14  15         10.30          5.37         7.09 o                         
   0  14  15          0.95         -0.15         8.49 o                         
   1  14  15         11.36         24.00         7.64 o                         
   0   0  16       1829.19       1783.73        84.67 o                         
   1   0  16        326.48        328.03        13.33 o                         
   2   0  16        364.86        385.83        24.42 o                         
   3   0  16        129.96        116.33         6.12 o                         
   4   0  16          0.19         -1.10         2.70 o                         
   5   0  16          0.87         -2.41         3.72 o                         
   6   0  16          4.51         18.18         7.31 o                         
  -6   1  16         20.68         21.37        12.75 o                         
  -5   1  16         19.12         16.97         4.00 o                         
  -4   1  16         84.59         75.96         5.16 o                         
  -3   1  16        354.39        367.49        13.68 o                         
  -2   1  16        173.82        181.28        10.20 o                         
  -1   1  16         19.35         20.01         2.85 o                         
   0   1  16        881.35        867.94        32.44 o                         
   1   1  16         17.73         19.05         3.01 o                         
   2   1  16        182.03        209.09         9.39 o                         
   3   1  16        362.00        368.91        13.88 o                         
   4   1  16         84.25         77.45         5.40 o                         
   5   1  16         21.03         30.61         4.93 o                         
   6   1  16         20.74         24.40         9.31 o                         
  -6   2  16          0.80         -2.45         7.39 o                         
  -5   2  16         56.75         59.29         5.25 o                         
  -4   2  16         77.14         72.11         4.99 o                         
  -3   2  16         17.46         16.08         4.32 o                         
  -2   2  16        382.81        335.05        20.71 o                         
  -1   2  16       1345.17       1266.89        52.66 o                         
   0   2  16        523.95        527.12        20.41 o                         
   1   2  16       1338.64       1416.79        60.82 o                         
   2   2  16        379.79        379.43        13.89 o                         
   3   2  16         15.93         15.57         2.56 o                         
   4   2  16         81.15         86.27         7.60 o                         
   5   2  16         58.58         58.75         6.05 o                         
   6   2  16          0.70          7.51         6.28 o                         
  -5   3  16         22.48         21.13         4.46 o                         
  -4   3  16        131.83        133.07         6.80 o                         
  -3   3  16         43.86         50.58         4.16 o                         
  -2   3  16         15.16         12.04         7.41 o                         
  -1   3  16         38.53         34.95         4.21 o                         
   0   3  16        664.81        676.97        25.72 o                         
   1   3  16         31.52         32.35         3.15 o                         
   2   3  16         15.01         15.56         2.44 o                         
   3   3  16         40.71         46.05         4.09 o                         
   4   3  16        132.39        155.46         8.94 o                         
   5   3  16         21.58         22.99         5.55 o                         
  -5   4  16        208.64        234.08        12.59 o                         
  -4   4  16        115.75        122.52         5.00 o                         
  -3   4  16        176.03        167.02        11.36 o                         
  -2   4  16          1.55         -2.15         3.60 o                         
  -1   4  16         65.47         65.38         5.26 o                         
   0   4  16        475.63        454.21        20.80 o                         
   1   4  16         62.96         66.12         4.52 o                         
   2   4  16          0.54         -0.64         2.05 o                         
   3   4  16        169.15        175.11         9.14 o                         
   4   4  16        122.93        138.18         8.66 o                         
   5   4  16        204.19        229.70        12.95 o                         
  -5   5  16        256.18        247.22        10.32 o                         
  -4   5  16          9.37         14.73         3.00 o                         
  -3   5  16         81.52         84.02         9.78 o                         
  -2   5  16        256.58        238.66        12.00 o                         
  -1   5  16         80.22         91.10         6.62 o                         
   0   5  16       1269.24       1178.39        72.31 o                         
   1   5  16         77.66         73.45         4.33 o                         
   2   5  16        267.94        280.64        11.19 o                         
   3   5  16         83.93         89.72         5.86 o                         
   4   5  16          9.73         24.16         7.17 o                         
   5   5  16        255.99        272.31        17.68 o                         
  -5   6  16        154.59        175.23         7.84 o                         
  -4   6  16        604.45        599.62        29.04 o                         
  -3   6  16        162.97        173.29         9.78 o                         
  -2   6  16        282.17        289.60        18.24 o                         
  -1   6  16          7.65          7.99         2.17 o                         
   0   6  16        183.57        192.49        11.79 o                         
   1   6  16          7.62          5.57         2.36 o                         
   2   6  16        269.48        274.88        11.31 o                         
   3   6  16        160.80        176.78         8.87 o                         
   4   6  16        593.59        618.50        27.46 o                         
   5   6  16        158.31        182.51        16.22 o                         
  -5   7  16         42.95         47.72         4.60 o                         
  -4   7  16        414.91        414.06        16.51 o                         
  -3   7  16        137.96        126.58         8.91 o                         
  -2   7  16         10.24         11.87         2.24 o                         
  -1   7  16        314.30        301.70        12.81 o                         
   0   7  16         17.75         14.70         2.78 o                         
   1   7  16        302.67        311.31        15.17 o                         
   2   7  16         11.53         18.64         4.13 o                         
   3   7  16        144.16        151.75        12.05 o                         
   4   7  16        419.19        445.02        18.48 o                         
   5   7  16         44.58         51.84         7.16 o                         
  -4   8  16        379.67        376.67        17.41 o                         
  -3   8  16        135.34        145.12        10.17 o                         
  -2   8  16        193.09        217.94         9.68 o                         
  -1   8  16        379.81        385.43        15.65 o                         
   0   8  16          0.66          3.38         2.70 o                         
   1   8  16        393.12        409.62        17.15 o                         
   2   8  16        197.05        241.04        11.91 o                         
   3   8  16        131.72        143.29        12.55 o                         
   4   8  16        381.11        381.48        16.71 o                         
  -4   9  16        104.20         99.98         8.98 o                         
  -3   9  16        261.70        227.66        14.14 o                         
  -2   9  16         77.17         78.86         5.26 o                         
  -1   9  16        161.09        171.35         8.78 o                         
   0   9  16        503.59        517.88        23.00 o                         
   1   9  16        161.74        166.37         9.49 o                         
   2   9  16         80.70         94.29         7.39 o                         
   3   9  16        265.18        282.35        21.67 o                         
   4   9  16        103.39        114.21        11.03 o                         
  -4  10  16         13.06         14.59         6.49 o                         
  -3  10  16        137.50        141.68        10.45 o                         
  -2  10  16         53.26         53.34         4.77 o                         
  -1  10  16        204.23        169.54         9.24 o                         
   0  10  16          8.53          5.44         3.47 o                         
   1  10  16        201.47        180.90        10.30 o                         
   2  10  16         55.47         68.95         6.36 o                         
   3  10  16        138.12        174.93        13.41 o                         
   4  10  16         13.24         18.71         8.62 o                         
  -3  11  16         17.57         14.65         4.42 o                         
  -2  11  16        100.32        105.12         8.01 o                         
  -1  11  16          6.59          2.40         4.18 o                         
   0  11  16        568.71        591.39        24.17 o                         
   1  11  16          6.39          6.28         4.71 o                         
   2  11  16        105.90         94.62         7.50 o                         
   3  11  16         17.74         18.40         9.58 o                         
  -2  12  16        375.93        343.91        15.91 o                         
  -1  12  16        166.76        148.59        11.84 o                         
   0  12  16         29.49         41.01         5.47 o                         
   1  12  16        165.72        145.30         9.84 o                         
   2  12  16        383.32        361.28        17.77 o                         
  -1  13  16        171.71        162.94        10.37 o                         
   0  13  16          1.33          1.09         8.45 o                         
   1  13  16        171.14        165.76        11.27 o                         
   1   0  17        150.51        162.69         7.86 o                         
   2   0  17        962.12        956.92        35.97 o                         
   3   0  17         16.72         19.79         2.62 o                         
   4   0  17        130.86        131.62         7.15 o                         
   5   0  17         27.77         30.10         4.55 o                         
  -5   1  17        206.40        242.05        12.21 o                         
  -4   1  17        126.56        129.60         6.81 o                         
  -3   1  17         92.62         70.83         5.89 o                         
  -2   1  17        118.18        114.48         6.43 o                         
  -1   1  17         28.29         30.89         3.01 o                         
   0   1  17        264.16        266.48        11.20 o                         
   1   1  17         29.08         35.39         3.32 o                         
   2   1  17        114.12        114.00         7.34 o                         
   3   1  17         94.97         75.64         4.49 o                         
   4   1  17        124.52        131.74         9.50 o                         
   5   1  17        210.68        226.85        12.49 o                         
  -5   2  17        104.64        120.40         8.13 o                         
  -4   2  17        134.93        139.30         8.74 o                         
  -3   2  17         46.82         42.24         4.11 o                         
  -2   2  17         11.23          8.49         3.51 o                         
  -1   2  17        167.25        175.90        10.81 o                         
   0   2  17        203.14        204.64         9.18 o                         
   1   2  17        165.99        178.90         8.48 o                         
   2   2  17         11.48          9.85         3.28 o                         
   3   2  17         48.02         45.49         5.24 o                         
   4   2  17        134.42        149.85         8.83 o                         
   5   2  17        106.43        130.28         9.06 o                         
  -5   3  17        356.50        356.22        15.82 o                         
  -4   3  17        129.94        143.25         7.04 o                         
  -3   3  17        237.02        234.29        10.82 o                         
  -2   3  17         84.42         82.85         7.65 o                         
  -1   3  17         86.41         79.23         6.20 o                         
   0   3  17        152.92        143.24         7.22 o                         
   1   3  17         93.04         74.41         6.92 o                         
   2   3  17         87.10         74.37         4.24 o                         
   3   3  17        232.88        262.75        14.47 o                         
   4   3  17        126.74        161.89        10.77 o                         
   5   3  17        354.24        378.85        17.89 o                         
  -5   4  17         90.38        104.17        10.45 o                         
  -4   4  17        122.78        113.46         4.74 o                         
  -3   4  17         11.57          9.07         4.04 o                         
  -2   4  17        365.26        417.42        24.29 o                         
  -1   4  17       1037.38        949.03        46.54 o                         
   0   4  17          0.64         -1.88         1.88 o                         
   1   4  17       1028.61       1006.72        37.84 o                         
   2   4  17        371.96        361.02        15.94 o                         
   3   4  17         11.67         16.99         3.44 o                         
   4   4  17        127.65        126.23        10.61 o                         
   5   4  17         92.40        125.08        12.27 o                         
  -5   5  17         97.35        105.51         6.71 o                         
  -4   5  17        148.75        143.46         7.87 o                         
  -3   5  17         16.84         15.11         2.99 o                         
  -2   5  17        116.09        112.55         7.53 o                         
  -1   5  17         30.20         31.52         6.85 o                         
   0   5  17        177.94        187.51        13.40 o                         
   1   5  17         31.91         35.67         3.00 o                         
   2   5  17        116.31        123.29         6.99 o                         
   3   5  17         17.66         28.12         4.04 o                         
   4   5  17        147.87        140.86        10.73 o                         
   5   5  17         95.25        106.80        10.91 o                         
  -5   6  17         32.13         36.48         3.74 o                         
  -4   6  17        452.74        472.42        21.88 o                         
  -3   6  17          1.52          0.46         7.22 o                         
  -2   6  17        307.06        281.42        14.07 o                         
  -1   6  17        446.52        350.22        23.59 o                         
   0   6  17          5.87          7.84         3.02 o                         
   1   6  17        438.87        450.37        19.07 o                         
   2   6  17        313.03        325.60        12.97 o                         
   3   6  17          2.18          2.87         4.82 o                         
   4   6  17        432.61        481.45        24.20 o                         
   5   6  17         35.14         62.79        12.47 o                         
  -4   7  17          1.77          4.93         4.15 o                         
  -3   7  17        340.49        320.52        17.61 o                         
  -2   7  17        313.67        341.61        25.25 o                         
  -1   7  17         41.06         51.28         4.61 o                         
   0   7  17        172.71        177.32         9.64 o                         
   1   7  17         41.57         43.15         4.09 o                         
   2   7  17        320.28        324.33        14.80 o                         
   3   7  17        351.21        337.82        16.02 o                         
   4   7  17          1.16          5.78         4.69 o                         
  -4   8  17         42.01         37.87         6.05 o                         
  -3   8  17          6.18          3.16         3.28 o                         
  -2   8  17        830.66        793.42        33.89 o                         
  -1   8  17        491.61        460.14        23.91 o                         
   0   8  17         35.04         28.64         3.64 o                         
   1   8  17        496.85        514.33        24.08 o                         
   2   8  17        822.73        882.78        34.42 o                         
   3   8  17          6.17          7.29         4.18 o                         
   4   8  17         41.94         35.37         5.65 o                         
  -4   9  17        120.16        137.73        11.30 o                         
  -3   9  17        158.86        149.67        11.81 o                         
  -2   9  17        122.67        120.60         6.83 o                         
  -1   9  17        134.84        126.90         8.87 o                         
   0   9  17        213.27        249.10        11.80 o                         
   1   9  17        135.81        143.20         9.04 o                         
   2   9  17        123.45        148.35        11.59 o                         
   3   9  17        155.95        155.77        11.85 o                         
   4   9  17        119.80        170.94        11.28 o                         
  -3  10  17          9.06          5.80         3.70 o                         
  -2  10  17        194.16        165.34        11.00 o                         
  -1  10  17         84.60         76.80         6.80 o                         
   0  10  17        190.34        189.22        10.21 o                         
   1  10  17         86.10         85.53         6.86 o                         
   2  10  17        205.55        241.87        16.44 o                         
   3  10  17         10.40         10.46         5.62 o                         
  -3  11  17         36.87         32.49         5.38 o                         
  -2  11  17        135.75        134.80         8.11 o                         
  -1  11  17         36.29         39.96         5.68 o                         
   0  11  17        299.83        278.90        14.93 o                         
   1  11  17         39.34         57.30         6.16 o                         
   2  11  17        132.91        131.33         9.71 o                         
   3  11  17         36.04         40.23         7.18 o                         
  -2  12  17        154.65        140.22         9.15 o                         
  -1  12  17         13.65          4.36         5.20 o                         
   0  12  17         36.13         29.47         5.49 o                         
   1  12  17         14.60         18.71        10.70 o                         
   2  12  17        157.06        210.79        14.19 o                         
   0   0  18        102.34         97.18         8.55 o                         
   1   0  18         76.75         76.58         4.89 o                         
   2   0  18        126.19        134.16         7.24 o                         
   3   0  18         29.77         29.58         4.32 o                         
   4   0  18         67.96         86.15         6.08 o                         
   5   0  18         55.71         66.62         5.77 o                         
  -5   1  18         46.52         49.29         5.09 o                         
  -4   1  18         98.49         91.32         5.63 o                         
  -3   1  18        188.66        202.61        11.66 o                         
  -2   1  18        218.74        251.90        11.23 o                         
  -1   1  18        366.95        379.03        17.50 o                         
   0   1  18        291.32        275.47        11.80 o                         
   1   1  18        368.95        338.46        14.10 o                         
   2   1  18        220.25        250.01        12.81 o                         
   3   1  18        180.21        151.98        12.73 o                         
   4   1  18         96.88         95.34         7.59 o                         
   5   1  18         46.80         40.94         5.75 o                         
  -5   2  18         90.05        100.05        10.85 o                         
  -4   2  18         64.08         62.01         5.48 o                         
  -3   2  18        141.06        142.58         7.64 o                         
  -2   2  18        398.42        377.89        15.61 o                         
  -1   2  18       1618.41       1584.56        65.32 o                         
   0   2  18       1427.71       1445.48        53.59 o                         
   1   2  18       1604.45       1662.09        68.53 o                         
   2   2  18        396.35        433.19        25.14 o                         
   3   2  18        146.16        156.46         7.35 o                         
   4   2  18         61.84         57.27         5.95 o                         
   5   2  18         87.36        104.36        10.23 o                         
  -5   3  18         66.79         71.59        12.48 o                         
  -4   3  18        116.25        110.24        14.37 o                         
  -3   3  18         65.33         73.28        12.54 o                         
  -2   3  18         85.53         83.18         9.70 o                         
  -1   3  18        218.69        212.67        11.33 o                         
   0   3  18        342.11        349.56        14.44 o                         
   1   3  18        215.48        212.74        11.26 o                         
   2   3  18         82.51         93.33        11.20 o                         
   3   3  18         68.06         69.27         5.40 o                         
   4   3  18        117.16        118.34         8.04 o                         
   5   3  18         63.31         78.32         7.43 o                         
  -5   4  18         30.68         38.84         5.98 o                         
  -4   4  18         67.44         60.40         4.76 o                         
  -3   4  18        225.70        199.97        16.11 o                         
  -2   4  18         73.29         76.80         8.10 o                         
  -1   4  18        506.83        505.96        22.66 o                         
   0   4  18         25.35         24.18         3.13 o                         
   1   4  18        505.75        507.72        28.34 o                         
   2   4  18         69.28         84.04         5.16 o                         
   3   4  18        223.79        221.13        12.35 o                         
   4   4  18         68.74         74.49        10.69 o                         
   5   4  18         29.17         45.61         6.97 o                         
  -4   5  18         92.73         93.69         6.51 o                         
  -3   5  18         67.17         64.47         7.31 o                         
  -2   5  18        388.43        360.76        20.42 o                         
  -1   5  18        167.92        151.29         9.48 o                         
   0   5  18        805.42        765.07        32.83 o                         
   1   5  18        175.37        181.36        11.42 o                         
   2   5  18        389.27        384.43        14.68 o                         
   3   5  18         64.96         66.07         9.09 o                         
   4   5  18         93.90         99.62         8.16 o                         
  -4   6  18        180.18        166.43        11.40 o                         
  -3   6  18        184.20        189.61        14.15 o                         
  -2   6  18        330.24        288.65        16.30 o                         
  -1   6  18        103.35        101.41         8.59 o                         
   0   6  18        123.37        121.94         7.99 o                         
   1   6  18        107.44        103.73         6.54 o                         
   2   6  18        328.17        301.65        13.88 o                         
   3   6  18        184.51        192.40        11.16 o                         
   4   6  18        171.91        183.59        11.30 o                         
  -4   7  18         14.58         11.43         4.84 o                         
  -3   7  18         49.94         51.71         9.58 o                         
  -2   7  18          5.24          7.12         4.71 o                         
  -1   7  18         30.11         35.37         4.48 o                         
   0   7  18         63.17         66.82         5.62 o                         
   1   7  18         29.34         26.00         5.01 o                         
   2   7  18          6.18          8.44         3.54 o                         
   3   7  18         48.99         51.43         5.01 o                         
   4   7  18         16.63         17.22         5.50 o                         
  -4   8  18          6.76         -0.27         4.76 o                         
  -3   8  18        116.94         99.59         7.93 o                         
  -2   8  18         18.94         15.07         3.12 o                         
  -1   8  18        480.75        460.40        21.08 o                         
   0   8  18        424.21        429.41        17.62 o                         
   1   8  18        497.83        464.99        21.54 o                         
   2   8  18         19.00         21.09         4.05 o                         
   3   8  18        115.85        124.86         8.02 o                         
   4   8  18          7.62          6.19         6.34 o                         
  -3   9  18         59.16         59.31         6.81 o                         
  -2   9  18        570.63        559.29        24.94 o                         
  -1   9  18          0.48          4.04         2.99 o                         
   0   9  18        142.65        139.48         8.15 o                         
   1   9  18          0.36          3.39         5.63 o                         
   2   9  18        571.71        611.04        25.52 o                         
   3   9  18         61.40         55.25         7.16 o                         
  -3  10  18         13.50          8.16         4.88 o                         
  -2  10  18         50.04         60.43         5.39 o                         
  -1  10  18         59.49         57.05         5.02 o                         
   0  10  18        222.94        215.26        15.42 o                         
   1  10  18         58.66         51.21         5.79 o                         
   2  10  18         49.15         64.22         7.10 o                         
   3  10  18         14.64         23.04         6.91 o                         
  -2  11  18        141.21        144.73         8.82 o                         
  -1  11  18        150.89        124.82         8.30 o                         
   0  11  18        265.51        236.18        15.85 o                         
   1  11  18        148.50        128.20        11.19 o                         
   2  11  18        137.05        153.01        13.97 o                         
   0  12  18        123.73        135.53         9.58 o                         
   1   0  19        128.66        129.77         7.21 o                         
   2   0  19          3.11          0.92         2.55 o                         
   3   0  19        163.82        199.63        11.88 o                         
   4   0  19         76.09         88.59         6.22 o                         
  -4   1  19          1.43         -2.60         5.34 o                         
  -3   1  19        367.84        362.63        17.96 o                         
  -2   1  19        102.45         99.99         8.04 o                         
  -1   1  19        329.21        292.54        13.97 o                         
   0   1  19         53.47         58.09         4.52 o                         
   1   1  19        326.83        303.07        13.07 o                         
   2   1  19        101.52        104.50         7.33 o                         
   3   1  19        357.86        364.27        22.01 o                         
   4   1  19          1.37          5.44         3.25 o                         
  -4   2  19        252.62        264.31        15.61 o                         
  -3   2  19        363.45        367.76        15.75 o                         
  -2   2  19        227.03        238.86        11.95 o                         
  -1   2  19         48.87         46.21         4.19 o                         
   0   2  19        476.31        486.49        19.32 o                         
   1   2  19         49.36         52.57         4.30 o                         
   2   2  19        225.63        231.57        15.35 o                         
   3   2  19        364.52        350.58        17.86 o                         
   4   2  19        255.06        272.52        13.10 o                         
  -4   3  19        188.33        194.48        14.61 o                         
  -3   3  19        174.36        148.30        12.75 o                         
  -2   3  19        337.74        306.46        17.91 o                         
  -1   3  19        281.83        278.45        13.36 o                         
   0   3  19        570.65        570.35        22.25 o                         
   1   3  19        283.32        273.45        13.81 o                         
   2   3  19        330.10        359.94        17.71 o                         
   3   3  19        176.02        180.45         9.06 o                         
   4   3  19        185.40        190.26        21.59 o                         
  -4   4  19         28.95         32.45         4.67 o                         
  -3   4  19         19.15         14.95         5.51 o                         
  -2   4  19        304.50        293.57        17.62 o                         
  -1   4  19         31.23         32.98         4.91 o                         
   0   4  19        502.41        508.67        20.31 o                         
   1   4  19         31.99         24.31         3.91 o                         
   2   4  19        304.00        294.56        18.51 o                         
   3   4  19         18.43         22.39         3.84 o                         
   4   4  19         27.88         28.48         6.22 o                         
  -4   5  19        237.63        230.20        11.26 o                         
  -3   5  19        323.42        301.23        18.79 o                         
  -2   5  19         40.56         47.54         6.66 o                         
  -1   5  19          9.55          1.29         3.92 o                         
   0   5  19         11.05         13.93         3.44 o                         
   1   5  19          8.75          7.65         3.75 o                         
   2   5  19         39.53         54.36         7.01 o                         
   3   5  19        320.48        327.94        15.06 o                         
   4   5  19        242.49        266.69        14.15 o                         
  -4   6  19         65.66         53.50         5.63 o                         
  -3   6  19         37.07         28.92         7.14 o                         
  -2   6  19        157.02        137.31        14.30 o                         
  -1   6  19        188.05        174.57        17.19 o                         
   0   6  19        252.77        253.17        16.74 o                         
   1   6  19        186.46        170.84        10.78 o                         
   2   6  19        157.86        155.53         8.83 o                         
   3   6  19         34.21         31.91         7.01 o                         
   4   6  19         67.09         64.93         8.76 o                         
  -3   7  19        100.84        112.63        21.73 o                         
  -2   7  19         78.83         87.70         8.39 o                         
  -1   7  19         77.22         77.45         6.19 o                         
   0   7  19        103.46        112.88         8.03 o                         
   1   7  19         76.37         71.23         4.81 o                         
   2   7  19         81.14         90.24         6.96 o                         
   3   7  19        100.99        120.59         8.47 o                         
  -3   8  19        113.56        125.29        10.31 o                         
  -2   8  19         30.27         31.74         4.57 o                         
  -1   8  19        152.30        147.92         9.60 o                         
   0   8  19        160.74        182.46        11.46 o                         
   1   8  19        149.12        152.85         7.93 o                         
   2   8  19         33.13         26.46         4.53 o                         
   3   8  19        113.03        147.61         9.51 o                         
  -2   9  19         18.57         16.24         3.94 o                         
  -1   9  19        440.42        475.43        22.38 o                         
   0   9  19         16.89         16.97         3.99 o                         
   1   9  19        439.05        466.73        20.01 o                         
   2   9  19         16.97         19.72         4.57 o                         
  -2  10  19         14.75         11.48         5.06 o                         
  -1  10  19        172.30        190.35        14.06 o                         
   0  10  19         27.28         34.48         5.78 o                         
   1  10  19        167.19        175.40        12.38 o                         
   2  10  19         13.46         14.86         7.00 o                         
   0  11  19        135.61        141.62        13.27 o                         
   0   0  20        428.09        395.20        25.72 o                         
   1   0  20       1039.93       1041.15        39.34 o                         
   2   0  20         10.87          8.05         2.88 o                         
   3   0  20         96.29         82.48        10.36 o                         
   4   0  20         78.45         84.17        10.59 o                         
  -4   1  20        125.69        134.24        12.95 o                         
  -3   1  20        379.34        408.71        20.16 o                         
  -2   1  20         78.49         77.54         5.64 o                         
  -1   1  20         93.30         95.35         6.43 o                         
   0   1  20         79.42         73.90         5.82 o                         
   1   1  20         95.03         88.95         5.85 o                         
   2   1  20         77.87         78.38         6.63 o                         
   3   1  20        381.39        425.88        36.67 o                         
   4   1  20        120.55        141.44        11.96 o                         
  -4   2  20          2.90         16.13         5.55 o                         
  -3   2  20         38.12         49.97         4.49 o                         
  -2   2  20         32.91         36.44         5.84 o                         
  -1   2  20         57.83         52.70         4.82 o                         
   0   2  20          1.89          1.64         3.99 o                         
   1   2  20         59.53         58.38         5.84 o                         
   2   2  20         32.18         40.61         4.93 o                         
   3   2  20         36.33         49.06         6.13 o                         
   4   2  20          3.37          0.04         5.14 o                         
  -4   3  20         16.85         23.96         6.54 o                         
  -3   3  20         37.29         49.94         6.65 o                         
  -2   3  20         76.57         67.04        15.03 o                         
  -1   3  20         78.28         76.50         6.08 o                         
   0   3  20         14.64         11.03         3.89 o                         
   1   3  20         83.44         79.47         7.14 o                         
   2   3  20         80.62         95.67         7.68 o                         
   3   3  20         38.12         41.39         6.99 o                         
   4   3  20         16.73         18.77         5.17 o                         
  -4   4  20        269.13        275.01        14.84 o                         
  -3   4  20        181.57        173.02        14.73 o                         
  -2   4  20        353.18        303.09        18.48 o                         
  -1   4  20        283.50        282.12        14.57 o                         
   0   4  20        269.63        264.31        13.30 o                         
   1   4  20        271.79        275.66        14.34 o                         
   2   4  20        354.43        385.23        22.91 o                         
   3   4  20        174.01        177.41        14.35 o                         
   4   4  20        264.79        291.99        15.59 o                         
  -3   5  20         46.63         51.42        10.00 o                         
  -2   5  20         72.11         70.79         8.02 o                         
  -1   5  20         54.54         40.98         6.06 o                         
   0   5  20         45.92         47.47         8.96 o                         
   1   5  20         52.65         44.03         6.32 o                         
   2   5  20         71.30         88.68        15.09 o                         
   3   5  20         46.90         48.91         4.88 o                         
  -3   6  20        162.21        148.43        14.32 o                         
  -2   6  20        188.18        160.98        16.27 o                         
  -1   6  20         77.83         68.31         7.37 o                         
   0   6  20         37.28         34.83         4.70 o                         
   1   6  20         85.27         95.25         8.09 o                         
   2   6  20        186.27        191.92        15.10 o                         
   3   6  20        163.95        159.79        13.37 o                         
  -3   7  20         70.08         46.71        10.28 o                         
  -2   7  20         21.74         15.62         8.01 o                         
  -1   7  20        110.73         98.47         7.17 o                         
   0   7  20        126.64        124.58        14.56 o                         
   1   7  20        113.47        121.09         9.36 o                         
   2   7  20         23.77         27.45         5.57 o                         
   3   7  20         65.39         65.02         9.45 o                         
  -2   8  20        134.97        136.78        11.19 o                         
  -1   8  20         63.99         57.76         5.80 o                         
   0   8  20        111.45        104.27        11.30 o                         
   1   8  20         64.53         71.10         8.42 o                         
   2   8  20        136.66        152.77         8.92 o                         
  -1   9  20        185.66        208.65        15.11 o                         
   0   9  20        169.21        159.23        11.40 o                         
   1   9  20        187.86        213.60        10.51 o                         
   1   0  21         32.80         32.47         4.02 o                         
   2   0  21         37.45         42.52         4.12 o                         
   3   0  21         71.24         70.17         7.33 o                         
  -3   1  21         72.34         77.57        12.43 o                         
  -2   1  21          8.83          7.63         3.17 o                         
  -1   1  21         66.04         61.72         5.36 o                         
   0   1  21         34.09         42.36         4.54 o                         
   1   1  21         65.24         63.07         5.13 o                         
   2   1  21          9.91         12.42         3.98 o                         
   3   1  21         74.74         88.01         8.57 o                         
  -3   2  21         35.63         54.03         7.60 o                         
  -2   2  21        232.97        225.26        12.03 o                         
  -1   2  21        246.78        214.26        12.89 o                         
   0   2  21        295.35        279.51        12.67 o                         
   1   2  21        245.32        214.70        10.70 o                         
   2   2  21        237.02        259.35        16.44 o                         
   3   2  21         36.22         35.22         6.06 o                         
  -3   3  21          7.59          6.71         5.62 o                         
  -2   3  21         10.78          8.49         9.45 o                         
  -1   3  21        123.95        121.54         7.88 o                         
   0   3  21         66.90         66.84         5.66 o                         
   1   3  21        123.05        109.62         8.07 o                         
   2   3  21         12.00         14.73         4.67 o                         
   3   3  21          7.38          1.27         6.06 o                         
  -3   4  21         77.79         59.88         7.82 o                         
  -2   4  21         69.74         65.02         8.19 o                         
  -1   4  21         21.30         10.35         6.05 o                         
   0   4  21         39.05         21.90         4.14 o                         
   1   4  21         18.90         14.30         5.39 o                         
   2   4  21         71.86         85.35        12.31 o                         
   3   4  21         76.34         73.39         9.30 o                         
  -3   5  21        554.63        561.93        35.23 o                         
  -2   5  21         39.04         35.74         7.50 o                         
  -1   5  21         76.79         67.69        10.58 o                         
   0   5  21         91.53         92.69         9.25 o                         
   1   5  21         80.19         77.40        12.39 o                         
   2   5  21         38.80         37.86        20.25 o                         
   3   5  21        558.30        640.01        36.16 o                         
  -2   6  21         38.76         28.80         9.40 o                         
  -1   6  21        113.34        110.01        10.32 o                         
   0   6  21        276.65        244.50        16.67 o                         
   1   6  21        113.04        116.51        11.37 o                         
   2   6  21         38.89         42.13        11.45 o                         
  -2   7  21         68.27         48.65        10.62 o                         
  -1   7  21         93.35         83.33         7.22 o                         
   0   7  21         68.78         65.90         6.33 o                         
   1   7  21         92.37        104.11         8.91 o                         
   2   7  21         67.50         76.02        10.28 o                         
  -1   8  21        283.45        249.61        14.26 o                         
   0   8  21         17.35         16.77         5.49 o                         
   1   8  21        286.24        254.09        20.24 o                         
   0   0  22          0.49         14.62         5.72 o                         
   1   0  22        955.26        919.01        39.41 o                         
   2   0  22        204.85        189.15        13.25 o                         
   3   0  22          1.74          4.97         4.87 o                         
  -3   1  22        196.11        201.73        12.86 o                         
  -2   1  22         33.60         29.74         4.29 o                         
  -1   1  22          4.93          3.95         3.77 o                         
   0   1  22        622.10        568.62        25.57 o                         
   1   1  22          5.12         -1.20         3.47 o                         
   2   1  22         31.89         34.68         5.27 o                         
   3   1  22        194.41        221.64        13.94 o                         
  -2   2  22        144.45        104.90        10.11 o                         
  -1   2  22         60.69         63.70         6.16 o                         
   0   2  22        210.52        185.89        11.16 o                         
   1   2  22         59.58         58.99         5.65 o                         
   2   2  22        140.35        134.69         9.71 o                         
  -2   3  22        124.00         91.16         9.10 o                         
  -1   3  22         15.68         22.96         6.74 o                         
   0   3  22        175.67        165.85         9.68 o                         
   1   3  22         14.90          6.50         5.41 o                         
   2   3  22        120.07        113.54         9.37 o                         
  -2   4  22        218.16        192.44        15.94 o                         
  -1   4  22         68.24         68.33         8.37 o                         
   0   4  22        256.51        247.00        16.74 o                         
   1   4  22         69.82         65.52         8.11 o                         
   2   4  22        222.74        223.51        17.20 o                         
  -2   5  22         65.13         54.09         8.68 o                         
  -1   5  22         10.50         14.12         8.68 o                         
   0   5  22         19.56          6.52         6.00 o                         
   1   5  22         11.09         -3.73         6.21 o                         
   2   5  22         64.14         65.61         9.17 o                         
  -1   6  22        290.07        278.12        18.31 o                         
   0   6  22          8.33          1.17         8.05 o                         
   1   6  22        293.83        296.65        20.49 o                         
   1   0  23          7.45         13.24         4.73 o                         
   2   0  23          6.88          7.24         4.63 o                         
  -2   1  23          4.54          7.66         4.79 o                         
  -1   1  23         41.16         35.54         5.24 o                         
   0   1  23        240.08        230.84        13.14 o                         
   1   1  23         37.56         37.29         5.29 o                         
   2   1  23          4.70         15.86        11.73 o                         
  -1   2  23         59.09         51.96         7.57 o                         
   0   2  23        215.15        173.90        11.89 o                         
   1   2  23         60.71         48.37         5.93 o                         
  -1   3  23         22.14         16.16         8.60 o                         
   0   3  23        124.63         99.23         8.29 o                         
   1   3  23         23.08         21.65         8.77 o                         
  -1   4  23         58.82         55.36         8.82 o                         
   0   4  23        172.22        172.21        14.26 o                         
   1   4  23         57.28         52.42         8.11 o                         
                                                                                
